# Supplementary material for: DNA methylation contributes to plant acclimation to naturally fluctuating light
Source: New Phytol. 2025 Sep 20;248(5):2361–75. doi: 10.1111/nph.70567 (PMC12589712; doi:10.1111/nph.70567)
Supplement: Supplementary file 2 — Table S1 Light regimes utilized in this study. Table S2 Statistics for preprocessing Whole‐Genome Bisulfite Sequencing data. Table S3 Statistics for preprocessing RNA‐seq data. Table S4 List of all differentially methylated regions. Table S5 List of light constitutive genes and transposable elements. Table S6 List of all differentially expressed genes. Table S7 Functions of genes that are both differentially methylated and differentially expressed in growth light regime comparisons. Table S8 List of differentially methylated and differentially expressed transposable elements. Table S9 Differentially expressed genes with 5 kb of a differentially methylated transposable element. Table S10 Concordant differentially expressed genes within 1, 2, and 5 kb of a differentially methylated transposable element. Please note: Wiley is not responsible for the content or functionality of any Supporting Information supplied by the authors. Any queries (other than missing material) should be directed to the New Phytologist Central Office. [file NPH-248-2361-s002.xlsx]

## Sheet: Info
New Phytologist Supporting Information
Article title: DNA methylation contributes to plant acclimation to naturally fluctuating light
Authors: Robyn A Emmerson, Philip Davey, Mouesanao Kandjoze, Ulrike Bechtold,, Nicolae Radu Zabet, Tracy Lawson
Article acceptance date: 27 August 2025

## Sheet: Table S1
Table S1: Light regimes utilised in this study. SQH, SQL= square light regime of high or low intensity, respectively. FLH, FLL= fluctuating light regime of high or low intensity, respectively.
Time	PPFD
	SQH	SQL	FLH	FLL
	0	0	0	0
00:01:00	0	0	0	0
00:02:00	0	0	0	0
00:03:00	0	0	0	0
00:04:00	0	0	0	0
00:05:00	0	0	0	0
00:06:00	0	0	0	0
00:07:00	0	0	0	0
00:08:00	0	0	0	0
00:09:00	0	0	0	0
00:10:00	0	0	0	0
00:11:00	0	0	0	0
00:12:00	0	0	0	0
00:13:00	0	0	0	0
00:14:00	0	0	0	0
00:15:00	0	0	0	0
00:16:00	0	0	0	0
00:17:00	0	0	0	0
00:18:00	0	0	0	0
00:19:00	0	0	0	0
00:20:00	0	0	0	0
00:21:00	0	0	0	0
00:22:00	0	0	0	0
00:23:00	0	0	0	0
00:24:00	0	0	0	0
00:25:00	0	0	0	0
00:26:00	0	0	0	0
00:27:00	0	0	0	0
00:28:00	0	0	0	0
00:29:00	0	0	0	0
00:30:00	0	0	0	0
00:31:00	0	0	0	0
00:32:00	0	0	0	0
00:33:00	0	0	0	0
00:34:00	0	0	0	0
00:35:00	0	0	0	0
00:36:00	0	0	0	0
00:37:00	0	0	0	0
00:38:00	0	0	0	0
00:39:00	0	0	0	0
00:40:00	0	0	0	0
00:41:00	0	0	0	0
00:42:00	0	0	0	0
00:43:00	0	0	0	0
00:44:00	0	0	0	0
00:45:00	0	0	0	0
00:46:00	0	0	0	0
00:47:00	0	0	0	0
00:48:00	0	0	0	0
00:49:00	0	0	0	0
00:50:00	0	0	0	0
00:51:00	0	0	0	0
00:52:00	0	0	0	0
00:53:00	0	0	0	0
00:54:00	0	0	0	0
00:55:00	0	0	0	0
00:56:00	0	0	0	0
00:57:00	0	0	0	0
00:58:00	0	0	0	0
00:59:00	0	0	0	0
01:00:00	0	0	0	0
01:01:00	0	0	0	0
01:02:00	0	0	0	0
01:03:00	0	0	0	0
01:04:00	0	0	0	0
01:05:00	0	0	0	0
01:06:00	0	0	0	0
01:07:00	0	0	0	0
01:08:00	0	0	0	0
01:09:00	0	0	0	0
01:10:00	0	0	0	0
01:11:00	0	0	0	0
01:12:00	0	0	0	0
01:13:00	0	0	0	0
01:14:00	0	0	0	0
01:15:00	0	0	0	0
01:16:00	0	0	0	0
01:17:00	0	0	0	0
01:18:00	0	0	0	0
01:19:00	0	0	0	0
01:20:00	0	0	0	0
01:21:00	0	0	0	0
01:22:00	0	0	0	0
01:23:00	0	0	0	0
01:24:00	0	0	0	0
01:25:00	0	0	0	0
01:26:00	0	0	0	0
01:27:00	0	0	0	0
01:28:00	0	0	0	0
01:29:00	0	0	0	0
01:30:00	0	0	0	0
01:31:00	0	0	0	0
01:32:00	0	0	0	0
01:33:00	0	0	0	0
01:34:00	0	0	0	0
01:35:00	0	0	0	0
01:36:00	0	0	0	0
01:37:00	0	0	0	0
01:38:00	0	0	0	0
01:39:00	0	0	0	0
01:40:00	0	0	0	0
01:41:00	0	0	0	0
01:42:00	0	0	0	0
01:43:00	0	0	0	0
01:44:00	0	0	0	0
01:45:00	0	0	0	0
01:46:00	0	0	0	0
01:47:00	0	0	0	0
01:48:00	0	0	0	0
01:49:00	0	0	0	0
01:50:00	0	0	0	0
01:51:00	0	0	0	0
01:52:00	0	0	0	0
01:53:00	0	0	0	0
01:54:00	0	0	0	0
01:55:00	0	0	0	0
01:56:00	0	0	0	0
01:57:00	0	0	0	0
01:58:00	0	0	0	0
01:59:00	0	0	0	0
02:00:00	0	0	0	0
02:01:00	0	0	0	0
02:02:00	0	0	0	0
02:03:00	0	0	0	0
02:04:00	0	0	0	0
02:05:00	0	0	0	0
02:06:00	0	0	0	0
02:07:00	0	0	0	0
02:08:00	0	0	0	0
02:09:00	0	0	0	0
02:10:00	0	0	0	0
02:11:00	0	0	0	0
02:12:00	0	0	0	0
02:13:00	0	0	0	0
02:14:00	0	0	0	0
02:15:00	0	0	0	0
02:16:00	0	0	0	0
02:17:00	0	0	0	0
02:18:00	0	0	0	0
02:19:00	0	0	0	0
02:20:00	0	0	0	0
02:21:00	0	0	0	0
02:22:00	0	0	0	0
02:23:00	0	0	0	0
02:24:00	0	0	0	0
02:25:00	0	0	0	0
02:26:00	0	0	0	0
02:27:00	0	0	0	0
02:28:00	0	0	0	0
02:29:00	0	0	0	0
02:30:00	0	0	0	0
02:31:00	0	0	0	0
02:32:00	0	0	0	0
02:33:00	0	0	0	0
02:34:00	0	0	0	0
02:35:00	0	0	0	0
02:36:00	0	0	0	0
02:37:00	0	0	0	0
02:38:00	0	0	0	0
02:39:00	0	0	0	0
02:40:00	0	0	0	0
02:41:00	0	0	0	0
02:42:00	0	0	0	0
02:43:00	0	0	0	0
02:44:00	0	0	0	0
02:45:00	0	0	0	0
02:46:00	0	0	0	0
02:47:00	0	0	0	0
02:48:00	0	0	0	0
02:49:00	0	0	0	0
02:50:00	0	0	0	0
02:51:00	0	0	0	0
02:52:00	0	0	0	0
02:53:00	0	0	0	0
02:54:00	0	0	0	0
02:55:00	0	0	0	0
02:56:00	0	0	0	0
02:57:00	0	0	0	0
02:58:00	0	0	0	0
02:59:00	0	0	0	0
03:00:00	0	0	0	0
03:01:00	0	0	0	0
03:02:00	0	0	0	0
03:03:00	0	0	0	0
03:04:00	0	0	0	0
03:05:00	0	0	0	0
03:06:00	0	0	0	0
03:07:00	0	0	0	0
03:08:00	0	0	0	0
03:09:00	0	0	0	0
03:10:00	0	0	0	0
03:11:00	0	0	0	0
03:12:00	0	0	0	0
03:13:00	0	0	0	0
03:14:00	0	0	0	0
03:15:00	0	0	0	0
03:16:00	0	0	0	0
03:17:00	0	0	0	0
03:18:00	0	0	0	0
03:19:00	0	0	0	0
03:20:00	0	0	0	0
03:21:00	0	0	0	0
03:22:00	0	0	0	0
03:23:00	0	0	0	0
03:24:00	0	0	0	0
03:25:00	0	0	0	0
03:26:00	0	0	0	0
03:27:00	0	0	0	0
03:28:00	0	0	0	0
03:29:00	0	0	0	0
03:30:00	0	0	0	0
03:31:00	0	0	0	0
03:32:00	0	0	0	0
03:33:00	0	0	0	0
03:34:00	0	0	0	0
03:35:00	0	0	0	0
03:36:00	0	0	0	0
03:37:00	0	0	0	0
03:38:00	0	0	0	0
03:39:00	0	0	0	0
03:40:00	0	0	0	0
03:41:00	0	0	0	0
03:42:00	0	0	0	0
03:43:00	0	0	0	0
03:44:00	0	0	0	0
03:45:00	0	0	0	0
03:46:00	0	0	0	0
03:47:00	0	0	0	0
03:48:00	0	0	0	0
03:49:00	0	0	0	0
03:50:00	0	0	0	0
03:51:00	0	0	0	0
03:52:00	0	0	0	0
03:53:00	0	0	0	0
03:54:00	0	0	0	0
03:55:00	0	0	0	0
03:56:00	0	0	0	0
03:57:00	0	0	0	0
03:58:00	0	0	0	0
03:59:00	0	0	0	0
04:00:00	0	0	0	0
04:01:00	0	0	0	0
04:02:00	0	0	0	0
04:03:00	0	0	0	0
04:04:00	0	0	0	0
04:05:00	0	0	0	0
04:06:00	0	0	0	0
04:07:00	0	0	0	0
04:08:00	0	0	0	0
04:09:00	0	0	0	0
04:10:00	0	0	0	0
04:11:00	0	0	0	0
04:12:00	0	0	0	0
04:13:00	0	0	0	0
04:14:00	0	0	0	0
04:15:00	0	0	0	0
04:16:00	0	0	0	0
04:17:00	0	0	0	0
04:18:00	0	0	0	0
04:19:00	0	0	0	0
04:20:00	0	0	0	0
04:21:00	0	0	0	0
04:22:00	0	0	0	0
04:23:00	0	0	0	0
04:24:00	0	0	0	0
04:25:00	0	0	0	0
04:26:00	0	0	0	0
04:27:00	0	0	0	0
04:28:00	0	0	0	0
04:29:00	0	0	0	0
04:30:00	0	0	0	0
04:31:00	0	0	0	0
04:32:00	0	0	0	0
04:33:00	0	0	0	0
04:34:00	0	0	0	0
04:35:00	0	0	0	0
04:36:00	0	0	0	0
04:37:00	0	0	0	0
04:38:00	0	0	0	0
04:39:00	0	0	0	0
04:40:00	0	0	0	0
04:41:00	0	0	0	0
04:42:00	0	0	0	0
04:43:00	0	0	0	0
04:44:00	0	0	0	0
04:45:00	0	0	0	0
04:46:00	0	0	0	0
04:47:00	0	0	0	0
04:48:00	0	0	0	0
04:49:00	0	0	0	0
04:50:00	0	0	0	0
04:51:00	0	0	0	0
04:52:00	0	0	0	0
04:53:00	0	0	0	0
04:54:00	0	0	0	0
04:55:00	0	0	0	0
04:56:00	0	0	0	0
04:57:00	0	0	0	0
04:58:00	0	0	0	0
04:59:00	0	0	0	0
05:00:00	0	0	0	0
05:01:00	0	0	0	0
05:02:00	0	0	0	0
05:03:00	0	0	0	0
05:04:00	0	0	0	0
05:05:00	0	0	0	0
05:06:00	0	0	0	0
05:07:00	0	0	0	0
05:08:00	0	0	0	0
05:09:00	0	0	0	0
05:10:00	0	0	0	0
05:11:00	0	0	0	0
05:12:00	0	0	0	0
05:13:00	0	0	0	0
05:14:00	0	0	0	0
05:15:00	0	0	0	0
05:16:00	0	0	0	0
05:17:00	0	0	0	0
05:18:00	0	0	0	0
05:19:00	0	0	0	0
05:20:00	0	0	0	0
05:21:00	0	0	0	0
05:22:00	0	0	0	0
05:23:00	0	0	0	0
05:24:00	0	0	0	0
05:25:00	0	0	0	0
05:26:00	0	0	0	0
05:27:00	0	0	0	0
05:28:00	0	0	0	0
05:29:00	0	0	0	0
05:30:00	0	0	0	0
05:31:00	0	0	0	0
05:32:00	0	0	0	0
05:33:00	0	0	0	0
05:34:00	0	0	0	0
05:35:00	0	0	0	0
05:36:00	0	0	0	0
05:37:00	0	0	0	0
05:38:00	0	0	0	0
05:39:00	0	0	0	0
05:40:00	0	0	0	0
05:41:00	0	0	0	0
05:42:00	0	0	0	0
05:43:00	0	0	0	0
05:44:00	0	0	0	0
05:45:00	0	0	0	0
05:46:00	0	0	0	0
05:47:00	0	0	0	0
05:48:00	0	0	0	0
05:49:00	0	0	0	0
05:50:00	0	0	0	0
05:51:00	0	0	0	0
05:52:00	0	0	0	0
05:53:00	0	0	0	0
05:54:00	0	0	0	0
05:55:00	0	0	0	0
05:56:00	0	0	0	0
05:57:00	0	0	0	0
05:58:00	0	0	0	0
05:59:00	0	0	0	0
06:00:00	0	0	0	0
06:01:00	0	0	0	0
06:02:00	0	0	0	0
06:03:00	0	0	0	0
06:04:00	0	0	0	0
06:05:00	0	0	0	0
06:06:00	0	0	0	0
06:07:00	0	0	0	0
06:08:00	0	0	0	0
06:09:00	0	0	0	0
06:10:00	0	0	0	0
06:11:00	0	0	0	0
06:12:00	0	0	0	0
06:13:00	0	0	0	0
06:14:00	0	0	0	0
06:15:00	0	0	0	0
06:16:00	0	0	0	0
06:17:00	0	0	0	0
06:18:00	0	0	0	0
06:19:00	0	0	0	0
06:20:00	0	0	0	0
06:21:00	0	0	0	0
06:22:00	0	0	0	0
06:23:00	0	0	0	0
06:24:00	0	0	0	0
06:25:00	0	0	0	0
06:26:00	0	0	0	0
06:27:00	0	0	0	0
06:28:00	0	0	0	0
06:29:00	0	0	0	0
06:30:00	0	0	0	0
06:31:00	0	0	0	0
06:32:00	0	0	0	0
06:33:00	0	0	0	0
06:34:00	0	0	0	0
06:35:00	0	0	0	0
06:36:00	0	0	0	0
06:37:00	0	0	0	0
06:38:00	0	0	0	0
06:39:00	0	0	0	0
06:40:00	0	0	0	0
06:41:00	0	0	0	0
06:42:00	0	0	0	0
06:43:00	0	0	0	0
06:44:00	0	0	0	0
06:45:00	0	0	0	0
06:46:00	0	0	0	0
06:47:00	0	0	0	0
06:48:00	0	0	0	0
06:49:00	0	0	0	0
06:50:00	0	0	0	0
06:51:00	0	0	0	0
06:52:00	0	0	0	0
06:53:00	0	0	0	0
06:54:00	0	0	0	0
06:55:00	0	0	0	0
06:56:00	0	0	0	0
06:57:00	0	0	0	0
06:58:00	0	0	0	0
06:59:00	0	0	0	0
07:00:00	0	0	0	0
07:01:00	0	0	0	0
07:02:00	0	0	0	0
07:03:00	0	0	0	0
07:04:00	0	0	0	0
07:05:00	460	230	2.35869	1.17935
07:06:00	460	230	2.35869	1.17935
07:07:00	460	230	2.35869	1.17935
07:08:00	460	230	2.35869	1.17935
07:09:00	460	230	4.71738	2.35869
07:10:00	460	230	4.71738	2.35869
07:11:00	460	230	4.71738	2.35869
07:12:00	460	230	4.71738	2.35869
07:13:00	460	230	4.71738	2.35869
07:14:00	460	230	4.71738	2.35869
07:15:00	460	230	4.71738	2.35869
07:16:00	460	230	4.71738	2.35869
07:17:00	460	230	7.07607	3.53804
07:18:00	460	230	7.07607	3.53804
07:19:00	460	230	7.07607	3.53804
07:20:00	460	230	7.07607	3.53804
07:21:00	460	230	11.7935	5.89673
07:22:00	460	230	11.7935	5.89673
07:23:00	460	230	11.7935	5.89673
07:24:00	460	230	11.7935	5.89673
07:25:00	460	230	14.1521	7.07607
07:26:00	460	230	14.1521	7.07607
07:27:00	460	230	14.1521	7.07607
07:28:00	460	230	14.1521	7.07607
07:29:00	460	230	16.5108	8.25542
07:30:00	460	230	16.5108	8.25542
07:31:00	460	230	16.5108	8.25542
07:32:00	460	230	16.5108	8.25542
07:33:00	460	230	21.2282	10.6141
07:34:00	460	230	21.2282	10.6141
07:35:00	460	230	21.2282	10.6141
07:36:00	460	230	21.2282	10.6141
07:37:00	460	230	28.3043	14.1521
07:38:00	460	230	28.3043	14.1521
07:39:00	460	230	28.3043	14.1521
07:40:00	460	230	28.3043	14.1521
07:41:00	460	230	37.7391	18.8695
07:42:00	460	230	37.7391	18.8695
07:43:00	460	230	37.7391	18.8695
07:44:00	460	230	37.7391	18.8695
07:45:00	460	230	16.5108	8.25542
07:46:00	460	230	16.5108	8.25542
07:47:00	460	230	16.5108	8.25542
07:48:00	460	230	16.5108	8.25542
07:49:00	460	230	42.4564	21.2282
07:50:00	460	230	42.4564	21.2282
07:51:00	460	230	42.4564	21.2282
07:52:00	460	230	42.4564	21.2282
07:53:00	460	230	49.5325	24.7663
07:54:00	460	230	49.5325	24.7663
07:55:00	460	230	49.5325	24.7663
07:56:00	460	230	49.5325	24.7663
07:57:00	460	230	56.6086	28.3043
07:58:00	460	230	56.6086	28.3043
07:59:00	460	230	56.6086	28.3043
08:00:00	460	230	56.6086	28.3043
08:01:00	460	230	61.326	30.663
08:02:00	460	230	61.326	30.663
08:03:00	460	230	61.326	30.663
08:04:00	460	230	61.326	30.663
08:05:00	460	230	66.0434	33.0217
08:06:00	460	230	66.0434	33.0217
08:07:00	460	230	66.0434	33.0217
08:08:00	460	230	66.0434	33.0217
08:09:00	460	230	68.4021	34.201
08:10:00	460	230	68.4021	34.201
08:11:00	460	230	68.4021	34.201
08:12:00	460	230	68.4021	34.201
08:13:00	460	230	73.1194	36.5597
08:14:00	460	230	73.1194	36.5597
08:15:00	460	230	73.1194	36.5597
08:16:00	460	230	73.1194	36.5597
08:17:00	460	230	77.8368	38.9184
08:18:00	460	230	77.8368	38.9184
08:19:00	460	230	77.8368	38.9184
08:20:00	460	230	77.8368	38.9184
08:21:00	460	230	82.5542	41.2771
08:22:00	460	230	82.5542	41.2771
08:23:00	460	230	82.5542	41.2771
08:24:00	460	230	82.5542	41.2771
08:25:00	460	230	98.131	49.0655
08:26:00	460	230	98.131	49.0655
08:27:00	460	230	98.131	49.0655
08:28:00	460	230	98.131	49.0655
08:29:00	460	230	98.131	49.0655
08:30:00	460	230	98.131	49.0655
08:31:00	460	230	98.131	49.0655
08:32:00	460	230	98.131	49.0655
08:33:00	460	230	98.131	49.0655
08:34:00	460	230	98.131	49.0655
08:35:00	460	230	98.131	49.0655
08:36:00	460	230	98.131	49.0655
08:37:00	460	230	98.131	49.0655
08:38:00	460	230	98.131	49.0655
08:39:00	460	230	98.131	49.0655
08:40:00	460	230	98.131	49.0655
08:41:00	460	230	98.131	49.0655
08:42:00	460	230	98.131	49.0655
08:43:00	460	230	98.131	49.0655
08:44:00	460	230	98.131	49.0655
08:45:00	460	230	98.131	49.0655
08:46:00	460	230	98.131	49.0655
08:47:00	460	230	98.131	49.0655
08:48:00	460	230	98.131	49.0655
08:49:00	460	230	516.553	258.277
08:50:00	460	230	516.553	258.277
08:51:00	460	230	516.553	258.277
08:52:00	460	230	516.553	258.277
08:53:00	460	230	540.14	270.07
08:54:00	460	230	540.14	270.07
08:55:00	460	230	540.14	270.07
08:56:00	460	230	540.14	270.07
08:57:00	460	230	568.445	284.222
08:58:00	460	230	568.445	284.222
08:59:00	460	230	568.445	284.222
09:00:00	460	230	568.445	284.222
09:01:00	460	230	566.086	283.043
09:02:00	460	230	566.086	283.043
09:03:00	460	230	566.086	283.043
09:04:00	460	230	566.086	283.043
09:05:00	460	230	601.466	300.733
09:06:00	460	230	601.466	300.733
09:07:00	460	230	601.466	300.733
09:08:00	460	230	601.466	300.733
09:09:00	460	230	594.39	297.195
09:10:00	460	230	594.39	297.195
09:11:00	460	230	594.39	297.195
09:12:00	460	230	594.39	297.195
09:13:00	460	230	639.205	319.603
09:14:00	460	230	639.205	319.603
09:15:00	460	230	639.205	319.603
09:16:00	460	230	639.205	319.603
09:17:00	460	230	658.075	329.037
09:18:00	460	230	658.075	329.037
09:19:00	460	230	658.075	329.037
09:20:00	460	230	658.075	329.037
09:21:00	460	230	672.227	336.114
09:22:00	460	230	672.227	336.114
09:23:00	460	230	672.227	336.114
09:24:00	460	230	672.227	336.114
09:25:00	460	230	684.021	342.01
09:26:00	460	230	684.021	342.01
09:27:00	460	230	684.021	342.01
09:28:00	460	230	684.021	342.01
09:29:00	460	230	693.455	346.728
09:30:00	460	230	693.455	346.728
09:31:00	460	230	693.455	346.728
09:32:00	460	230	693.455	346.728
09:33:00	460	230	261.815	130.907
09:34:00	460	230	261.815	130.907
09:35:00	460	230	261.815	130.907
09:36:00	460	230	261.815	130.907
09:37:00	460	230	146.239	73.1194
09:38:00	460	230	146.239	73.1194
09:39:00	460	230	146.239	73.1194
09:40:00	460	230	146.239	73.1194
09:41:00	460	230	146.239	73.1194
09:42:00	460	230	146.239	73.1194
09:43:00	460	230	146.239	73.1194
09:44:00	460	230	146.239	73.1194
09:45:00	460	230	146.239	73.1194
09:46:00	460	230	146.239	73.1194
09:47:00	460	230	146.239	73.1194
09:48:00	460	230	146.239	73.1194
09:49:00	460	230	146.239	73.1194
09:50:00	460	230	146.239	73.1194
09:51:00	460	230	146.239	73.1194
09:52:00	460	230	146.239	73.1194
09:53:00	460	230	146.239	73.1194
09:54:00	460	230	146.239	73.1194
09:55:00	460	230	146.239	73.1194
09:56:00	460	230	146.239	73.1194
09:57:00	460	230	146.239	73.1194
09:58:00	460	230	146.239	73.1194
09:59:00	460	230	146.239	73.1194
10:00:00	460	230	146.239	73.1194
10:01:00	460	230	148.598	74.2988
10:02:00	460	230	148.598	74.2988
10:03:00	460	230	148.598	74.2988
10:04:00	460	230	148.598	74.2988
10:05:00	460	230	169.826	84.9129
10:06:00	460	230	169.826	84.9129
10:07:00	460	230	169.826	84.9129
10:08:00	460	230	169.826	84.9129
10:09:00	460	230	981.31	490.655
10:10:00	460	230	981.31	490.655
10:11:00	460	230	981.31	490.655
10:12:00	460	230	981.31	490.655
10:13:00	460	230	981.31	490.655
10:14:00	460	230	981.31	490.655
10:15:00	460	230	981.31	490.655
10:16:00	460	230	981.31	490.655
10:17:00	460	230	981.31	490.655
10:18:00	460	230	981.31	490.655
10:19:00	460	230	981.31	490.655
10:20:00	460	230	981.31	490.655
10:21:00	460	230	981.31	490.655
10:22:00	460	230	981.31	490.655
10:23:00	460	230	981.31	490.655
10:24:00	460	230	981.31	490.655
10:25:00	460	230	981.31	490.655
10:26:00	460	230	981.31	490.655
10:27:00	460	230	981.31	490.655
10:28:00	460	230	981.31	490.655
10:29:00	460	230	981.31	490.655
10:30:00	460	230	981.31	490.655
10:31:00	460	230	981.31	490.655
10:32:00	460	230	981.31	490.655
10:33:00	460	230	981.31	490.655
10:34:00	460	230	981.31	490.655
10:35:00	460	230	981.31	490.655
10:36:00	460	230	981.31	490.655
10:37:00	460	230	981.31	490.655
10:38:00	460	230	981.31	490.655
10:39:00	460	230	981.31	490.655
10:40:00	460	230	981.31	490.655
10:41:00	460	230	981.31	490.655
10:42:00	460	230	981.31	490.655
10:43:00	460	230	981.31	490.655
10:44:00	460	230	981.31	490.655
10:45:00	460	230	981.31	490.655
10:46:00	460	230	981.31	490.655
10:47:00	460	230	981.31	490.655
10:48:00	460	230	981.31	490.655
10:49:00	460	230	981.31	490.655
10:50:00	460	230	981.31	490.655
10:51:00	460	230	981.31	490.655
10:52:00	460	230	981.31	490.655
10:53:00	460	230	981.31	490.655
10:54:00	460	230	981.31	490.655
10:55:00	460	230	981.31	490.655
10:56:00	460	230	981.31	490.655
10:57:00	460	230	981.31	490.655
10:58:00	460	230	981.31	490.655
10:59:00	460	230	981.31	490.655
11:00:00	460	230	981.31	490.655
11:01:00	460	230	1014.24	507.119
11:02:00	460	230	1014.24	507.119
11:03:00	460	230	1014.24	507.119
11:04:00	460	230	1014.24	507.119
11:05:00	460	230	1037.82	518.912
11:06:00	460	230	1037.82	518.912
11:07:00	460	230	1037.82	518.912
11:08:00	460	230	1037.82	518.912
11:09:00	460	230	1044.9	522.45
11:10:00	460	230	1044.9	522.45
11:11:00	460	230	1044.9	522.45
11:12:00	460	230	1044.9	522.45
11:13:00	460	230	1049.62	524.809
11:14:00	460	230	1049.62	524.809
11:15:00	460	230	1049.62	524.809
11:16:00	460	230	1049.62	524.809
11:17:00	460	230	1059.05	529.526
11:18:00	460	230	1059.05	529.526
11:19:00	460	230	1059.05	529.526
11:20:00	460	230	1059.05	529.526
11:21:00	460	230	1080.28	540.14
11:22:00	460	230	1080.28	540.14
11:23:00	460	230	1080.28	540.14
11:24:00	460	230	1080.28	540.14
11:25:00	460	230	1085	542.499
11:26:00	460	230	1085	542.499
11:27:00	460	230	1085	542.499
11:28:00	460	230	1085	542.499
11:29:00	460	230	1082.64	541.32
11:30:00	460	230	1082.64	541.32
11:31:00	460	230	1082.64	541.32
11:32:00	460	230	1082.64	541.32
11:33:00	460	230	1103.87	551.934
11:34:00	460	230	1103.87	551.934
11:35:00	460	230	1103.87	551.934
11:36:00	460	230	1103.87	551.934
11:37:00	460	230	1108.58	554.292
11:38:00	460	230	1108.58	554.292
11:39:00	460	230	1108.58	554.292
11:40:00	460	230	1108.58	554.292
11:41:00	460	230	1125.1	562.548
11:42:00	460	230	1125.1	562.548
11:43:00	460	230	1125.1	562.548
11:44:00	460	230	1125.1	562.548
11:45:00	460	230	1143.97	571.983
11:46:00	460	230	1143.97	571.983
11:47:00	460	230	1143.97	571.983
11:48:00	460	230	1143.97	571.983
11:49:00	460	230	1143.97	571.983
11:50:00	460	230	1143.97	571.983
11:51:00	460	230	1143.97	571.983
11:52:00	460	230	1143.97	571.983
11:53:00	460	230	1141.61	570.803
11:54:00	460	230	1141.61	570.803
11:55:00	460	230	1141.61	570.803
11:56:00	460	230	1141.61	570.803
11:57:00	460	230	1134.53	567.265
11:58:00	460	230	1134.53	567.265
11:59:00	460	230	1134.53	567.265
12:00:00	460	230	1134.53	567.265
12:01:00	460	230	1139.25	569.624
12:02:00	460	230	1139.25	569.624
12:03:00	460	230	1139.25	569.624
12:04:00	460	230	1139.25	569.624
12:05:00	460	230	1146.32	573.162
12:06:00	460	230	1146.32	573.162
12:07:00	460	230	1146.32	573.162
12:08:00	460	230	1146.32	573.162
12:09:00	460	230	1155.76	577.879
12:10:00	460	230	1155.76	577.879
12:11:00	460	230	1155.76	577.879
12:12:00	460	230	1155.76	577.879
12:13:00	460	230	1143.97	571.983
12:14:00	460	230	1143.97	571.983
12:15:00	460	230	1143.97	571.983
12:16:00	460	230	1143.97	571.983
12:17:00	460	230	1129.81	564.907
12:18:00	460	230	1129.81	564.907
12:19:00	460	230	1129.81	564.907
12:20:00	460	230	1129.81	564.907
12:21:00	460	230	1155.76	577.879
12:22:00	460	230	1155.76	577.879
12:23:00	460	230	1155.76	577.879
12:24:00	460	230	1155.76	577.879
12:25:00	460	230	1148.68	574.341
12:26:00	460	230	1148.68	574.341
12:27:00	460	230	1148.68	574.341
12:28:00	460	230	1148.68	574.341
12:29:00	460	230	1148.68	574.341
12:30:00	460	230	1148.68	574.341
12:31:00	460	230	1148.68	574.341
12:32:00	460	230	1148.68	574.341
12:33:00	460	230	1158.12	579.059
12:34:00	460	230	1158.12	579.059
12:35:00	460	230	1158.12	579.059
12:36:00	460	230	1158.12	579.059
12:37:00	460	230	1139.25	569.624
12:38:00	460	230	1139.25	569.624
12:39:00	460	230	1139.25	569.624
12:40:00	460	230	1139.25	569.624
12:41:00	460	230	561.369	280.684
12:42:00	460	230	561.369	280.684
12:43:00	460	230	561.369	280.684
12:44:00	460	230	561.369	280.684
12:45:00	460	230	806.672	403.336
12:46:00	460	230	806.672	403.336
12:47:00	460	230	806.672	403.336
12:48:00	460	230	806.672	403.336
12:49:00	460	230	530.706	265.353
12:50:00	460	230	530.706	265.353
12:51:00	460	230	530.706	265.353
12:52:00	460	230	530.706	265.353
12:53:00	460	230	1304.36	652.178
12:54:00	460	230	1304.36	652.178
12:55:00	460	230	1304.36	652.178
12:56:00	460	230	1304.36	652.178
12:57:00	460	230	1346.81	673.406
12:58:00	460	230	1346.81	673.406
12:59:00	460	230	1346.81	673.406
13:00:00	460	230	1346.81	673.406
13:01:00	460	230	1382.19	691.097
13:02:00	460	230	1382.19	691.097
13:03:00	460	230	1382.19	691.097
13:04:00	460	230	1382.19	691.097
13:05:00	460	230	1415.21	707.607
13:06:00	460	230	1415.21	707.607
13:07:00	460	230	1415.21	707.607
13:08:00	460	230	1415.21	707.607
13:09:00	460	230	1429.37	714.684
13:10:00	460	230	1429.37	714.684
13:11:00	460	230	1429.37	714.684
13:12:00	460	230	1429.37	714.684
13:13:00	460	230	665.623	332.811
13:14:00	460	230	665.623	332.811
13:15:00	460	230	665.623	332.811
13:16:00	460	230	665.623	332.811
13:17:00	460	230	419.847	209.924
13:18:00	460	230	419.847	209.924
13:19:00	460	230	419.847	209.924
13:20:00	460	230	419.847	209.924
13:21:00	460	230	316.065	158.032
13:22:00	460	230	316.065	158.032
13:23:00	460	230	316.065	158.032
13:24:00	460	230	316.065	158.032
13:25:00	460	230	337.293	168.646
13:26:00	460	230	337.293	168.646
13:27:00	460	230	337.293	168.646
13:28:00	460	230	337.293	168.646
13:29:00	460	230	410.412	205.206
13:30:00	460	230	410.412	205.206
13:31:00	460	230	410.412	205.206
13:32:00	460	230	410.412	205.206
13:33:00	460	230	377.391	188.695
13:34:00	460	230	377.391	188.695
13:35:00	460	230	377.391	188.695
13:36:00	460	230	377.391	188.695
13:37:00	460	230	358.521	179.261
13:38:00	460	230	358.521	179.261
13:39:00	460	230	358.521	179.261
13:40:00	460	230	358.521	179.261
13:41:00	460	230	415.13	207.565
13:42:00	460	230	415.13	207.565
13:43:00	460	230	415.13	207.565
13:44:00	460	230	415.13	207.565
13:45:00	460	230	415.13	207.565
13:46:00	460	230	415.13	207.565
13:47:00	460	230	415.13	207.565
13:48:00	460	230	415.13	207.565
13:49:00	460	230	419.847	209.924
13:50:00	460	230	419.847	209.924
13:51:00	460	230	419.847	209.924
13:52:00	460	230	419.847	209.924
13:53:00	460	230	320.782	160.391
13:54:00	460	230	320.782	160.391
13:55:00	460	230	320.782	160.391
13:56:00	460	230	320.782	160.391
13:57:00	460	230	240.587	120.293
13:58:00	460	230	240.587	120.293
13:59:00	460	230	240.587	120.293
14:00:00	460	230	240.587	120.293
14:01:00	460	230	299.554	149.777
14:02:00	460	230	299.554	149.777
14:03:00	460	230	299.554	149.777
14:04:00	460	230	299.554	149.777
14:05:00	460	230	327.858	163.929
14:06:00	460	230	327.858	163.929
14:07:00	460	230	327.858	163.929
14:08:00	460	230	327.858	163.929
14:09:00	460	230	516.553	258.277
14:10:00	460	230	516.553	258.277
14:11:00	460	230	516.553	258.277
14:12:00	460	230	516.553	258.277
14:13:00	460	230	613.26	306.63
14:14:00	460	230	613.26	306.63
14:15:00	460	230	613.26	306.63
14:16:00	460	230	613.26	306.63
14:17:00	460	230	1533.15	766.575
14:18:00	460	230	1533.15	766.575
14:19:00	460	230	1533.15	766.575
14:20:00	460	230	1533.15	766.575
14:21:00	460	230	1476.54	738.27
14:22:00	460	230	1476.54	738.27
14:23:00	460	230	1476.54	738.27
14:24:00	460	230	1476.54	738.27
14:25:00	460	230	1481.26	740.629
14:26:00	460	230	1481.26	740.629
14:27:00	460	230	1481.26	740.629
14:28:00	460	230	1481.26	740.629
14:29:00	460	230	1412.86	706.428
14:30:00	460	230	1412.86	706.428
14:31:00	460	230	1412.86	706.428
14:32:00	460	230	1412.86	706.428
14:33:00	460	230	1335.02	667.51
14:34:00	460	230	1335.02	667.51
14:35:00	460	230	1335.02	667.51
14:36:00	460	230	1335.02	667.51
14:37:00	460	230	1266.62	633.309
14:38:00	460	230	1266.62	633.309
14:39:00	460	230	1266.62	633.309
14:40:00	460	230	1266.62	633.309
14:41:00	460	230	408.054	204.027
14:42:00	460	230	408.054	204.027
14:43:00	460	230	408.054	204.027
14:44:00	460	230	408.054	204.027
14:45:00	460	230	391.543	195.771
14:46:00	460	230	391.543	195.771
14:47:00	460	230	391.543	195.771
14:48:00	460	230	391.543	195.771
14:49:00	460	230	450.51	225.255
14:50:00	460	230	450.51	225.255
14:51:00	460	230	450.51	225.255
14:52:00	460	230	450.51	225.255
14:53:00	460	230	705.249	352.624
14:54:00	460	230	705.249	352.624
14:55:00	460	230	705.249	352.624
14:56:00	460	230	705.249	352.624
14:57:00	460	230	372.673	186.337
14:58:00	460	230	372.673	186.337
14:59:00	460	230	372.673	186.337
15:00:00	460	230	372.673	186.337
15:01:00	460	230	389.184	194.592
15:02:00	460	230	389.184	194.592
15:03:00	460	230	389.184	194.592
15:04:00	460	230	389.184	194.592
15:05:00	460	230	377.391	188.695
15:06:00	460	230	377.391	188.695
15:07:00	460	230	377.391	188.695
15:08:00	460	230	377.391	188.695
15:09:00	460	230	351.445	175.723
15:10:00	460	230	351.445	175.723
15:11:00	460	230	351.445	175.723
15:12:00	460	230	351.445	175.723
15:13:00	460	230	342.01	171.005
15:14:00	460	230	342.01	171.005
15:15:00	460	230	342.01	171.005
15:16:00	460	230	342.01	171.005
15:17:00	460	230	450.51	225.255
15:18:00	460	230	450.51	225.255
15:19:00	460	230	450.51	225.255
15:20:00	460	230	450.51	225.255
15:21:00	460	230	400.978	200.489
15:22:00	460	230	400.978	200.489
15:23:00	460	230	400.978	200.489
15:24:00	460	230	400.978	200.489
15:25:00	460	230	278.326	139.163
15:26:00	460	230	278.326	139.163
15:27:00	460	230	278.326	139.163
15:28:00	460	230	278.326	139.163
15:29:00	460	230	181.619	90.8096
15:30:00	460	230	181.619	90.8096
15:31:00	460	230	181.619	90.8096
15:32:00	460	230	181.619	90.8096
15:33:00	460	230	115.576	57.7879
15:34:00	460	230	115.576	57.7879
15:35:00	460	230	115.576	57.7879
15:36:00	460	230	115.576	57.7879
15:37:00	460	230	99.065	49.5325
15:38:00	460	230	99.065	49.5325
15:39:00	460	230	99.065	49.5325
15:40:00	460	230	99.065	49.5325
15:41:00	460	230	99.065	49.5325
15:42:00	460	230	99.065	49.5325
15:43:00	460	230	99.065	49.5325
15:44:00	460	230	99.065	49.5325
15:45:00	460	230	82.5542	41.2771
15:46:00	460	230	82.5542	41.2771
15:47:00	460	230	82.5542	41.2771
15:48:00	460	230	82.5542	41.2771
15:49:00	460	230	58.9673	29.4836
15:50:00	460	230	58.9673	29.4836
15:51:00	460	230	58.9673	29.4836
15:52:00	460	230	58.9673	29.4836
15:53:00	460	230	56.6086	28.3043
15:54:00	460	230	56.6086	28.3043
15:55:00	460	230	56.6086	28.3043
15:56:00	460	230	56.6086	28.3043
15:57:00	460	230	106.141	53.0706
15:58:00	460	230	106.141	53.0706
15:59:00	460	230	106.141	53.0706
16:00:00	460	230	106.141	53.0706
16:01:00	460	230	155.674	77.8368
16:02:00	460	230	155.674	77.8368
16:03:00	460	230	155.674	77.8368
16:04:00	460	230	155.674	77.8368
16:05:00	460	230	155.674	77.8368
16:06:00	460	230	155.674	77.8368
16:07:00	460	230	155.674	77.8368
16:08:00	460	230	155.674	77.8368
16:09:00	460	230	153.315	76.6575
16:10:00	460	230	153.315	76.6575
16:11:00	460	230	153.315	76.6575
16:12:00	460	230	153.315	76.6575
16:13:00	460	230	146.239	73.1194
16:14:00	460	230	146.239	73.1194
16:15:00	460	230	146.239	73.1194
16:16:00	460	230	146.239	73.1194
16:17:00	460	230	134.445	67.2227
16:18:00	460	230	134.445	67.2227
16:19:00	460	230	134.445	67.2227
16:20:00	460	230	134.445	67.2227
16:21:00	460	230	134.445	67.2227
16:22:00	460	230	134.445	67.2227
16:23:00	460	230	134.445	67.2227
16:24:00	460	230	134.445	67.2227
16:25:00	460	230	129.728	64.864
16:26:00	460	230	129.728	64.864
16:27:00	460	230	129.728	64.864
16:28:00	460	230	129.728	64.864
16:29:00	460	230	99.065	49.5325
16:30:00	460	230	99.065	49.5325
16:31:00	460	230	99.065	49.5325
16:32:00	460	230	99.065	49.5325
16:33:00	460	230	89.6303	44.8151
16:34:00	460	230	89.6303	44.8151
16:35:00	460	230	89.6303	44.8151
16:36:00	460	230	89.6303	44.8151
16:37:00	460	230	82.5542	41.2771
16:38:00	460	230	82.5542	41.2771
16:39:00	460	230	82.5542	41.2771
16:40:00	460	230	82.5542	41.2771
16:41:00	460	230	70.7607	35.3804
16:42:00	460	230	70.7607	35.3804
16:43:00	460	230	70.7607	35.3804
16:44:00	460	230	70.7607	35.3804
16:45:00	460	230	70.7607	35.3804
16:46:00	460	230	70.7607	35.3804
16:47:00	460	230	70.7607	35.3804
16:48:00	460	230	70.7607	35.3804
16:49:00	460	230	87.2716	43.6358
16:50:00	460	230	87.2716	43.6358
16:51:00	460	230	87.2716	43.6358
16:52:00	460	230	87.2716	43.6358
16:53:00	460	230	99.065	49.5325
16:54:00	460	230	99.065	49.5325
16:55:00	460	230	99.065	49.5325
16:56:00	460	230	99.065	49.5325
16:57:00	460	230	101.424	50.7119
16:58:00	460	230	101.424	50.7119
16:59:00	460	230	101.424	50.7119
17:00:00	460	230	101.424	50.7119
17:01:00	460	230	113.217	56.6086
17:02:00	460	230	113.217	56.6086
17:03:00	460	230	113.217	56.6086
17:04:00	460	230	113.217	56.6086
17:05:00	460	230	113.217	56.6086
17:06:00	460	230	113.217	56.6086
17:07:00	460	230	113.217	56.6086
17:08:00	460	230	113.217	56.6086
17:09:00	460	230	91.989	45.9945
17:10:00	460	230	91.989	45.9945
17:11:00	460	230	91.989	45.9945
17:12:00	460	230	91.989	45.9945
17:13:00	460	230	94.3477	47.1738
17:14:00	460	230	94.3477	47.1738
17:15:00	460	230	94.3477	47.1738
17:16:00	460	230	94.3477	47.1738
17:17:00	460	230	96.7064	48.3532
17:18:00	460	230	96.7064	48.3532
17:19:00	460	230	96.7064	48.3532
17:20:00	460	230	96.7064	48.3532
17:21:00	460	230	73.1194	36.5597
17:22:00	460	230	73.1194	36.5597
17:23:00	460	230	73.1194	36.5597
17:24:00	460	230	73.1194	36.5597
17:25:00	460	230	61.326	30.663
17:26:00	460	230	61.326	30.663
17:27:00	460	230	61.326	30.663
17:28:00	460	230	61.326	30.663
17:29:00	460	230	58.9673	29.4836
17:30:00	460	230	58.9673	29.4836
17:31:00	460	230	58.9673	29.4836
17:32:00	460	230	58.9673	29.4836
17:33:00	460	230	51.8912	25.9456
17:34:00	460	230	51.8912	25.9456
17:35:00	460	230	51.8912	25.9456
17:36:00	460	230	51.8912	25.9456
17:37:00	460	230	44.8151	22.4076
17:38:00	460	230	44.8151	22.4076
17:39:00	460	230	44.8151	22.4076
17:40:00	460	230	44.8151	22.4076
17:41:00	460	230	37.7391	18.8695
17:42:00	460	230	37.7391	18.8695
17:43:00	460	230	37.7391	18.8695
17:44:00	460	230	37.7391	18.8695
17:45:00	460	230	35.3804	17.6902
17:46:00	460	230	35.3804	17.6902
17:47:00	460	230	35.3804	17.6902
17:48:00	460	230	35.3804	17.6902
17:49:00	460	230	28.3043	14.1521
17:50:00	460	230	28.3043	14.1521
17:51:00	460	230	28.3043	14.1521
17:52:00	460	230	28.3043	14.1521
17:53:00	460	230	28.3043	14.1521
17:54:00	460	230	28.3043	14.1521
17:55:00	460	230	28.3043	14.1521
17:56:00	460	230	28.3043	14.1521
17:57:00	460	230	25.9456	12.9728
17:58:00	460	230	25.9456	12.9728
17:59:00	460	230	25.9456	12.9728
18:00:00	460	230	25.9456	12.9728
18:01:00	460	230	21.2282	10.6141
18:02:00	460	230	21.2282	10.6141
18:03:00	460	230	21.2282	10.6141
18:04:00	460	230	21.2282	10.6141
18:05:00	460	230	18.8695	9.43477
18:06:00	460	230	18.8695	9.43477
18:07:00	460	230	18.8695	9.43477
18:08:00	460	230	18.8695	9.43477
18:09:00	460	230	14.1521	7.07607
18:10:00	460	230	14.1521	7.07607
18:11:00	460	230	14.1521	7.07607
18:12:00	460	230	14.1521	7.07607
18:13:00	460	230	9.43477	4.71738
18:14:00	460	230	9.43477	4.71738
18:15:00	460	230	9.43477	4.71738
18:16:00	460	230	9.43477	4.71738
18:17:00	460	230	7.07607	3.53804
18:18:00	460	230	7.07607	3.53804
18:19:00	460	230	7.07607	3.53804
18:20:00	460	230	7.07607	3.53804
18:21:00	460	230	7.07607	3.53804
18:22:00	460	230	7.07607	3.53804
18:23:00	460	230	7.07607	3.53804
18:24:00	460	230	7.07607	3.53804
18:25:00	460	230	7.07607	3.53804
18:26:00	460	230	7.07607	3.53804
18:27:00	460	230	7.07607	3.53804
18:28:00	460	230	7.07607	3.53804
18:29:00	460	230	4.71738	2.35869
18:30:00	460	230	4.71738	2.35869
18:31:00	460	230	4.71738	2.35869
18:32:00	460	230	4.71738	2.35869
18:33:00	460	230	4.71738	2.35869
18:34:00	460	230	4.71738	2.35869
18:35:00	460	230	4.71738	2.35869
18:36:00	460	230	4.71738	2.35869
18:37:00	460	230	4.71738	2.35869
18:38:00	460	230	4.71738	2.35869
18:39:00	460	230	4.71738	2.35869
18:40:00	460	230	4.71738	2.35869
18:41:00	460	230	2.35869	1.17935
18:42:00	460	230	2.35869	1.17935
18:43:00	460	230	2.35869	1.17935
18:44:00	460	230	2.35869	1.17935
18:45:00	460	230	2.35869	1.17935
18:46:00	460	230	2.35869	1.17935
18:47:00	460	230	2.35869	1.17935
18:48:00	460	230	2.35869	1.17935
18:49:00	460	230	2.35869	1.17935
18:50:00	460	230	2.35869	1.17935
18:51:00	460	230	2.35869	1.17935
18:52:00	460	230	2.35869	1.17935
18:53:00	460	230	2.35869	1.17935
18:54:00	460	230	2.35869	1.17935
18:55:00	460	230	2.35869	1.17935
18:56:00	460	230	2.35869	1.17935
18:57:00	460	230	2.35869	1.17935
18:58:00	460	230	2.35869	1.17935
18:59:00	460	230	2.35869	1.17935
19:00:00	460	230	2.35869	1.17935
19:01:00	0	0	0	0
19:02:00	0	0	0	0
19:03:00	0	0	0	0
19:04:00	0	0	0	0
19:05:00	0	0	0	0
19:06:00	0	0	0	0
19:07:00	0	0	0	0
19:08:00	0	0	0	0
19:09:00	0	0	0	0
19:10:00	0	0	0	0
19:11:00	0	0	0	0
19:12:00	0	0	0	0
19:13:00	0	0	0	0
19:14:00	0	0	0	0
19:15:00	0	0	0	0
19:16:00	0	0	0	0
19:17:00	0	0	0	0
19:18:00	0	0	0	0
19:19:00	0	0	0	0
19:20:00	0	0	0	0
19:21:00	0	0	0	0
19:22:00	0	0	0	0
19:23:00	0	0	0	0
19:24:00	0	0	0	0
19:25:00	0	0	0	0
19:26:00	0	0	0	0
19:27:00	0	0	0	0
19:28:00	0	0	0	0
19:29:00	0	0	0	0
19:30:00	0	0	0	0
19:31:00	0	0	0	0
19:32:00	0	0	0	0
19:33:00	0	0	0	0
19:34:00	0	0	0	0
19:35:00	0	0	0	0
19:36:00	0	0	0	0
19:37:00	0	0	0	0
19:38:00	0	0	0	0
19:39:00	0	0	0	0
19:40:00	0	0	0	0
19:41:00	0	0	0	0
19:42:00	0	0	0	0
19:43:00	0	0	0	0
19:44:00	0	0	0	0
19:45:00	0	0	0	0
19:46:00	0	0	0	0
19:47:00	0	0	0	0
19:48:00	0	0	0	0
19:49:00	0	0	0	0
19:50:00	0	0	0	0
19:51:00	0	0	0	0
19:52:00	0	0	0	0
19:53:00	0	0	0	0
19:54:00	0	0	0	0
19:55:00	0	0	0	0
19:56:00	0	0	0	0
19:57:00	0	0	0	0
19:58:00	0	0	0	0
19:59:00	0	0	0	0
20:00:00	0	0	0	0
20:01:00	0	0	0	0
20:02:00	0	0	0	0
20:03:00	0	0	0	0
20:04:00	0	0	0	0
20:05:00	0	0	0	0
20:06:00	0	0	0	0
20:07:00	0	0	0	0
20:08:00	0	0	0	0
20:09:00	0	0	0	0
20:10:00	0	0	0	0
20:11:00	0	0	0	0
20:12:00	0	0	0	0
20:13:00	0	0	0	0
20:14:00	0	0	0	0
20:15:00	0	0	0	0
20:16:00	0	0	0	0
20:17:00	0	0	0	0
20:18:00	0	0	0	0
20:19:00	0	0	0	0
20:20:00	0	0	0	0
20:21:00	0	0	0	0
20:22:00	0	0	0	0
20:23:00	0	0	0	0
20:24:00	0	0	0	0
20:25:00	0	0	0	0
20:26:00	0	0	0	0
20:27:00	0	0	0	0
20:28:00	0	0	0	0
20:29:00	0	0	0	0
20:30:00	0	0	0	0
20:31:00	0	0	0	0
20:32:00	0	0	0	0
20:33:00	0	0	0	0
20:34:00	0	0	0	0
20:35:00	0	0	0	0
20:36:00	0	0	0	0
20:37:00	0	0	0	0
20:38:00	0	0	0	0
20:39:00	0	0	0	0
20:40:00	0	0	0	0
20:41:00	0	0	0	0
20:42:00	0	0	0	0
20:43:00	0	0	0	0
20:44:00	0	0	0	0
20:45:00	0	0	0	0
20:46:00	0	0	0	0
20:47:00	0	0	0	0
20:48:00	0	0	0	0
20:49:00	0	0	0	0
20:50:00	0	0	0	0
20:51:00	0	0	0	0
20:52:00	0	0	0	0
20:53:00	0	0	0	0
20:54:00	0	0	0	0
20:55:00	0	0	0	0
20:56:00	0	0	0	0
20:57:00	0	0	0	0
20:58:00	0	0	0	0
20:59:00	0	0	0	0
21:00:00	0	0	0	0
21:01:00	0	0	0	0
21:02:00	0	0	0	0
21:03:00	0	0	0	0
21:04:00	0	0	0	0
21:05:00	0	0	0	0
21:06:00	0	0	0	0
21:07:00	0	0	0	0
21:08:00	0	0	0	0
21:09:00	0	0	0	0
21:10:00	0	0	0	0
21:11:00	0	0	0	0
21:12:00	0	0	0	0
21:13:00	0	0	0	0
21:14:00	0	0	0	0
21:15:00	0	0	0	0
21:16:00	0	0	0	0
21:17:00	0	0	0	0
21:18:00	0	0	0	0
21:19:00	0	0	0	0
21:20:00	0	0	0	0
21:21:00	0	0	0	0
21:22:00	0	0	0	0
21:23:00	0	0	0	0
21:24:00	0	0	0	0
21:25:00	0	0	0	0
21:26:00	0	0	0	0
21:27:00	0	0	0	0
21:28:00	0	0	0	0
21:29:00	0	0	0	0
21:30:00	0	0	0	0
21:31:00	0	0	0	0
21:32:00	0	0	0	0
21:33:00	0	0	0	0
21:34:00	0	0	0	0
21:35:00	0	0	0	0
21:36:00	0	0	0	0
21:37:00	0	0	0	0
21:38:00	0	0	0	0
21:39:00	0	0	0	0
21:40:00	0	0	0	0
21:41:00	0	0	0	0
21:42:00	0	0	0	0
21:43:00	0	0	0	0
21:44:00	0	0	0	0
21:45:00	0	0	0	0
21:46:00	0	0	0	0
21:47:00	0	0	0	0
21:48:00	0	0	0	0
21:49:00	0	0	0	0
21:50:00	0	0	0	0
21:51:00	0	0	0	0
21:52:00	0	0	0	0
21:53:00	0	0	0	0
21:54:00	0	0	0	0
21:55:00	0	0	0	0
21:56:00	0	0	0	0
21:57:00	0	0	0	0
21:58:00	0	0	0	0
21:59:00	0	0	0	0
22:00:00	0	0	0	0
22:01:00	0	0	0	0
22:02:00	0	0	0	0
22:03:00	0	0	0	0
22:04:00	0	0	0	0
22:05:00	0	0	0	0
22:06:00	0	0	0	0
22:07:00	0	0	0	0
22:08:00	0	0	0	0
22:09:00	0	0	0	0
22:10:00	0	0	0	0
22:11:00	0	0	0	0
22:12:00	0	0	0	0
22:13:00	0	0	0	0
22:14:00	0	0	0	0
22:15:00	0	0	0	0
22:16:00	0	0	0	0
22:17:00	0	0	0	0
22:18:00	0	0	0	0
22:19:00	0	0	0	0
22:20:00	0	0	0	0
22:21:00	0	0	0	0
22:22:00	0	0	0	0
22:23:00	0	0	0	0
22:24:00	0	0	0	0
22:25:00	0	0	0	0
22:26:00	0	0	0	0
22:27:00	0	0	0	0
22:28:00	0	0	0	0
22:29:00	0	0	0	0
22:30:00	0	0	0	0
22:31:00	0	0	0	0
22:32:00	0	0	0	0
22:33:00	0	0	0	0
22:34:00	0	0	0	0
22:35:00	0	0	0	0
22:36:00	0	0	0	0
22:37:00	0	0	0	0
22:38:00	0	0	0	0
22:39:00	0	0	0	0
22:40:00	0	0	0	0
22:41:00	0	0	0	0
22:42:00	0	0	0	0
22:43:00	0	0	0	0
22:44:00	0	0	0	0
22:45:00	0	0	0	0
22:46:00	0	0	0	0
22:47:00	0	0	0	0
22:48:00	0	0	0	0
22:49:00	0	0	0	0
22:50:00	0	0	0	0
22:51:00	0	0	0	0
22:52:00	0	0	0	0
22:53:00	0	0	0	0
22:54:00	0	0	0	0
22:55:00	0	0	0	0
22:56:00	0	0	0	0
22:57:00	0	0	0	0
22:58:00	0	0	0	0
22:59:00	0	0	0	0
23:00:00	0	0	0	0
23:01:00	0	0	0	0
23:02:00	0	0	0	0
23:03:00	0	0	0	0
23:04:00	0	0	0	0
23:05:00	0	0	0	0
23:06:00	0	0	0	0
23:07:00	0	0	0	0
23:08:00	0	0	0	0
23:09:00	0	0	0	0
23:10:00	0	0	0	0
23:11:00	0	0	0	0
23:12:00	0	0	0	0
23:13:00	0	0	0	0
23:14:00	0	0	0	0
23:15:00	0	0	0	0
23:16:00	0	0	0	0
23:17:00	0	0	0	0
23:18:00	0	0	0	0
23:19:00	0	0	0	0
23:20:00	0	0	0	0
23:21:00	0	0	0	0
23:22:00	0	0	0	0
23:23:00	0	0	0	0
23:24:00	0	0	0	0
23:25:00	0	0	0	0
23:26:00	0	0	0	0

## Sheet: Table S2
Table S2: Statistics for preprocessing WGBS data in Arabidopsis leaf. SQH, SQL= square light regime of high or low intensity, respectively. FLH, FLL= fluctuating light regime of high or low intensity, respectively.
Sample	Raw Reads					Trimmomatic				Bismark --bowtie2				Deduplicate
	Clean Reads	Containing N	Low quality	Adapter related	BS conversion rate (%)	Both surviving	Forward only surviving	Reverse only surviving	Dropped	Mapping efficiency (%)	% meC CpG	% meC CpHpG	% meC CpHpH	Total number removed (bp)	Leftover seqeunces (bp)
FLHa_L1	11705716 (99.36)	0	4	72266 (0.61)	97	5944965 (99.28)	40986 (0.68)	1816 (0.03)	53	77.8	17.4	5.1	1.5	1815565 (39.26%)	2808909
FLH_L1	11909450 (99.45)	26	16	66148 (0.55)	97	5875977 (99.78)	11763 (0.2)	1223 (0.02)	30	77.5	17.3	5.1	1.5	1667642 (36.63%)	2884872
FLH_L3	48434696 (99.36)	0	56	313664 (0.64)	97.02	24300628 (99.7)	67602 (0.28)	5873 (0.02)	105	77.7	17.5	5.1	1.5	7494680 (39.68%)	11391986
FLLa_L1	10000806 (99.1)	18	20	90912 (0.90)	97.06	5003302 (99.16)	41036 (0.81)	1490 (0.03)	50	78.5	18.9	5.6	1.7	1388205 (35.34%)	2539925
FLL_L1	19201864 (98.95)	0	4	204206 (1.05)	97.02	9673288 (99.69)	27759 (0.29)	1904 (0.02)	185	78.2	18.8	5.6	1.7	2689568 (35.54%)	4877200
FLL_L3	43577448 (98.97)	0	42	452910 (1.03)	97.05	21918987 (99.56)	89239 (0.41)	6789 (0.03)	57	78.4	18.9	5.6	1.7	6226641 (36.23%)	10957599
SQHa_L1	8870284 (99.12)	30	14	78534 (0.88)	97.03	4441169 (99.26)	31846 (0.71)	1381 (0.03)	35	73	17.6	4.8	1.4	1216564 (37.52%)	2026017
SQH_L1	5801742 (99.1)	768	1040	50814 (0.87)	9703	2348998 (80.25)	576721 (19.7	1182 (0.04)	291	72.7	17.4	4.8	1.4	505399 (29.59%)	1202843
SQH4	21325906 (98.98)	0	0	220440 (1.02)	99.74	10559131 (98.01)	144016 (1.34)	65201 (0.61)	4825	72.5	17.3	4.7	1.4	4350624 (44.29%)	5473130
SQH_L3	40481564 (99.01)	0	38	404614 (0.99)	97.03	20368539 (99.64)	69604 (0.34)	4882 (0.02)	83	73	17.4	4.8	1.4	5866945 (39.46%)	9000665
SQL_L1	12218778 (99.4)	36	16	74000 (0.6)	97.06	6102750 (99.29)	41626 (0.68)	1982 (0.03)	57	75.8	17.9	4.8	1.3	1837572 (39.74%)	2786610
SQL4	26467178 (99.21)	2	0	210196 (0.79)	99.74	13069566 (97.98)	184400 (1.38)	79053 (0.59)	5669	75.2	17.6	4.7	1.3	3292130 (43.00%)	4363622
SQL_L3	44878546 (99.32)	0	34	305670 (0.68)	97.04	22511912 (99.64)	74135 (0.33)	5976 (0.03)	102	75.7	18	4.9	1.3	6829947 (40.10%)	10200735

## Sheet: Table S3
Table S3: Statistics for preprocessing RNAseq data in Arabidopsis leaf. . SQH, SQL= square light regime of high or low intensity, respectively. FLH, FLL= fluctuating light regime of high or low intensity, respectively.
	hisat2						flagstat					MarkDuplicates
Sample	Paired (bp)	0 alignment (bp)	1 alignment (bp)	>1 alignment (bp)	Discordant alignment (bp)	Overall alignment rate (%)	QC-passed reads	QC-failed reads	Mapped to reference genome (%)	Properly paired (%)	Singletons (%)	Duplication (%)
SQH1	22563085	1176790	20848693	537602	160908	97.22	46563650	0	97.3	94.78	1.53	39.1
SQH2	23291022	1178654	21460102	652266	144952	97.25	48359764	0	97.35	94.94	1.52	39.5
SQH3	19684880	1067360	18000981	616539	131905	97.04	41037503	0	97.16	94.58	1.6	36.3
SQL1	22329483	1151122	20448219	730142	126577	97.22	46590771	0	97.33	94.84	1.62	44.1
SQL2	22188271	777478	20865605	545188	151087	98.24	45907822	0	98.3	96.5	0.91	37.8
SQL3	24218987	1260767	22306055	652165	149973	97.11	50199227	0	97.21	94.79	1.53	42.9
FLH1	21218109	1411548	19385072	421489	143173	95.82	43544021	0	95.92	93.35	1.62	38.7
FLH2	23066427	1117062	21219026	730339	142497	97.44	48048397	0	97.54	95.16	1.5	40.2
FLH3	19921925	1054883	18435457	431585	113216	97.03	40963203	0	97.11	94.7	1.59	39.7
FLL1	22153713	812393	20823873	517447	174778	98.17	45715544	0	98.22	96.33	0.84	40.5
FLL2	23657666	801228	22290835	565603	167061	98.34	48035204	0	98.37	96.61	0.85	39.3
FLL3	22189291	785082	20628366	775843	160741	98.23	45512065	0	98.3	96.46	0.83	46.2

## Sheet: Table S4
Table S4: List of all differentially methylated regions in Arabidopsis. SQH, SQL= square light regime of high or low intensity, respectively. FLH, FLL= fluctuating light regime of high or low intensity, respectively.
Regime	seqnames	start	end	width	strand	sumReadsM1	sumReadsN1	proportion1	sumReadsM2	sumReadsN2	proportion2	cytosinesCount	context	direction	pValue	regionType	gene	Transposon_Family	TEgene
SQHvSQL	Chr1	1441651	1441950	300	*	169	420	0.402381	146	530	0.275472	75	CHH	-1	8.85E-05	loss		ATDNAI27T9B	AT1TE04710
SQHvSQL	Chr1	1476601	1476750	150	*	134	245	0.546939	122	331	0.36858	28	CHH	-1	5.52E-05	loss		ATDNATA1	AT1TE04830
SQHvSQL	Chr1	1705351	1705500	150	*	34	264	0.128788	83	355	0.233803	29	CHH	1	0.00128299	gain		ATREP11	AT1TE05585
SQHvSQL	Chr1	1727101	1727250	150	*	11	46	0.23913	22	34	0.647059	4	CG	1	0.000378949	gain	AT1G05780
SQHvSQL	Chr1	2340151	2340300	150	*	149	358	0.416201	93	375	0.248	32	CHH	-1	6.16E-06	loss
SQHvSQL	Chr1	2472901	2473050	150	*	43	199	0.21608	78	215	0.362791	18	CHH	1	0.00136962	gain		ATREP1	AT1TE08050
SQHvSQL	Chr1	2473201	2473350	150	*	94	192	0.489583	111	306	0.362745	32	CHH	-1	0.00542764	loss	AT1G07980	VANDAL8	AT1TE08060
SQHvSQL	Chr1	3360901	3361050	150	*	30	280	0.107143	1	194	0.00515464	43	CHH	-1	3.22E-05	loss	AT1G10260	ATCOPIA78	AT1TE10935
SQHvSQL	Chr1	3825751	3825900	150	*	133	276	0.481884	81	254	0.318898	34	CHH	-1	0.00025082	loss		ARNOLDY1	AT1TE12430
SQHvSQL	Chr1	4209451	4209600	150	*	100	184	0.543478	75	196	0.382653	27	CHH	-1	0.00204697	loss		ATMU3N1	AT1TE13690
SQHvSQL	Chr1	4405951	4406100	150	*	64	160	0.4	185	350	0.528571	38	CHH	1	0.00719675	gain		META1	AT1TE14315
SQHvSQL	Chr1	4682701	4682850	150	*	19	225	0.0844444	41	209	0.196172	46	CHH	1	0.00104967	gain
SQHvSQL	Chr1	4683001	4683150	150	*	45	263	0.171103	16	240	0.0666667	40	CHH	-1	0.00053491	loss		AT9MU1	AT1TE15170
SQHvSQL	Chr1	4860451	4860600	150	*	71	206	0.34466	58	281	0.206406	39	CHH	-1	0.000909507	loss	AT1G14225
SQHvSQL	Chr1	5056051	5056200	150	*	211	319	0.661442	125	278	0.44964	40	CHH	-1	1.37E-06	loss
SQHvSQL	Chr1	5798851	5799000	150	*	63	213	0.295775	43	259	0.166023	27	CHH	-1	0.0010711	loss
SQHvSQL	Chr1	5862901	5863050	150	*	98	279	0.351254	109	441	0.247166	33	CHH	-1	0.00304721	loss		ATREP2	AT1TE18955
SQHvSQL	Chr1	5899351	5899500	150	*	74	207	0.357488	48	260	0.184615	24	CHH	-1	6.19E-05	loss		ATREP2	AT1TE19090
SQHvSQL	Chr1	5912551	5912700	150	*	44	329	0.133739	59	221	0.266968	42	CHH	1	0.00017512	gain	AT1G17275	ATMU3	AT1TE19130
SQHvSQL	Chr1	6075151	6075300	150	*	109	271	0.402214	147	548	0.268248	39	CHH	-1	0.000196655	loss		ATREP13	AT1TE19635
SQHvSQL	Chr1	6158101	6158250	150	*	42	188	0.223404	14	256	0.0546875	31	CHH	-1	9.61E-07	loss	AT1G17900	VANDAL2N1	AT1TE19910
SQHvSQL	Chr1	6219001	6219150	150	*	118	166	0.710843	119	253	0.470356	29	CHH	-1	5.79E-06	loss		ATREP2	AT1TE20110
SQHvSQL	Chr1	7281751	7281900	150	*	104	262	0.396947	50	266	0.18797	35	CHH	-1	9.89E-07	loss		ATREP5	AT1TE23505
SQHvSQL	Chr1	7365751	7365900	150	*	108	193	0.559585	240	343	0.699708	32	CHH	1	0.00143638	gain
SQHvSQL	Chr1	7717351	7717500	150	*	119	321	0.370717	109	408	0.267157	37	CHH	-1	0.00315589	loss		ATCOPIA78	AT1TE24850
SQHvSQL	Chr1	7761451	7761600	150	*	99	230	0.430435	81	317	0.255521	37	CHH	-1	4.86E-05	loss		AT9NMU1	AT1TE24955
SQHvSQL	Chr1	7816201	7816350	150	*	1	233	0.00429184	49	275	0.178182	36	CHH	1	1.57E-09	gain
SQHvSQL	Chr1	8016451	8016600	150	*	142	175	0.811429	156	271	0.575646	25	CHH	-1	1.60E-06	loss
SQHvSQL	Chr1	8116051	8116650	600	*	169	564	0.299645	130	820	0.158537	107	CHH	-1	7.99E-09	loss		ATREP3	AT1TE26120
SQHvSQL	Chr1	8169901	8170050	150	*	109	256	0.425781	67	267	0.250936	40	CHH	-1	6.07E-05	loss		ATREP7	AT1TE26305
SQHvSQL	Chr1	8272801	8272950	150	*	59	309	0.190939	109	308	0.353896	32	CHH	1	1.94E-05	gain
SQHvSQL	Chr1	8409001	8409150	150	*	8	251	0.0318725	40	239	0.167364	31	CHH	1	2.66E-06	gain
SQHvSQL	Chr1	8723251	8723400	150	*	65	192	0.338542	38	179	0.212291	28	CHH	-1	0.00685414	loss
SQHvSQL	Chr1	9077701	9077850	150	*	76	303	0.250825	39	265	0.14717	36	CHH	-1	0.00255399	loss
SQHvSQL	Chr1	9177301	9177600	300	*	170	584	0.291096	112	638	0.175549	80	CHH	-1	7.54E-06	loss	AT1G26558	HARBINGER	AT1TE29570
SQHvSQL	Chr1	9547051	9547200	150	*	59	319	0.184953	27	326	0.0828221	41	CHH	-1	0.00025556	loss	AT1G27490	HELITRONY3	AT1TE30770
SQHvSQL	Chr1	9676501	9676650	150	*	92	247	0.37247	154	307	0.501629	32	CHH	1	0.00275021	gain		VANDAL2	AT1TE31190
SQHvSQL	Chr1	9676951	9677100	150	*	16	250	0.064	44	244	0.180328	37	CHH	1	0.00015853	gain	AT1G27780	VANDAL2	AT1TE31190
SQHvSQL	Chr1	9754501	9754650	150	*	127	310	0.409677	74	258	0.286822	34	CHH	-1	0.00269294	loss
SQHvSQL	Chr1	9852751	9852900	150	*	129	260	0.496154	161	258	0.624031	36	CHH	1	0.00375894	gain
SQHvSQL	Chr1	10159351	10159500	150	*	27	173	0.156069	4	184	0.0217391	22	CHH	-1	2.29E-05	loss		ATREP11A	AT1TE32785
SQHvSQL	Chr1	10314601	10314750	150	*	19	37	0.513514	33	35	0.942857	4	CG	1	0.000110801	gain		ATHPOGON3	AT1TE33340
SQHvSQL	Chr1	10357351	10357500	150	*	146	343	0.425656	83	348	0.238506	51	CHH	-1	1.26E-06	loss		TA11	AT1TE33490
SQHvSQL	Chr1	10506451	10506750	300	*	50	423	0.118203	93	423	0.219858	52	CHH	1	0.000165192	gain		BOMZH2	AT1TE33955
SQHvSQL	Chr1	10507051	10507350	300	*	48	323	0.148607	132	436	0.302752	51	CHH	1	4.18E-06	gain		BOMZH2	AT1TE33955
SQHvSQL	Chr1	10623901	10624050	150	*	84	194	0.43299	76	251	0.302789	30	CHH	-1	0.0048703	loss		HELITRONY3	AT1TE34365
SQHvSQL	Chr1	11212501	11212650	150	*	65	199	0.326633	97	204	0.47549	31	CHH	1	0.00270654	gain		HELITRON2	AT1TE36255
SQHvSQL	Chr1	11241751	11242050	300	*	163	444	0.367117	183	694	0.263689	81	CHH	-1	0.000371439	loss		ATDNAI27T9A	AT1TE36350
SQHvSQL	Chr1	11310151	11310300	150	*	79	191	0.413613	90	323	0.278638	35	CHH	-1	0.00202235	loss		ATENSPM3	AT1TE36570
SQHvSQL	Chr1	11421151	11421300	150	*	63	329	0.191489	140	337	0.41543	36	CHH	1	7.64E-09	gain
SQHvSQL	Chr1	11509651	11509800	150	*	46	82	0.560976	27	89	0.303371	12	CHG	-1	0.00123561	loss	AT1G32010
SQHvSQL	Chr1	11740651	11740800	150	*	122	302	0.403974	208	388	0.536082	35	CHH	1	0.00082986	gain
SQHvSQL	Chr1	11752651	11752800	150	*	58	291	0.199313	25	292	0.0856164	37	CHH	-1	0.000174314	loss		VANDAL2N1	AT1TE38090
SQHvSQL	Chr1	11822251	11822400	150	*	86	184	0.467391	80	239	0.334728	33	CHH	-1	0.00588695	loss
SQHvSQL	Chr1	12059851	12060000	150	*	138	390	0.353846	231	468	0.49359	38	CHH	1	9.15E-05	gain
SQHvSQL	Chr1	12097801	12097950	150	*	72	439	0.164009	73	242	0.301653	23	CHH	1	6.77E-05	gain		ATREP2	AT1TE39225
SQHvSQL	Chr1	12215101	12215250	150	*	34	218	0.155963	1	203	0.00492611	27	CHH	-1	2.13E-07	loss
SQHvSQL	Chr1	12303001	12303150	150	*	237	322	0.736025	181	447	0.404922	37	CHH	-1	5.09E-17	loss		RP1_AT	AT1TE40010
SQHvSQL	Chr1	12402001	12402150	150	*	55	262	0.209924	37	445	0.0831461	41	CHH	-1	6.19E-06	loss
SQHvSQL	Chr1	12517351	12517650	300	*	55	421	0.130641	137	385	0.355844	63	CHH	1	4.77E-12	gain		ATREP12	AT1TE40735
SQHvSQL	Chr1	12688801	12688950	150	*	29	244	0.118852	37	161	0.229814	24	CHH	1	0.00348343	gain		ATLINE1A	AT1TE41360
SQHvSQL	Chr1	12866851	12867000	150	*	46	199	0.231156	17	269	0.063197	34	CHH	-1	1.09E-06	loss		RP1_AT	AT1TE41880
SQHvSQL	Chr1	13085701	13085850	150	*	41	243	0.168724	14	208	0.0673077	34	CHH	-1	0.00136288	loss	AT1G35520
SQHvSQL	Chr1	13704151	13704300	150	*	150	387	0.387597	62	262	0.236641	42	CHH	-1	0.000127384	loss		ATDNAI26T9	AT1TE44875
SQHvSQL	Chr1	14178301	14178450	150	*	36	206	0.174757	17	311	0.0546624	36	CHH	-1	3.33E-05	loss		ATHILA2	AT1TE46575
SQHvSQL	Chr1	16400551	16400700	150	*	58	166	0.349398	55	248	0.221774	26	CHH	-1	0.00462151	loss		ATREP2	AT1TE54020
SQHvSQL	Chr1	16581751	16581900	150	*	46	217	0.211982	23	268	0.0858209	51	CHH	-1	0.00015973	loss		ATENSPM5	AT1TE54640
SQHvSQL	Chr1	16756351	16756500	150	*	45	247	0.182186	4	306	0.0130719	28	CHH	-1	1.37E-10	loss		HELITRON1	AT1TE55365
SQHvSQL	Chr1	17035051	17035200	150	*	69	190	0.363158	65	274	0.237226	40	CHH	-1	0.00364614	loss	AT1G45063	VANDAL1	AT1TE56425
SQHvSQL	Chr1	17091451	17091600	150	*	43	76	0.565789	36	110	0.327273	13	CHH	-1	0.00156347	loss	AT1G45163
SQHvSQL	Chr1	17264101	17264250	150	*	33	185	0.178378	14	200	0.07	33	CHH	-1	0.0015166	loss	AT1G46696
SQHvSQL	Chr1	17267101	17267250	150	*	58	226	0.256637	170	308	0.551948	42	CHH	1	3.22E-10	gain		SIMPLEHAT1	AT1TE57235
SQHvSQL	Chr1	17323801	17323950	150	*	51	342	0.149123	21	444	0.0472973	44	CHH	-1	4.73E-06	loss
SQHvSQL	Chr1	17346001	17346150	150	*	76	269	0.282528	107	254	0.42126	27	CHH	1	0.00118948	gain		HELITRONY3	AT1TE57480
SQHvSQL	Chr1	17360851	17361000	150	*	30	183	0.163934	12	220	0.0545455	40	CHH	-1	0.000544242	loss		ATCOPIA49	AT1TE57530
SQHvSQL	Chr1	17382001	17382150	150	*	71	212	0.334906	92	190	0.484211	29	CHH	1	0.00272968	gain
SQHvSQL	Chr1	17563201	17563350	150	*	107	258	0.414729	141	245	0.57551	28	CHH	1	0.000499754	gain		ATREP10C	AT1TE58290
SQHvSQL	Chr1	17563501	17563650	150	*	21	98	0.214286	24	249	0.0963855	23	CHH	-1	0.0036492	loss		ATREP10C	AT1TE58290
SQHvSQL	Chr1	17566051	17566200	150	*	6	36	0.166667	33	55	0.6	4	CG	1	0.000107434	gain		VANDAL17	AT1TE58310
SQHvSQL	Chr1	17605501	17605650	150	*	109	200	0.545	132	332	0.39759	28	CHH	-1	0.00125029	loss		ATREP2A	AT1TE58430
SQHvSQL	Chr1	18088201	18088350	150	*	68	219	0.310502	65	327	0.198777	44	CHH	-1	0.00327786	loss
SQHvSQL	Chr1	18111151	18111450	300	*	237	565	0.419469	236	757	0.311757	91	CHH	-1	0.00011936	loss	AT1G48953
SQHvSQL	Chr1	18269701	18269850	150	*	45	206	0.218447	21	192	0.109375	29	CHH	-1	0.00384153	loss		DT1	AT1TE60530
SQHvSQL	Chr1	18287401	18287550	150	*	52	225	0.231111	14	162	0.0864198	21	CHH	-1	0.000333299	loss		HELITRONY1D	AT1TE60595
SQHvSQL	Chr1	18380251	18380400	150	*	38	166	0.228916	127	305	0.416393	37	CHH	1	0.000106439	gain
SQHvSQL	Chr1	18438001	18438150	150	*	81	209	0.38756	63	236	0.266949	37	CHH	-1	0.00684124	loss		BRODYAGA1	AT1TE61110
SQHvSQL	Chr1	18456901	18457050	150	*	63	139	0.453237	36	167	0.215569	26	CHH	-1	3.12E-05	loss		ATMU5	AT1TE61170
SQHvSQL	Chr1	18606001	18606150	150	*	8	131	0.0610687	69	272	0.253676	26	CHH	1	1.54E-05	gain		ATREP15	AT1TE61660
SQHvSQL	Chr1	18627001	18627150	150	*	12	155	0.0774194	43	240	0.179167	20	CHH	1	0.00468101	gain		ATHPOGON1	AT1TE61735
SQHvSQL	Chr1	18632401	18632550	150	*	87	289	0.301038	50	253	0.197628	31	CHH	-1	0.00599443	loss		ATREP13	AT1TE61755
SQHvSQL	Chr1	18930901	18931200	300	*	233	411	0.56691	156	435	0.358621	61	CHH	-1	2.14E-08	loss		ATTIRX1C	AT1TE62705
SQHvSQL	Chr1	19172851	19173150	300	*	121	358	0.337989	78	441	0.176871	55	CHH	-1	1.21E-06	loss		ATHATN7	AT1TE63530
SQHvSQL	Chr1	19226251	19226550	300	*	131	698	0.187679	232	761	0.304862	76	CHH	1	1.54E-06	gain
SQHvSQL	Chr1	19327351	19327500	150	*	35	161	0.217391	20	201	0.0995025	28	CHH	-1	0.00228051	loss		ATREP3	AT1TE64055
SQHvSQL	Chr1	19337101	19337250	150	*	8	192	0.0416667	32	218	0.146789	43	CHH	1	0.000542203	gain	AT1G52010	VANDAL2	AT1TE64080
SQHvSQL	Chr1	19353001	19353150	150	*	15	123	0.121951	59	238	0.247899	25	CHH	1	0.00527424	gain		ATN9_1	AT1TE64105
SQHvSQL	Chr1	19389751	19389900	150	*	82	283	0.289753	79	437	0.180778	45	CHH	-1	0.000877887	loss		ATSINE4	AT1TE64215
SQHvSQL	Chr1	19415251	19415400	150	*	17	99	0.171717	38	98	0.387755	9	CHG	1	0.00128203	gain		RathE3_cons	AT1TE64310
SQHvSQL	Chr1	19415251	19415400	150	*	17	296	0.0574324	95	312	0.304487	32	CHH	1	4.02E-13	gain		RathE3_cons	AT1TE64310
SQHvSQL	Chr1	19426801	19426950	150	*	65	211	0.308057	46	235	0.195745	28	CHH	-1	0.00640291	loss		TNAT2A	AT1TE64340
SQHvSQL	Chr1	19430401	19430550	150	*	124	169	0.733728	133	276	0.481884	36	CHH	-1	1.29E-06	loss
SQHvSQL	Chr1	19498051	19498200	150	*	39	264	0.147727	115	354	0.324859	39	CHH	1	2.75E-06	gain
SQHvSQL	Chr1	19768201	19768350	150	*	4	123	0.0325203	38	188	0.202128	21	CHH	1	5.19E-05	gain		ATREP3	AT1TE65360
SQHvSQL	Chr1	19861351	19861500	150	*	107	304	0.351974	74	318	0.232704	45	CHH	-1	0.00139191	loss	AT1G53265
SQHvSQL	Chr1	19944901	19945050	150	*	0	135	0	28	279	0.100358	23	CHH	1	0.000258325	gain		HELITRONY3	AT1TE65925
SQHvSQL	Chr1	19994251	19994400	150	*	30	198	0.151515	62	234	0.264957	35	CHH	1	0.00444506	gain		ATREP3	AT1TE66090
SQHvSQL	Chr1	20174551	20174700	150	*	26	220	0.118182	3	201	0.0149254	29	CHH	-1	7.32E-05	loss		ATHATN10	AT1TE66660
SQHvSQL	Chr1	20226451	20226600	150	*	47	175	0.268571	34	254	0.133858	34	CHH	-1	0.000693643	loss		ATHATN4	AT1TE66850
SQHvSQL	Chr1	20362951	20363100	150	*	182	210	0.866667	172	246	0.699187	32	CHH	-1	5.22E-05	loss		HELITRONY1D	AT1TE67280
SQHvSQL	Chr1	20423401	20423550	150	*	59	349	0.169054	19	347	0.054755	46	CHH	-1	7.84E-06	loss	AT1G54720	ATCOPIA79	AT1TE67450
SQHvSQL	Chr1	20565001	20565150	150	*	54	235	0.229787	78	229	0.340611	28	CHH	1	0.0082213	gain
SQHvSQL	Chr1	20683501	20683650	150	*	145	326	0.444785	95	332	0.286145	41	CHH	-1	6.15E-05	loss		VANDAL2N1	AT1TE68310
SQHvSQL	Chr1	20683801	20683950	150	*	43	236	0.182203	70	218	0.321101	24	CHH	1	0.000898156	gain		VANDAL2N1	AT1TE68310
SQHvSQL	Chr1	20699701	20699850	150	*	172	416	0.413462	51	286	0.178322	42	CHH	-1	1.44E-09	loss		RP1_AT	AT1TE68365
SQHvSQL	Chr1	20704201	20704350	150	*	81	224	0.361607	44	213	0.206573	28	CHH	-1	0.00053334	loss
SQHvSQL	Chr1	20972551	20972700	150	*	81	214	0.378505	46	213	0.215962	32	CHH	-1	0.000402227	loss		ATREP5	AT1TE69270
SQHvSQL	Chr1	21124651	21124800	150	*	77	251	0.306773	115	267	0.430712	45	CHH	1	0.00388964	gain
SQHvSQL	Chr1	21260851	21261000	150	*	14	126	0.111111	31	128	0.242188	23	CHH	1	0.00645614	gain		ATREP10	AT1TE70230
SQHvSQL	Chr1	21368701	21368850	150	*	4	140	0.0285714	28	213	0.131455	34	CHH	1	0.00131209	gain
SQHvSQL	Chr1	21439051	21439200	150	*	49	191	0.256545	26	179	0.145251	24	CHH	-1	0.00788307	loss		ATHPOGON3	AT1TE70770
SQHvSQL	Chr1	21507751	21507900	150	*	75	153	0.490196	206	307	0.67101	37	CHH	1	0.000318805	gain		RP1_AT	AT1TE70985
SQHvSQL	Chr1	21744301	21744450	150	*	22	195	0.112821	54	215	0.251163	33	CHH	1	0.000507867	gain		SIMPLEHAT1	AT1TE71755
SQHvSQL	Chr1	22042801	22042950	150	*	79	212	0.372642	70	277	0.252708	40	CHH	-1	0.00463756	loss	AT1G59885
SQHvSQL	Chr1	22301701	22301850	150	*	0	295	0	40	316	0.126582	29	CHH	1	5.95E-09	gain
SQHvSQL	Chr1	22418101	22418250	150	*	27	182	0.148352	8	235	0.0340426	25	CHH	-1	7.41E-05	loss		HELITRONY3	AT1TE73995
SQHvSQL	Chr1	22828951	22829100	150	*	105	223	0.470852	83	275	0.301818	32	CHH	-1	0.00021261	loss		ATREP13	AT1TE75245
SQHvSQL	Chr1	23246851	23247000	150	*	27	152	0.177632	18	242	0.0743802	31	CHH	-1	0.00208347	loss	AT1G62770
SQHvSQL	Chr1	23424151	23424300	150	*	20	178	0.11236	47	204	0.230392	20	CHH	1	0.00287743	gain		ATMUN1	AT1TE77135
SQHvSQL	Chr1	23566651	23566800	150	*	33	199	0.165829	13	207	0.0628019	26	CHH	-1	0.00138993	loss
SQHvSQL	Chr1	23567101	23567250	150	*	38	48	0.791667	30	62	0.483871	9	CHG	-1	0.0014227	loss	AT1G63540
SQHvSQL	Chr1	23856451	23856600	150	*	52	279	0.18638	18	220	0.0818182	27	CHH	-1	0.00114158	loss		HELITRONY1B	AT1TE78505
SQHvSQL	Chr1	24385051	24385200	150	*	82	245	0.334694	131	281	0.466192	39	CHH	1	0.00257079	gain	AT1G65585
SQHvSQL	Chr1	24453901	24454050	150	*	34	350	0.0971429	106	468	0.226496	43	CHH	1	5.76E-06	gain
SQHvSQL	Chr1	24717901	24718050	150	*	28	76	0.368421	10	110	0.0909091	8	CHG	-1	7.52E-05	loss	AT1G66300
SQHvSQL	Chr1	24717901	24718050	150	*	89	354	0.251412	33	460	0.0717391	35	CHH	-1	5.04E-11	loss	AT1G66300
SQHvSQL	Chr1	24908101	24908400	300	*	16	304	0.0526316	65	326	0.199387	58	CHH	1	3.55E-07	gain		HELITRONY3	AT1TE81825
SQHvSQL	Chr1	25332151	25332300	150	*	109	375	0.290667	46	346	0.132948	36	CHH	-1	1.69E-06	loss
SQHvSQL	Chr1	25609801	25610100	300	*	105	386	0.272021	66	500	0.132	57	CHH	-1	1.21E-06	loss
SQHvSQL	Chr1	25973851	25974000	150	*	150	251	0.59761	126	355	0.35493	40	CHH	-1	5.02E-08	loss
SQHvSQL	Chr1	26196451	26196600	150	*	56	181	0.309392	135	278	0.485612	43	CHH	1	0.000323519	gain
SQHvSQL	Chr1	26880601	26880900	300	*	95	324	0.29321	60	499	0.12024	64	CHH	-1	1.17E-08	loss		ATREP2	AT1TE87970
SQHvSQL	Chr1	26881351	26881500	150	*	107	330	0.324242	56	266	0.210526	40	CHH	-1	0.00234509	loss		ATREP7	AT1TE87975
SQHvSQL	Chr1	27186751	27186900	150	*	19	152	0.125	56	181	0.309392	24	CHH	1	0.0001324	gain		ATHPOGON1	AT1TE88955
SQHvSQL	Chr1	27635101	27635250	150	*	0	41	0	14	64	0.21875	6	CHG	1	0.00155667	gain
SQHvSQL	Chr1	28161151	28161300	150	*	33	225	0.146667	70	277	0.252708	28	CHH	1	0.00381585	gain		ATREP3	AT1TE92165
SQHvSQL	Chr1	28280401	28280550	150	*	4	212	0.0188679	30	238	0.12605	27	CHH	1	4.91E-05	gain		ATREP3	AT1TE92540
SQHvSQL	Chr1	28749901	28750050	150	*	55	203	0.270936	42	275	0.152727	25	CHH	-1	0.00186451	loss		BRODYAGA1	AT1TE94070
SQHvSQL	Chr1	29263351	29263500	150	*	189	274	0.689781	226	427	0.529274	39	CHH	-1	6.32E-05	loss	AT1G77815
SQHvSQL	Chr1	29263651	29263800	150	*	49	253	0.193676	20	244	0.0819672	34	CHH	-1	0.000507232	loss	AT1G77820
SQHvSQL	Chr1	29612101	29612400	300	*	355	643	0.5521	245	574	0.426829	72	CHH	-1	3.90E-05	loss		TAG2	AT1TE96860
SQHvSQL	Chr1	29984101	29984250	150	*	130	317	0.410095	77	279	0.275986	34	CHH	-1	0.000867012	loss		ATREP11	AT1TE98065
SQHvSQL	Chr1	30200101	30200250	150	*	162	210	0.771429	163	313	0.520767	32	CHH	-1	8.99E-08	loss
SQHvSQL	Chr2	70751	70900	150	*	24	164	0.146341	8	211	0.0379147	28	CHH	-1	0.000339245	loss		ATREP3	AT2TE00135
SQHvSQL	Chr2	292751	292900	150	*	240	419	0.572792	152	347	0.43804	36	CHH	-1	0.000355291	loss		ATREP8	AT2TE01205
SQHvSQL	Chr2	293051	293200	150	*	29	352	0.0823864	47	234	0.200855	29	CHH	1	7.26E-05	gain		ATREP8	AT2TE01205
SQHvSQL	Chr2	293351	293500	150	*	62	305	0.203279	18	298	0.0604027	39	CHH	-1	1.55E-06	loss		ATREP8	AT2TE01205
SQHvSQL	Chr2	394751	394900	150	*	27	161	0.167702	8	163	0.0490798	29	CHH	-1	0.000847562	loss		ATREP3	AT2TE01630
SQHvSQL	Chr2	400001	400300	300	*	207	471	0.43949	150	563	0.26643	65	CHH	-1	7.61E-08	loss		ATSINE4	AT2TE01650
SQHvSQL	Chr2	422951	423100	150	*	119	328	0.362805	85	343	0.247813	46	CHH	-1	0.00155456	loss		RathE3_cons	AT2TE01765
SQHvSQL	Chr2	472301	472450	150	*	75	215	0.348837	155	257	0.603113	29	CHH	1	3.47E-07	gain
SQHvSQL	Chr2	603401	603550	150	*	55	263	0.209125	42	415	0.101205	55	CHH	-1	0.000183992	loss		RathE1_cons	AT2TE02555
SQHvSQL	Chr2	1017551	1017700	150	*	149	239	0.623431	101	293	0.34471	34	CHH	-1	3.69E-09	loss		ATREP9	AT2TE04540
SQHvSQL	Chr2	1065551	1065700	150	*	130	397	0.327456	65	305	0.213115	41	CHH	-1	0.00109712	loss
SQHvSQL	Chr2	1123901	1124050	150	*	128	215	0.595349	132	277	0.476534	36	CHH	-1	0.00883286	loss		ATLINE1_5	AT2TE05080
SQHvSQL	Chr2	1277951	1278100	150	*	6	104	0.0576923	35	208	0.168269	24	CHH	1	0.00664179	gain		RathE2_cons	AT2TE05785
SQHvSQL	Chr2	1384301	1384450	150	*	35	195	0.179487	12	153	0.0784314	34	CHH	-1	0.00642175	loss		ATREP5	AT2TE06355
SQHvSQL	Chr2	1620551	1620700	150	*	82	262	0.312977	46	246	0.186992	33	CHH	-1	0.00141247	loss		ATHATN3A	AT2TE07495
SQHvSQL	Chr2	1663451	1663600	150	*	101	306	0.330065	44	301	0.146179	33	CHH	-1	8.84E-07	loss		ATREP10A	AT2TE07705
SQHvSQL	Chr2	1716701	1716850	150	*	64	292	0.219178	28	303	0.0924092	29	CHH	-1	5.26E-05	loss		ATDNATA1	AT2TE07970
SQHvSQL	Chr2	1824701	1824850	150	*	38	227	0.167401	66	199	0.331658	28	CHH	1	0.000168963	gain		ATREP10D	AT2TE08360
SQHvSQL	Chr2	1862651	1862800	150	*	1	59	0.0169492	15	61	0.245902	5	CHG	1	0.000741211	gain		ATREP15	AT2TE08575
SQHvSQL	Chr2	1903301	1903600	300	*	71	303	0.234323	21	466	0.0450644	51	CHH	-1	2.93E-13	loss		ATREP10D	AT2TE08765
SQHvSQL	Chr2	2085101	2085250	150	*	39	165	0.236364	18	176	0.102273	28	CHH	-1	0.00121999	loss		ATREP10D	AT2TE09530
SQHvSQL	Chr2	2217851	2218150	300	*	34	358	0.0949721	86	369	0.233062	72	CHH	1	3.02E-06	gain		VANDAL5A	AT2TE10240
SQHvSQL	Chr2	2362751	2362900	150	*	85	243	0.349794	78	337	0.231454	34	CHH	-1	0.00213436	loss
SQHvSQL	Chr2	2590751	2590900	150	*	54	362	0.149171	111	358	0.310056	32	CHH	1	1.79E-06	gain		ATMUN1	AT2TE11635
SQHvSQL	Chr2	2844251	2844400	150	*	100	313	0.319489	62	390	0.158974	38	CHH	-1	2.92E-06	loss		ATREP8	AT2TE12465
SQHvSQL	Chr2	2902301	2902450	150	*	117	265	0.441509	67	245	0.273469	36	CHH	-1	0.000163471	loss		ATCOPIA13	AT2TE12660
SQHvSQL	Chr2	2923301	2923450	150	*	0	115	0	14	140	0.1	25	CHH	1	0.000728432	gain		ATREP15	AT2TE12755
SQHvSQL	Chr2	2984051	2984200	150	*	32	180	0.177778	87	273	0.318681	33	CHH	1	0.00115438	gain		HELITRONY1A	AT2TE13010
SQHvSQL	Chr2	3059501	3059650	150	*	41	100	0.41	13	105	0.12381	9	CHG	-1	6.69E-05	loss		ATCOPIA95	AT2TE13325
SQHvSQL	Chr2	3985001	3985150	150	*	59	349	0.169054	26	441	0.0589569	42	CHH	-1	3.79E-06	loss		VANDAL3	AT2TE16920
SQHvSQL	Chr2	4303001	4303150	150	*	20	271	0.0738007	72	327	0.220183	34	CHH	1	4.15E-06	gain	AT2G10921	LIMPET1	AT2TE18055
SQHvSQL	Chr2	4661651	4661800	150	*	25	68	0.367647	3	38	0.0789474	7	CHG	-1	0.00153333	loss	AT2G11626
SQHvSQL	Chr2	5598401	5598550	150	*	28	181	0.154696	68	197	0.345178	33	CHH	1	5.69E-05	gain	AT2G13450
SQHvSQL	Chr2	5598851	5599000	150	*	55	259	0.212355	29	290	0.1	52	CHH	-1	0.000432884	loss	AT2G13450
SQHvSQL	Chr2	5610851	5611000	150	*	30	284	0.105634	54	252	0.214286	37	CHH	1	0.000812926	gain		ARNOLDY1	AT2TE22690
SQHvSQL	Chr2	5635751	5635900	150	*	75	329	0.227964	30	253	0.118577	49	CHH	-1	0.000950872	loss	AT2G13530	TA11	AT2TE22740
SQHvSQL	Chr2	5886251	5886400	150	*	37	204	0.181373	24	322	0.0745342	35	CHH	-1	0.000338717	loss		VANDAL13	AT2TE23965
SQHvSQL	Chr2	5886701	5886850	150	*	19	260	0.0730769	38	202	0.188119	45	CHH	1	0.00033772	gain		ATSINE2A	AT2TE23970
SQHvSQL	Chr2	6043901	6044200	300	*	163	410	0.397561	111	435	0.255172	60	CHH	-1	3.19E-05	loss	AT2G14260	LIMPET1	AT2TE24590
SQHvSQL	Chr2	6044801	6045400	600	*	235	979	0.240041	163	1178	0.13837	146	CHH	-1	2.32E-08	loss		LIMPET1	AT2TE24605
SQHvSQL	Chr2	6059501	6059650	150	*	19	308	0.0616883	54	324	0.166667	30	CHH	1	8.84E-05	gain		HELITRON2	AT2TE24680
SQHvSQL	Chr2	6255851	6256000	150	*	38	295	0.128814	62	268	0.231343	35	CHH	1	0.00185113	gain		ATHILA4D_LTR	AT2TE25510
SQHvSQL	Chr2	6482501	6482650	150	*	1	168	0.00595238	34	309	0.110032	29	CHH	1	7.72E-05	gain		SIMPLEHAT2	AT2TE26495
SQHvSQL	Chr2	6482801	6482950	150	*	5	283	0.0176678	44	337	0.130564	36	CHH	1	1.44E-06	gain		SIMPLEHAT2	AT2TE26495
SQHvSQL	Chr2	6685301	6685450	150	*	60	181	0.331492	63	299	0.210702	28	CHH	-1	0.00369484	loss		ATLINE1A	AT2TE27305
SQHvSQL	Chr2	6826451	6826600	150	*	17	196	0.0867347	58	306	0.189542	32	CHH	1	0.00199975	gain		ATREP3	AT2TE27825
SQHvSQL	Chr2	6837401	6837550	150	*	130	337	0.385757	113	454	0.248899	44	CHH	-1	8.87E-05	loss		ATCOPIA37	AT2TE27870
SQHvSQL	Chr2	6892151	6892300	150	*	56	225	0.248889	101	270	0.374074	33	CHH	1	0.00328268	gain		VANDAL18NA	AT2TE28060
SQHvSQL	Chr2	6935651	6935800	150	*	14	172	0.0813953	57	262	0.217557	28	CHH	1	0.000314933	gain		ATCOPIA38	AT2TE28260
SQHvSQL	Chr2	6953051	6953200	150	*	169	369	0.457995	108	363	0.297521	40	CHH	-1	2.55E-05	loss	AT2G15990
SQHvSQL	Chr2	6986051	6986200	150	*	39	363	0.107438	71	266	0.266917	37	CHH	1	1.38E-06	gain	AT2G16080
SQHvSQL	Chr2	7161251	7161400	150	*	98	253	0.387352	158	316	0.5	37	CHH	1	0.00741912	gain		RathE2_cons	AT2TE29150
SQHvSQL	Chr2	7257251	7257400	150	*	41	177	0.231638	52	141	0.368794	28	CHH	1	0.00767496	gain
SQHvSQL	Chr2	7289801	7289950	150	*	35	198	0.176768	15	200	0.075	23	CHH	-1	0.00258487	loss		VANDAL2N1	AT2TE29725
SQHvSQL	Chr2	7457951	7458100	150	*	47	279	0.168459	3	376	0.00797872	33	CHH	-1	1.72E-12	loss		ATREP11	AT2TE30590
SQHvSQL	Chr2	7536251	7536400	150	*	11	125	0.088	53	241	0.219917	24	CHH	1	0.00200792	gain		ATREP10D	AT2TE30980
SQHvSQL	Chr2	7813301	7813750	450	*	113	494	0.228745	58	521	0.111324	64	CHH	-1	3.24E-06	loss		ATREP3	AT2TE32315
SQHvSQL	Chr2	7814051	7814200	150	*	66	286	0.230769	127	318	0.399371	40	CHH	1	2.96E-05	gain		ATREP3	AT2TE32315
SQHvSQL	Chr2	7950851	7951000	150	*	165	368	0.44837	80	237	0.337553	29	CHH	-1	0.00690924	loss		ATREP15	AT2TE32970
SQHvSQL	Chr2	8008901	8009050	150	*	29	210	0.138095	5	197	0.0253807	25	CHH	-1	9.50E-05	loss		TNAT1A	AT2TE33240
SQHvSQL	Chr2	8077301	8077450	150	*	37	65	0.569231	17	60	0.283333	6	CHG	-1	0.00155371	loss	AT2G18610	ATREP13	AT2TE33540
SQHvSQL	Chr2	8077751	8077900	150	*	42	187	0.224599	133	390	0.341026	33	CHH	1	0.00474694	gain		ATREP13	AT2TE33540
SQHvSQL	Chr2	8201201	8201350	150	*	42	183	0.229508	107	262	0.408397	33	CHH	1	0.000170826	gain		ATREP10D	AT2TE34110
SQHvSQL	Chr2	8403551	8403700	150	*	9	39	0.230769	19	30	0.633333	4	CG	1	0.000883095	gain		BRODYAGA2	AT2TE35015
SQHvSQL	Chr2	8554901	8555050	150	*	74	298	0.248322	32	274	0.116788	38	CHH	-1	0.000118671	loss	AT2G19825	HELITRONY3	AT2TE35805
SQHvSQL	Chr2	8641901	8642050	150	*	68	208	0.326923	45	227	0.198238	27	CHH	-1	0.00262464	loss		BRODYAGA1A	AT2TE36200
SQHvSQL	Chr2	8907401	8907850	450	*	275	688	0.399709	194	754	0.257294	78	CHH	-1	1.01E-07	loss		ATREP2A	AT2TE37495
SQHvSQL	Chr2	9425351	9425500	150	*	86	250	0.344	90	532	0.169173	47	CHH	-1	4.32E-07	loss	AT2G22160
SQHvSQL	Chr2	9595601	9595900	300	*	269	600	0.448333	187	686	0.272595	74	CHH	-1	1.45E-09	loss		VANDAL22	AT2TE40895
SQHvSQL	Chr2	9635051	9635200	150	*	155	389	0.398458	85	406	0.20936	40	CHH	-1	8.50E-08	loss	AT2G22668	SIMPLEHAT2	AT2TE41095
SQHvSQL	Chr2	9644201	9644350	150	*	99	289	0.342561	45	198	0.227273	34	CHH	-1	0.00641121	loss		ATLINE1A	AT2TE41130
SQHvSQL	Chr2	9652301	9652450	150	*	40	71	0.56338	79	95	0.831579	12	CHG	1	0.000602047	gain	AT2G22710
SQHvSQL	Chr2	9726551	9726700	150	*	65	280	0.232143	16	226	0.0707965	24	CHH	-1	4.46E-06	loss		ATREP4	AT2TE41525
SQHvSQL	Chr2	9742301	9742450	150	*	43	293	0.146758	10	277	0.0361011	29	CHH	-1	1.94E-05	loss	AT2G22890
SQHvSQL	Chr2	9852551	9852700	150	*	29	214	0.135514	6	186	0.0322581	32	CHH	-1	0.000439457	loss		SIMPLEGUY1	AT2TE42130
SQHvSQL	Chr2	9896651	9896800	150	*	219	436	0.502294	166	438	0.378995	45	CHH	-1	0.000404938	loss		SIMPLEGUY1	AT2TE42355
SQHvSQL	Chr2	10001651	10001800	150	*	63	254	0.248031	142	355	0.4	36	CHH	1	0.000182418	gain		VANDAL21	AT2TE42810
SQHvSQL	Chr2	10036601	10036750	150	*	33	182	0.181319	14	224	0.0625	26	CHH	-1	0.000346837	loss		HELITRONY3	AT2TE42945
SQHvSQL	Chr2	10239251	10239400	150	*	49	181	0.270718	79	165	0.478788	29	CHH	1	0.000135819	gain		ATREP2A	AT2TE43805
SQHvSQL	Chr2	10255151	10255300	150	*	10	184	0.0543478	47	265	0.177358	26	CHH	1	0.000226843	gain		ARNOLDY2	AT2TE43875
SQHvSQL	Chr2	10255451	10255600	150	*	119	263	0.452471	61	259	0.235521	36	CHH	-1	1.31E-06	loss		ATREP13	AT2TE43880
SQHvSQL	Chr2	10317851	10318000	150	*	69	138	0.5	41	123	0.333333	22	CHH	-1	0.00670557	loss		ATREP3	AT2TE44180
SQHvSQL	Chr2	10566251	10566400	150	*	4	40	0.1	15	32	0.46875	5	CHG	1	0.00100977	gain
SQHvSQL	Chr2	10566251	10566400	150	*	24	203	0.118227	88	177	0.497175	39	CHH	1	8.50E-14	gain
SQHvSQL	Chr2	10621451	10621900	450	*	186	701	0.265335	100	795	0.125786	82	CHH	-1	2.64E-10	loss		BRODYAGA1A	AT2TE45510
SQHvSQL	Chr2	10973651	10973800	150	*	80	259	0.30888	71	341	0.208211	50	CHH	-1	0.00520879	loss
SQHvSQL	Chr2	11066351	11066500	150	*	128	261	0.490421	137	374	0.36631	36	CHH	-1	0.00218363	loss		BOMZH1	AT2TE47710
SQHvSQL	Chr2	11075951	11076100	150	*	70	229	0.305677	86	167	0.51497	34	CHH	1	6.53E-05	gain
SQHvSQL	Chr2	11177051	11177350	300	*	339	612	0.553922	270	657	0.410959	83	CHH	-1	2.17E-06	loss
SQHvSQL	Chr2	11346401	11346550	150	*	18	180	0.1	54	237	0.227848	23	CHH	1	0.000894395	gain		ATMUN1	AT2TE49075
SQHvSQL	Chr2	11549951	11550100	150	*	25	62	0.403226	75	100	0.75	9	CHG	1	0.000136423	gain
SQHvSQL	Chr2	11623601	11623750	150	*	30	108	0.277778	37	272	0.136029	27	CHH	-1	0.00140696	loss	AT2G27190	ATREP15	AT2TE50460
SQHvSQL	Chr2	12475751	12475900	150	*	91	301	0.302326	46	363	0.126722	35	CHH	-1	2.56E-07	loss		ATDNA12T3_2	AT2TE54470
SQHvSQL	Chr2	12725351	12725500	150	*	72	212	0.339623	46	236	0.194915	33	CHH	-1	0.000767081	loss		RP1_AT	AT2TE55625
SQHvSQL	Chr2	12857951	12858100	150	*	57	271	0.210332	23	280	0.0821429	30	CHH	-1	5.34E-05	loss		ATTIR16T3A	AT2TE56250
SQHvSQL	Chr2	13032401	13032700	300	*	114	479	0.237996	74	621	0.119163	65	CHH	-1	1.44E-06	loss
SQHvSQL	Chr2	13160351	13160500	150	*	39	282	0.138298	80	305	0.262295	34	CHH	1	0.000333299	gain
SQHvSQL	Chr2	13223051	13223200	150	*	97	203	0.477833	115	321	0.358255	40	CHH	-1	0.00679573	loss	AT2G31080	Unassigned	AT2TE58010
SQHvSQL	Chr2	13433051	13433350	300	*	270	673	0.401189	219	780	0.280769	84	CHH	-1	6.09E-06	loss		RP1_AT	AT2TE59000
SQHvSQL	Chr2	13634051	13634200	150	*	63	325	0.193846	182	553	0.329114	52	CHH	1	4.60E-05	gain		HELITRONY3	AT2TE59995
SQHvSQL	Chr2	13717451	13717600	150	*	12	66	0.181818	38	80	0.475	12	CHG	1	0.000704116	gain	AT2G32291
SQHvSQL	Chr2	13907051	13907200	150	*	17	113	0.150442	3	104	0.0288462	23	CHH	-1	0.00236384	loss		ATREP3	AT2TE61325
SQHvSQL	Chr2	14311151	14311300	150	*	7	168	0.0416667	39	206	0.18932	19	CHH	1	4.46E-05	gain		ATHPOGON1	AT2TE63325
SQHvSQL	Chr2	14682701	14682850	150	*	23	215	0.106977	0	127	0	21	CHH	-1	0.000254539	loss		HELITRONY3	AT2TE65130
SQHvSQL	Chr2	14920751	14920900	150	*	36	296	0.121622	67	291	0.230241	26	CHH	1	0.000800203	gain
SQHvSQL	Chr2	15511751	15511900	150	*	83	431	0.192575	155	522	0.296935	49	CHH	1	0.000365348	gain	AT2G36940
SQHvSQL	Chr2	16150301	16150450	150	*	12	232	0.0517241	83	270	0.307407	30	CHH	1	1.72E-11	gain		AT9NMU1	AT2TE72380
SQHvSQL	Chr2	16467101	16467250	150	*	143	260	0.55	87	250	0.348	33	CHH	-1	1.69E-05	loss
SQHvSQL	Chr2	17299601	17299750	150	*	3	155	0.0193548	24	199	0.120603	26	CHH	1	0.000576726	gain		ATREP10D	AT2TE78030
SQHvSQL	Chr2	17418251	17418400	150	*	45	231	0.194805	26	307	0.0846906	50	CHH	-1	0.000331775	loss	AT2G41745	ATLINE1A	AT2TE78600
SQHvSQL	Chr2	17418551	17418700	150	*	65	232	0.280172	40	252	0.15873	37	CHH	-1	0.00154895	loss	AT2G41745	ATLINE1A	AT2TE78600
SQHvSQL	Chr2	17530751	17530900	150	*	69	382	0.180628	99	302	0.327815	45	CHH	1	2.92E-05	gain
SQHvSQL	Chr2	17992751	17992900	150	*	68	156	0.435897	138	240	0.575	36	CHH	1	0.00696295	gain		ATREP2A	AT2TE81445
SQHvSQL	Chr2	19323101	19323250	150	*	48	195	0.246154	93	254	0.366142	38	CHH	1	0.00682468	gain		ATREP10D	AT2TE88035
SQHvSQL	Chr3	451751	451900	150	*	95	201	0.472637	56	211	0.265403	28	CHH	-1	3.90E-05	loss
SQHvSQL	Chr3	1031501	1031650	150	*	70	288	0.243056	16	275	0.0581818	37	CHH	-1	1.94E-08	loss
SQHvSQL	Chr3	1166651	1166800	150	*	18	138	0.130435	119	369	0.322493	34	CHH	1	4.29E-05	gain
SQHvSQL	Chr3	1370351	1370500	150	*	23	152	0.151316	43	113	0.380531	22	CHH	1	5.40E-05	gain		ATREP3	AT3TE05790
SQHvSQL	Chr3	1928501	1928650	150	*	127	369	0.344173	153	321	0.476636	28	CHH	1	0.000626523	gain
SQHvSQL	Chr3	2258801	2258950	150	*	145	347	0.417867	175	324	0.540123	46	CHH	1	0.0019096	gain		LIMPET1	AT3TE09500
SQHvSQL	Chr3	2258951	2259400	450	*	252	899	0.280311	87	666	0.130631	109	CHH	-1	5.43E-11	loss		LIMPET1	AT3TE09500
SQHvSQL	Chr3	2970551	2970700	150	*	25	39	0.641026	7	34	0.205882	4	CHG	-1	0.000669989	loss		ATMU6N1	AT3TE12470
SQHvSQL	Chr3	2970551	2970700	150	*	109	274	0.39781	63	237	0.265823	28	CHH	-1	0.00201897	loss		ATMU6N1	AT3TE12470
SQHvSQL	Chr3	2971301	2971450	150	*	56	181	0.309392	31	186	0.166667	30	CHH	-1	0.00166737	loss		ATMU6N1	AT3TE12470
SQHvSQL	Chr3	3497501	3498100	600	*	256	845	0.302959	179	1164	0.15378	141	CHH	-1	1.42E-13	loss	AT3G11165	TSCL	AT3TE14700
SQHvSQL	Chr3	3716501	3716650	150	*	24	149	0.161074	13	264	0.0492424	22	CHH	-1	0.000250083	loss		ATREP3	AT3TE15635
SQHvSQL	Chr3	3837701	3838000	300	*	49	240	0.204167	17	276	0.0615942	47	CHH	-1	6.23E-06	loss		BRODYAGA1	AT3TE16150
SQHvSQL	Chr3	4262951	4263100	150	*	109	339	0.321534	27	187	0.144385	29	CHH	-1	2.91E-05	loss		RP1_AT	AT3TE17970
SQHvSQL	Chr3	4263101	4263250	150	*	272	376	0.723404	189	227	0.832599	32	CHH	1	0.00259125	gain		RP1_AT	AT3TE17970
SQHvSQL	Chr3	4497551	4497700	150	*	98	253	0.387352	71	312	0.227564	32	CHH	-1	8.90E-05	loss
SQHvSQL	Chr3	5496401	5496550	150	*	85	337	0.252226	26	361	0.0720222	38	CHH	-1	2.09E-09	loss		BRODYAGA2	AT3TE23100
SQHvSQL	Chr3	5651051	5651350	300	*	210	617	0.340357	134	817	0.164015	79	CHH	-1	8.67E-13	loss	AT3G16590	VANDAL22	AT3TE23740
SQHvSQL	Chr3	5651951	5652100	150	*	60	366	0.163934	95	348	0.272989	41	CHH	1	0.000629042	gain		VANDAL22	AT3TE23740
SQHvSQL	Chr3	5792501	5792650	150	*	140	230	0.608696	136	294	0.462585	28	CHH	-1	0.00119064	loss		ATREP10	AT3TE24355
SQHvSQL	Chr3	5793251	5793400	150	*	61	251	0.243028	105	239	0.439331	30	CHH	1	1.66E-05	gain		ATREP10B	AT3TE24360
SQHvSQL	Chr3	5866301	5866450	150	*	54	157	0.343949	141	276	0.51087	19	CHH	1	0.00108692	gain		ATREP2	AT3TE24685
SQHvSQL	Chr3	5954951	5955100	150	*	28	412	0.0679612	74	408	0.181373	52	CHH	1	4.47E-06	gain	AT3G17400
SQHvSQL	Chr3	6073601	6073750	150	*	85	158	0.537975	31	106	0.292453	22	CHH	-1	0.000167556	loss		ATLINE1A	AT3TE25510
SQHvSQL	Chr3	7004801	7004950	150	*	9	36	0.25	0	59	0	4	CHG	-1	0.00036534	loss	AT3G20070
SQHvSQL	Chr3	7235351	7235500	150	*	146	426	0.342723	102	495	0.206061	53	CHH	-1	1.25E-05	loss
SQHvSQL	Chr3	7274651	7274800	150	*	116	334	0.347305	177	391	0.452685	39	CHH	1	0.00429982	gain		VANDAL8	AT3TE30560
SQHvSQL	Chr3	7318751	7319050	300	*	92	348	0.264368	43	381	0.112861	50	CHH	-1	1.10E-06	loss		ATREP11	AT3TE30755
SQHvSQL	Chr3	7634501	7634650	150	*	23	221	0.104072	73	334	0.218563	34	CHH	1	0.000721855	gain
SQHvSQL	Chr3	7766351	7766500	150	*	45	143	0.314685	55	335	0.164179	24	CHH	-1	0.000365348	loss		ATREP2	AT3TE32605
SQHvSQL	Chr3	8003501	8003650	150	*	177	352	0.502841	82	212	0.386792	35	CHH	-1	0.00752534	loss
SQHvSQL	Chr3	8356901	8357050	150	*	62	298	0.208054	140	348	0.402299	39	CHH	1	8.94E-07	gain
SQHvSQL	Chr3	8511401	8511550	150	*	55	99	0.555556	36	107	0.336449	11	CHG	-1	0.00168854	loss
SQHvSQL	Chr3	8742701	8742850	150	*	104	216	0.481481	45	168	0.267857	22	CHH	-1	5.48E-05	loss		ATREP10B	AT3TE36650
SQHvSQL	Chr3	8752151	8752450	300	*	199	488	0.407787	288	1034	0.27853	85	CHH	-1	2.64E-06	loss		SIMPLEGUY1	AT3TE36695
SQHvSQL	Chr3	9205601	9205750	150	*	38	144	0.263889	38	274	0.138686	25	CHH	-1	0.00199206	loss		ATREP15	AT3TE38460
SQHvSQL	Chr3	9346601	9346750	150	*	2	265	0.00754717	52	347	0.149856	35	CHH	1	1.55E-08	gain		HELITRONY3A	AT3TE39040
SQHvSQL	Chr3	9576101	9576250	150	*	38	55	0.690909	28	103	0.271845	12	CHG	-1	1.89E-05	loss		ATREP11	AT3TE39980
SQHvSQL	Chr3	9576101	9576250	150	*	36	230	0.156522	20	408	0.0490196	43	CHH	-1	1.54E-05	loss		ATREP11	AT3TE39980
SQHvSQL	Chr3	9608051	9608200	150	*	208	377	0.551724	138	325	0.424615	41	CHH	-1	0.00107938	loss		ATDNAI27T9A	AT3TE40125
SQHvSQL	Chr3	9788051	9788200	150	*	92	233	0.39485	44	189	0.232804	34	CHH	-1	0.000610968	loss	AT3G26616	ATSINE4	AT3TE40740
SQHvSQL	Chr3	9815501	9815650	150	*	35	190	0.184211	95	301	0.315615	33	CHH	1	0.00166737	gain		HELITRON4	AT3TE40845
SQHvSQL	Chr3	9936251	9936400	150	*	60	267	0.224719	35	296	0.118243	28	CHH	-1	0.0010513	loss
SQHvSQL	Chr3	9974951	9975100	150	*	66	130	0.507692	110	150	0.733333	16	CHG	1	0.000514239	gain	AT3G27040
SQHvSQL	Chr3	9982001	9982150	150	*	41	258	0.158915	9	228	0.0394737	40	CHH	-1	4.45E-05	loss
SQHvSQL	Chr3	10137101	10137250	150	*	62	315	0.196825	89	299	0.297659	29	CHH	1	0.00409103	gain		ARNOLDY2	AT3TE42180
SQHvSQL	Chr3	10262201	10262350	150	*	79	268	0.294776	34	187	0.181818	33	CHH	-1	0.00632542	loss		VANDAL5A	AT3TE42630
SQHvSQL	Chr3	10320851	10321000	150	*	88	297	0.296296	55	297	0.185185	37	CHH	-1	0.0019172	loss		ATREP3	AT3TE42870
SQHvSQL	Chr3	10321001	10321150	150	*	15	175	0.0857143	40	202	0.19802	29	CHH	1	0.00245052	gain		ATREP3	AT3TE42870
SQHvSQL	Chr3	10464851	10465150	300	*	162	497	0.325956	65	414	0.157005	51	CHH	-1	6.15E-08	loss		VANDAL1N1	AT3TE43475
SQHvSQL	Chr3	10628501	10628650	150	*	66	308	0.214286	31	339	0.0914454	38	CHH	-1	3.78E-05	loss
SQHvSQL	Chr3	10791101	10791250	150	*	74	221	0.334842	67	294	0.227891	23	CHH	-1	0.00721804	loss
SQHvSQL	Chr3	10816151	10816300	150	*	76	289	0.262976	25	314	0.0796178	36	CHH	-1	2.76E-08	loss		VANDAL2N1	AT3TE44965
SQHvSQL	Chr3	10899101	10899250	150	*	44	255	0.172549	85	273	0.311355	32	CHH	1	0.000360342	gain
SQHvSQL	Chr3	10905251	10905400	150	*	30	222	0.135135	96	322	0.298137	40	CHH	1	3.06E-05	gain		ATREP11	AT3TE45345
SQHvSQL	Chr3	10942601	10942750	150	*	9	119	0.0756303	38	191	0.198953	23	CHH	1	0.00363796	gain
SQHvSQL	Chr3	11104901	11105050	150	*	20	428	0.046729	47	263	0.178707	40	CHH	1	1.45E-07	gain
SQHvSQL	Chr3	11217701	11217850	150	*	19	156	0.121795	1	121	0.00826446	24	CHH	-1	0.000475246	loss		TNAT1A	AT3TE46725
SQHvSQL	Chr3	11313551	11313700	150	*	67	250	0.268	26	199	0.130653	35	CHH	-1	0.000562208	loss		RathE1_cons	AT3TE47160
SQHvSQL	Chr3	11360651	11360800	150	*	20	133	0.150376	4	124	0.0322581	27	CHH	-1	0.00148713	loss		VANDAL1N1	AT3TE47300
SQHvSQL	Chr3	11480051	11480200	150	*	62	170	0.364706	71	328	0.216463	40	CHH	-1	0.000604112	loss
SQHvSQL	Chr3	11727101	11727250	150	*	24	142	0.169014	13	191	0.0680628	25	CHH	-1	0.00410288	loss	AT3G29805	HELITRONY3	AT3TE48840
SQHvSQL	Chr3	12169151	12169300	150	*	46	249	0.184739	12	293	0.0409556	31	CHH	-1	5.86E-07	loss		ATLINE1A	AT3TE50535
SQHvSQL	Chr3	12625001	12625150	150	*	26	98	0.265306	7	117	0.0598291	10	CHG	-1	0.000284773	loss
SQHvSQL	Chr3	14096051	14096200	150	*	146	305	0.478689	121	419	0.288783	39	CHH	-1	1.24E-06	loss		VANDAL16	AT3TE57775
SQHvSQL	Chr3	15225851	15226150	300	*	225	588	0.382653	138	519	0.265896	71	CHH	-1	8.76E-05	loss		RathE3_cons	AT3TE61915
SQHvSQL	Chr3	15230801	15230950	150	*	24	67	0.358209	63	97	0.649485	12	CHG	1	0.000746069	gain	AT3G43290
SQHvSQL	Chr3	15643001	15643150	150	*	31	224	0.138393	83	329	0.25228	30	CHH	1	0.00149624	gain		ATREP10D	AT3TE63260
SQHvSQL	Chr3	15667301	15667450	150	*	111	272	0.408088	75	299	0.250836	34	CHH	-1	0.000135631	loss		ATN9_1	AT3TE63360
SQHvSQL	Chr3	15738851	15739000	150	*	87	345	0.252174	29	414	0.0700483	39	CHH	-1	1.49E-10	loss		HELITRONY3	AT3TE63620
SQHvSQL	Chr3	15904301	15904450	150	*	57	203	0.280788	55	350	0.157143	33	CHH	-1	0.000730303	loss
SQHvSQL	Chr3	15954701	15954850	150	*	53	306	0.173203	13	298	0.0436242	37	CHH	-1	2.07E-06	loss		VANDALNX1	AT3TE64570
SQHvSQL	Chr3	16161551	16161700	150	*	31	126	0.246032	15	141	0.106383	29	CHH	-1	0.00295549	loss
SQHvSQL	Chr3	16161851	16162000	150	*	46	198	0.232323	34	279	0.121864	34	CHH	-1	0.00183702	loss		ATCOPIA94	AT3TE65475
SQHvSQL	Chr3	16266701	16266850	150	*	47	187	0.251337	25	247	0.101215	28	CHH	-1	7.74E-05	loss		ATREP13	AT3TE65915
SQHvSQL	Chr3	16267151	16267300	150	*	1	196	0.00510204	36	265	0.135849	30	CHH	1	2.04E-06	gain		ATREP15	AT3TE65920
SQHvSQL	Chr3	16405451	16405600	150	*	24	125	0.192	11	144	0.0763889	24	CHH	-1	0.00525396	loss		ATREP2	AT3TE66450
SQHvSQL	Chr3	16726601	16727050	450	*	63	695	0.0906475	106	528	0.200758	91	CHH	1	3.11E-07	gain		HELITRONY3	AT3TE67795
SQHvSQL	Chr3	16726751	16726900	150	*	3	58	0.0517241	14	28	0.5	6	CHG	1	3.28E-05	gain		HELITRONY3	AT3TE67795
SQHvSQL	Chr3	16731851	16732000	150	*	38	193	0.196891	14	162	0.0864198	31	CHH	-1	0.00375294	loss
SQHvSQL	Chr3	16732301	16732450	150	*	55	257	0.214008	63	179	0.351955	31	CHH	1	0.00179347	gain		ATDNA2T9C	AT3TE67815
SQHvSQL	Chr3	16798001	16798150	150	*	16	295	0.0542373	68	439	0.154897	43	CHH	1	6.76E-05	gain
SQHvSQL	Chr3	16798301	16798450	150	*	124	341	0.363636	48	255	0.188235	36	CHH	-1	1.19E-05	loss
SQHvSQL	Chr3	17072051	17072200	150	*	43	219	0.196347	10	343	0.0291545	38	CHH	-1	1.14E-09	loss		ATCOPIA28	AT3TE69200
SQHvSQL	Chr3	17147051	17147200	150	*	98	366	0.26776	40	285	0.140351	40	CHH	-1	0.000164596	loss		ATREP3	AT3TE69475
SQHvSQL	Chr3	17249501	17249650	150	*	84	359	0.233983	157	384	0.408854	42	CHH	1	2.22E-06	gain
SQHvSQL	Chr3	17402051	17402200	150	*	46	67	0.686567	35	96	0.364583	8	CHG	-1	0.000362988	loss		ATREP2	AT3TE70580
SQHvSQL	Chr3	17402051	17402200	150	*	124	206	0.601942	86	266	0.323308	25	CHH	-1	2.55E-08	loss		ATREP2	AT3TE70580
SQHvSQL	Chr3	17495501	17495650	150	*	123	291	0.42268	90	323	0.278638	35	CHH	-1	0.000322327	loss
SQHvSQL	Chr3	17639951	17640250	300	*	162	399	0.406015	175	633	0.276461	52	CHH	-1	4.50E-05	loss
SQHvSQL	Chr3	17640251	17640400	150	*	9	231	0.038961	42	257	0.163424	38	CHH	1	2.44E-05	gain
SQHvSQL	Chr3	17728751	17728900	150	*	73	242	0.301653	138	294	0.469388	36	CHH	1	0.000159495	gain
SQHvSQL	Chr3	17730401	17730550	150	*	92	237	0.388186	50	224	0.223214	39	CHH	-1	0.000239324	loss		ATREP3	AT3TE71820
SQHvSQL	Chr3	17881451	17881600	150	*	105	328	0.320122	83	429	0.193473	32	CHH	-1	0.000139252	loss
SQHvSQL	Chr3	17929151	17929300	150	*	41	137	0.29927	29	237	0.122363	29	CHH	-1	6.16E-05	loss		ARNOLD1	AT3TE72645
SQHvSQL	Chr3	18014951	18015100	150	*	78	264	0.295455	52	304	0.171053	31	CHH	-1	0.000657278	loss
SQHvSQL	Chr3	18495101	18495250	150	*	23	49	0.469388	2	41	0.0487805	4	CHG	-1	0.000132749	loss		ATREP1	AT3TE75045
SQHvSQL	Chr3	18654701	18654850	150	*	117	380	0.307895	72	371	0.19407	34	CHH	-1	0.00051759	loss	AT3G50320
SQHvSQL	Chr3	18928451	18928600	150	*	101	268	0.376866	64	246	0.260163	28	CHH	-1	0.00496985	loss
SQHvSQL	Chr3	18948251	18948550	300	*	34	575	0.0591304	99	535	0.185047	60	CHH	1	2.85E-09	gain		ATREP11A	AT3TE76850
SQHvSQL	Chr3	19178651	19178950	300	*	139	509	0.273084	97	688	0.140988	70	CHH	-1	1.56E-07	loss		AT9MU1	AT3TE77800
SQHvSQL	Chr3	19242851	19243000	150	*	139	226	0.615044	147	322	0.456522	32	CHH	-1	0.000424755	loss	AT3G51860
SQHvSQL	Chr3	19428101	19428250	150	*	31	304	0.101974	65	290	0.224138	35	CHH	1	0.000118961	gain		HELITRONY3	AT3TE78850
SQHvSQL	Chr3	20024201	20024350	150	*	59	216	0.273148	14	161	0.0869565	31	CHH	-1	2.11E-05	loss		ATMU11	AT3TE81360
SQHvSQL	Chr3	20024501	20024650	150	*	46	325	0.141538	84	321	0.261682	34	CHH	1	0.000261799	gain		BRODYAGA1	AT3TE81365
SQHvSQL	Chr3	20090651	20090800	150	*	108	280	0.385714	112	475	0.235789	42	CHH	-1	3.69E-05	loss
SQHvSQL	Chr3	20353301	20353450	150	*	17	240	0.0708333	39	222	0.175676	38	CHH	1	0.00082094	gain		ATIS112A	AT3TE82720
SQHvSQL	Chr3	20353451	20353600	150	*	102	352	0.289773	82	442	0.18552	41	CHH	-1	0.000800774	loss		ATIS112A	AT3TE82720
SQHvSQL	Chr3	20483351	20483500	150	*	19	35	0.542857	9	51	0.176471	6	CHG	-1	0.000938925	loss		ATHATN7	AT3TE83270
SQHvSQL	Chr3	20574251	20574400	150	*	22	48	0.458333	6	44	0.136364	7	CHG	-1	0.0013014	loss
SQHvSQL	Chr3	20726501	20726650	150	*	106	282	0.375887	106	408	0.259804	42	CHH	-1	0.00149931	loss		VANDAL22	AT3TE84280
SQHvSQL	Chr3	20769551	20769700	150	*	29	123	0.235772	85	197	0.431472	23	CHH	1	0.000584343	gain		ATREP1	AT3TE84475
SQHvSQL	Chr3	20770301	20770450	150	*	165	325	0.507692	100	287	0.348432	35	CHH	-1	0.000153435	loss		ATREP1	AT3TE84475
SQHvSQL	Chr3	20990951	20991100	150	*	165	323	0.510836	132	381	0.346457	38	CHH	-1	3.40E-05	loss
SQHvSQL	Chr3	20999051	20999200	150	*	53	206	0.257282	155	369	0.420054	41	CHH	1	0.00019441	gain		ATLINE1_3A	AT3TE85440
SQHvSQL	Chr3	21472151	21472300	150	*	6	134	0.0447761	26	130	0.2	20	CHH	1	0.000217042	gain		ATREP10B	AT3TE87420
SQHvSQL	Chr3	21616751	21617050	300	*	90	406	0.221675	200	505	0.39604	47	CHH	1	2.07E-07	gain		ATHPOGON1	AT3TE88030
SQHvSQL	Chr3	21694451	21694600	150	*	124	396	0.313131	48	306	0.156863	36	CHH	-1	8.02E-06	loss		ATREP14	AT3TE88345
SQHvSQL	Chr3	21718601	21718750	150	*	35	38	0.921053	10	45	0.222222	4	CG	-1	1.74E-08	loss	AT3G58730
SQHvSQL	Chr3	21981101	21981250	150	*	117	286	0.409091	29	185	0.156757	25	CHH	-1	9.43E-08	loss		ATHATN10	AT3TE89545
SQHvSQL	Chr3	22215401	22215700	300	*	143	358	0.399441	142	593	0.23946	60	CHH	-1	1.30E-06	loss		ATREP13	AT3TE90460
SQHvSQL	Chr3	23108801	23108950	150	*	159	363	0.438017	99	297	0.333333	38	CHH	-1	0.00635131	loss		ATLANTYS3	AT3TE94210
SQHvSQL	Chr4	144851	145000	150	*	22	125	0.176	4	130	0.0307692	14	CHH	-1	0.000241921	loss		ATHATN1	AT4TE00745
SQHvSQL	Chr4	313301	313450	150	*	67	309	0.216828	56	495	0.113131	35	CHH	-1	0.000150997	loss		ATREP3	AT4TE01640
SQHvSQL	Chr4	370751	370900	150	*	34	68	0.5	27	92	0.293478	14	CHH	-1	0.00792759	loss		ATREP3	AT4TE01930
SQHvSQL	Chr4	420851	421000	150	*	21	92	0.228261	46	86	0.534884	10	CHG	1	0.000253613	gain	AT4G00970
SQHvSQL	Chr4	497801	497950	150	*	8	20	0.4	15	17	0.882353	4	CG	1	0.00265901	gain		ATREP10D	AT4TE02595
SQHvSQL	Chr4	524351	524650	300	*	130	356	0.365169	106	485	0.218557	58	CHH	-1	1.19E-05	loss
SQHvSQL	Chr4	563501	563650	150	*	98	245	0.4	84	320	0.2625	25	CHH	-1	0.000782262	loss		ATREP4	AT4TE02945
SQHvSQL	Chr4	572501	572650	150	*	7	175	0.04	42	284	0.147887	30	CHH	1	0.000452701	gain		VANDAL8	AT4TE02995
SQHvSQL	Chr4	676751	676900	150	*	32	173	0.184971	3	148	0.0202703	21	CHH	-1	9.93E-06	loss
SQHvSQL	Chr4	683501	683800	300	*	107	445	0.240449	37	524	0.0706107	62	CHH	-1	8.46E-12	loss		ATREP3	AT4TE03530
SQHvSQL	Chr4	734951	735100	150	*	12	194	0.0618557	59	256	0.230469	31	CHH	1	5.77E-06	gain
SQHvSQL	Chr4	1230701	1231000	300	*	78	333	0.234234	41	464	0.0883621	66	CHH	-1	1.42E-07	loss		BRODYAGA2	AT4TE06300
SQHvSQL	Chr4	1270751	1270900	150	*	57	190	0.3	47	259	0.181467	43	CHH	-1	0.00366295	loss		TSCL	AT4TE06500
SQHvSQL	Chr4	1280651	1280800	150	*	47	179	0.26257	23	177	0.129944	31	CHH	-1	0.00202129	loss		ATREP5	AT4TE06555
SQHvSQL	Chr4	1337651	1337800	150	*	64	223	0.286996	41	253	0.162055	51	CHH	-1	0.00136475	loss
SQHvSQL	Chr4	1407701	1407850	150	*	66	294	0.22449	32	340	0.0941176	31	CHH	-1	2.09E-05	loss
SQHvSQL	Chr4	1521401	1521550	150	*	23	139	0.165468	42	127	0.330709	27	CHH	1	0.0021058	gain		ATREP2	AT4TE07740
SQHvSQL	Chr4	1541051	1541200	150	*	12	275	0.0436364	36	183	0.196721	30	CHH	1	1.20E-06	gain		ATHPOGON3	AT4TE07840
SQHvSQL	Chr4	1594601	1594750	150	*	33	248	0.133065	65	193	0.336788	41	CHH	1	2.06E-06	gain		AT9TSD1	AT4TE08110
SQHvSQL	Chr4	2036801	2036950	150	*	16	63	0.253968	61	114	0.535088	10	CHG	1	0.000840264	gain	AT4G04223
SQHvSQL	Chr4	2235101	2235250	150	*	79	256	0.308594	42	254	0.165354	37	CHH	-1	0.000267073	loss		VANDAL2N1	AT4TE10450
SQHvSQL	Chr4	2355851	2356000	150	*	33	308	0.107143	70	328	0.213415	34	CHH	1	0.000452701	gain
SQHvSQL	Chr4	2384201	2384350	150	*	55	244	0.22541	43	352	0.122159	31	CHH	-1	0.00112868	loss
SQHvSQL	Chr4	2578001	2578150	150	*	63	173	0.364162	60	257	0.233463	23	CHH	-1	0.00366748	loss		ATHAT1	AT4TE12070
SQHvSQL	Chr4	2592251	2592400	150	*	7	69	0.101449	22	58	0.37931	8	CHG	1	0.000704116	gain		ATTIRX1C	AT4TE12145
SQHvSQL	Chr4	2595101	2595250	150	*	94	164	0.573171	33	120	0.275	30	CHH	-1	3.29E-06	loss		RathE3_cons	AT4TE12165
SQHvSQL	Chr4	2608001	2608150	150	*	137	358	0.382682	102	374	0.272727	43	CHH	-1	0.00189281	loss	AT4G05087
SQHvSQL	Chr4	2650751	2650900	150	*	57	167	0.341317	58	273	0.212454	40	CHH	-1	0.00323886	loss
SQHvSQL	Chr4	2686001	2686150	150	*	52	219	0.237443	20	251	0.0796813	33	CHH	-1	9.28E-06	loss
SQHvSQL	Chr4	2809751	2809900	150	*	13	260	0.05	34	216	0.157407	44	CHH	1	0.000183926	gain
SQHvSQL	Chr4	2989601	2989750	150	*	31	293	0.105802	81	354	0.228814	33	CHH	1	9.15E-05	gain		ATTIR16T3A	AT4TE13910
SQHvSQL	Chr4	5167451	5167600	150	*	34	42	0.809524	30	77	0.38961	6	CG	-1	4.24E-05	loss		HELITRON4	AT4TE21460
SQHvSQL	Chr4	5257151	5257300	150	*	37	215	0.172093	54	174	0.310345	28	CHH	1	0.00172792	gain		VANDAL11	AT4TE21900
SQHvSQL	Chr4	5303951	5304100	150	*	14	67	0.208955	63	126	0.5	13	CHG	1	0.00048321	gain	AT4G08375	ATCOPIA55	AT4TE22095
SQHvSQL	Chr4	5391851	5392000	150	*	75	247	0.303644	26	242	0.107438	27	CHH	-1	7.08E-07	loss		HELITRONY3	AT4TE22535
SQHvSQL	Chr4	5553401	5553550	150	*	38	155	0.245161	37	332	0.111446	32	CHH	-1	0.000261799	loss		BRODYAGA1A	AT4TE23245
SQHvSQL	Chr4	5821451	5821600	150	*	105	414	0.253623	51	335	0.152239	48	CHH	-1	0.000965279	loss	AT4G09143
SQHvSQL	Chr4	5928101	5928250	150	*	46	157	0.292994	17	140	0.121429	30	CHH	-1	0.000491565	loss
SQHvSQL	Chr4	6029951	6030100	150	*	39	208	0.1875	16	250	0.064	29	CHH	-1	0.000116988	loss		RathE2_cons	AT4TE25395
SQHvSQL	Chr4	6054551	6054850	300	*	177	544	0.325368	104	522	0.199234	75	CHH	-1	1.20E-05	loss
SQHvSQL	Chr4	6055151	6055300	150	*	2	129	0.0155039	29	247	0.117409	29	CHH	1	0.00092429	gain
SQHvSQL	Chr4	6091151	6091300	150	*	164	508	0.322835	135	693	0.194805	51	CHH	-1	2.37E-06	loss		ATLINE1_4	AT4TE25680
SQHvSQL	Chr4	6252701	6252850	150	*	47	186	0.252688	14	140	0.1	31	CHH	-1	0.000702146	loss		ATMU10	AT4TE26550
SQHvSQL	Chr4	6274151	6274300	150	*	37	196	0.188776	63	209	0.301435	28	CHH	1	0.00861409	gain		ATREP6	AT4TE26665
SQHvSQL	Chr4	6528551	6528700	150	*	74	192	0.385417	83	152	0.546053	20	CHH	1	0.00337428	gain		HELITRONY3	AT4TE27910
SQHvSQL	Chr4	6548951	6549100	150	*	93	194	0.479381	79	224	0.352679	32	CHH	-1	0.0086698	loss
SQHvSQL	Chr4	6581501	6581650	150	*	68	224	0.303571	14	236	0.059322	43	CHH	-1	2.77E-10	loss		HELITRONY3	AT4TE28160
SQHvSQL	Chr4	6699101	6699250	150	*	18	217	0.0829493	66	291	0.226804	29	CHH	1	4.56E-05	gain	AT4G10920
SQHvSQL	Chr4	6699401	6699850	450	*	248	616	0.402597	155	695	0.223022	92	CHH	-1	8.65E-11	loss
SQHvSQL	Chr4	7058951	7059100	150	*	29	160	0.18125	17	210	0.0809524	30	CHH	-1	0.00412414	loss		ATHATN7	AT4TE30595
SQHvSQL	Chr4	7084151	7084300	150	*	72	191	0.376963	48	229	0.209607	27	CHH	-1	0.000286576	loss		ATN9_1	AT4TE30730
SQHvSQL	Chr4	7230701	7230850	150	*	97	215	0.451163	62	218	0.284404	33	CHH	-1	0.000508667	loss		ATREP1	AT4TE31485
SQHvSQL	Chr4	7267301	7267450	150	*	58	296	0.195946	103	314	0.328025	28	CHH	1	0.000372036	gain		ATREP10D	AT4TE31645
SQHvSQL	Chr4	7330901	7331050	150	*	125	349	0.358166	96	451	0.21286	48	CHH	-1	1.85E-05	loss
SQHvSQL	Chr4	7471451	7471600	150	*	25	220	0.113636	2	245	0.00816326	30	CHH	-1	5.82E-06	loss		HELITRONY1D	AT4TE32560
SQHvSQL	Chr4	7520201	7520350	150	*	14	79	0.177215	37	83	0.445783	11	CHG	1	0.000744856	gain		ATLINEIII	AT4TE32815
SQHvSQL	Chr4	7524851	7525000	150	*	82	270	0.303704	96	225	0.426667	42	CHH	1	0.00486582	gain		ATDNAI27T9B	AT4TE32830
SQHvSQL	Chr4	7640351	7640500	150	*	70	356	0.196629	108	339	0.318584	40	CHH	1	0.000392841	gain
SQHvSQL	Chr4	7652501	7652650	150	*	49	173	0.283237	124	261	0.475096	25	CHH	1	0.000139091	gain		ATREP2A	AT4TE33480
SQHvSQL	Chr4	7724351	7724500	150	*	47	383	0.122715	110	410	0.268293	40	CHH	1	1.76E-06	gain
SQHvSQL	Chr4	7774451	7774600	150	*	23	381	0.0603675	112	412	0.271845	43	CHH	1	2.88E-13	gain		HELITRONY2	AT4TE34075
SQHvSQL	Chr4	7816901	7817050	150	*	44	185	0.237838	109	215	0.506977	42	CHH	1	3.17E-07	gain		META1	AT4TE34305
SQHvSQL	Chr4	7863251	7863400	150	*	13	39	0.333333	7	79	0.0886076	8	CHG	-1	0.0013423	loss
SQHvSQL	Chr4	7863251	7863400	150	*	32	184	0.173913	22	354	0.0621469	39	CHH	-1	9.99E-05	loss
SQHvSQL	Chr4	8145251	8145400	150	*	60	239	0.251046	39	335	0.116418	36	CHH	-1	6.54E-05	loss		ATREP10D	AT4TE35990
SQHvSQL	Chr4	8207951	8208100	150	*	6	17	0.352941	17	18	0.944444	4	CHG	1	0.000741211	gain
SQHvSQL	Chr4	8208101	8208250	150	*	32	358	0.0893855	88	418	0.210526	36	CHH	1	1.30E-05	gain
SQHvSQL	Chr4	8252351	8252500	150	*	148	541	0.273567	195	517	0.377176	40	CHH	1	0.000508819	gain		ATCOPIA12	AT4TE36530
SQHvSQL	Chr4	8299451	8299600	150	*	49	395	0.124051	4	483	0.00828157	38	CHH	-1	3.71E-11	loss
SQHvSQL	Chr4	8421101	8421250	150	*	63	208	0.302885	64	329	0.194529	30	CHH	-1	0.00434291	loss		ATREP10D	AT4TE37370
SQHvSQL	Chr4	8550701	8550850	150	*	9	136	0.0661765	85	343	0.247813	25	CHH	1	2.22E-05	gain		ATHPOGON1	AT4TE38020
SQHvSQL	Chr4	8597651	8597800	150	*	27	196	0.137755	6	265	0.0226415	21	CHH	-1	9.20E-06	loss		ATREP10C	AT4TE38310
SQHvSQL	Chr4	8633351	8633500	150	*	105	160	0.65625	115	223	0.515695	26	CHH	-1	0.00632542	loss		BRODYAGA1	AT4TE38460
SQHvSQL	Chr4	8707001	8707150	150	*	41	189	0.216931	20	240	0.0833333	30	CHH	-1	0.00017141	loss
SQHvSQL	Chr4	8858951	8859100	150	*	58	191	0.303665	87	193	0.450777	30	CHH	1	0.00334884	gain		BOMZH1	AT4TE39595
SQHvSQL	Chr4	8958401	8958550	150	*	32	139	0.230216	6	173	0.0346821	32	CHH	-1	1.15E-06	loss		ATREP11	AT4TE40110
SQHvSQL	Chr4	9266201	9266350	150	*	93	275	0.338182	53	254	0.208661	28	CHH	-1	0.0011714	loss		RP1_AT	AT4TE41710
SQHvSQL	Chr4	9317351	9317500	150	*	43	204	0.210784	11	143	0.0769231	27	CHH	-1	0.000999588	loss
SQHvSQL	Chr4	9317801	9317950	150	*	44	96	0.458333	103	161	0.639752	22	CHH	1	0.00479987	gain
SQHvSQL	Chr4	9954251	9954400	150	*	13	133	0.0977444	47	178	0.264045	22	CHH	1	0.000398198	gain		VANDAL8	AT4TE45190
SQHvSQL	Chr4	9980801	9981100	300	*	174	445	0.391011	108	422	0.255924	73	CHH	-1	5.79E-05	loss
SQHvSQL	Chr4	9989651	9989800	150	*	3	57	0.0526316	18	67	0.268657	8	CHG	1	0.00160845	gain	AT4G18000
SQHvSQL	Chr4	10171451	10171750	300	*	179	447	0.400447	148	530	0.279245	73	CHH	-1	0.000137892	loss		ATREP16	AT4TE46300
SQHvSQL	Chr4	10492601	10492750	150	*	66	177	0.372881	36	156	0.230769	30	CHH	-1	0.00530785	loss		ATHATN5	AT4TE47970
SQHvSQL	Chr4	10860401	10860550	150	*	75	424	0.176887	121	383	0.315927	36	CHH	1	1.59E-05	gain
SQHvSQL	Chr4	10871201	10871350	150	*	4	137	0.0291971	30	220	0.136364	27	CHH	1	0.00109246	gain		ATREP10	AT4TE49845
SQHvSQL	Chr4	10993001	10993150	150	*	126	407	0.309582	57	290	0.196552	55	CHH	-1	0.00113151	loss		ATCOPIA47	AT4TE50435
SQHvSQL	Chr4	11235851	11236150	300	*	92	596	0.154362	182	603	0.301824	67	CHH	1	2.09E-08	gain
SQHvSQL	Chr4	11374301	11374450	150	*	35	296	0.118243	87	361	0.240997	43	CHH	1	0.000126191	gain
SQHvSQL	Chr4	12365351	12365500	150	*	66	187	0.352941	26	172	0.151163	25	CHH	-1	3.73E-05	loss		ATREP2	AT4TE57475
SQHvSQL	Chr4	12606551	12606700	150	*	113	220	0.513636	107	277	0.386282	27	CHH	-1	0.00486081	loss		ATREP2	AT4TE58755
SQHvSQL	Chr4	12713801	12713950	150	*	54	166	0.325301	43	269	0.159851	28	CHH	-1	0.00012569	loss
SQHvSQL	Chr4	12768851	12769000	150	*	30	311	0.096463	52	243	0.213992	35	CHH	1	0.000215552	gain		ATTIRX1C	AT4TE59640
SQHvSQL	Chr4	13123901	13124050	150	*	151	257	0.587549	98	254	0.385827	22	CHH	-1	1.83E-05	loss		ATREP2A	AT4TE61525
SQHvSQL	Chr4	13124051	13124200	150	*	65	254	0.255906	119	325	0.366154	31	CHH	1	0.00502737	gain		ATREP2A	AT4TE61525
SQHvSQL	Chr4	13231151	13231300	150	*	55	274	0.20073	147	477	0.308176	33	CHH	1	0.00175581	gain		ARNOLDY1	AT4TE62130
SQHvSQL	Chr4	13248551	13248700	150	*	67	365	0.183562	184	572	0.321678	38	CHH	1	1.29E-05	gain
SQHvSQL	Chr4	13316951	13317100	150	*	30	246	0.121951	80	277	0.288809	28	CHH	1	1.20E-05	gain	AT4G26320	ATMU3N1	AT4TE62590
SQHvSQL	Chr4	14031401	14031550	150	*	20	76	0.263158	37	67	0.552239	9	CHG	1	0.00100995	gain		HELITRONY1D	AT4TE66290
SQHvSQL	Chr4	14887451	14887600	150	*	43	175	0.245714	135	291	0.463918	36	CHH	1	1.10E-05	gain		VANDALNX1	AT4TE70660
SQHvSQL	Chr4	14911601	14911750	150	*	90	255	0.352941	108	219	0.493151	27	CHH	1	0.00241625	gain		SIMPLEGUY1	AT4TE70790
SQHvSQL	Chr4	14912051	14912200	150	*	27	130	0.207692	9	153	0.0588235	24	CHH	-1	0.00032081	loss		SIMPLEGUY1	AT4TE70790
SQHvSQL	Chr4	14989301	14989450	150	*	102	344	0.296512	51	279	0.182796	34	CHH	-1	0.00136983	loss
SQHvSQL	Chr4	15680051	15680200	150	*	31	281	0.11032	93	388	0.239691	30	CHH	1	5.69E-05	gain
SQHvSQL	Chr4	16055051	16055200	150	*	11	303	0.0363036	38	245	0.155102	24	CHH	1	6.06E-06	gain	AT4G33300	ATREP10	AT4TE76870
SQHvSQL	Chr4	16325501	16325650	150	*	64	261	0.245211	34	243	0.139918	35	CHH	-1	0.00324457	loss
SQHvSQL	Chr4	17317001	17317150	150	*	2	135	0.0148148	26	185	0.140541	23	CHH	1	0.000172661	gain
SQHvSQL	Chr4	17450801	17450950	150	*	82	377	0.217507	26	280	0.0928571	35	CHH	-1	5.45E-05	loss		ARNOLDY1	AT4TE84225
SQHvSQL	Chr4	17501801	17501950	150	*	42	220	0.190909	18	242	0.0743802	24	CHH	-1	0.000346837	loss		ATREP1	AT4TE84485
SQHvSQL	Chr4	18232901	18233050	150	*	111	350	0.317143	181	420	0.430952	35	CHH	1	0.00153649	gain		ATREP10D	AT4TE88330
SQHvSQL	Chr4	18377651	18377800	150	*	77	134	0.574627	174	239	0.728033	19	CHH	1	0.00284622	gain		ATDNATA1	AT4TE89085
SQHvSQL	Chr5	394505	394804	300	*	264	607	0.434926	414	683	0.606149	76	CHH	1	1.55E-08	gain		HELITRONY3	AT5TE01410
SQHvSQL	Chr5	490205	490354	150	*	157	282	0.556738	91	335	0.271642	45	CHH	-1	3.08E-11	loss		HELITRONY3	AT5TE01760
SQHvSQL	Chr5	1026455	1026904	450	*	182	520	0.35	130	616	0.211039	85	CHH	-1	1.24E-06	loss		ATHATN6	AT5TE03750
SQHvSQL	Chr5	1115405	1115854	450	*	166	741	0.224022	91	859	0.105937	112	CHH	-1	3.57E-09	loss		ATLINE1_4	AT5TE04060
SQHvSQL	Chr5	1754855	1755004	150	*	103	219	0.47032	64	229	0.279476	44	CHH	-1	7.39E-05	loss
SQHvSQL	Chr5	2186855	2187004	150	*	68	168	0.404762	48	187	0.256684	20	CHH	-1	0.0033786	loss		ATREP5	AT5TE07950
SQHvSQL	Chr5	2656055	2656204	150	*	40	231	0.17316	116	283	0.409894	44	CHH	1	8.49E-08	gain
SQHvSQL	Chr5	2860505	2860654	150	*	241	395	0.610127	317	438	0.723744	44	CHH	1	0.000742425	gain		RP1_AT	AT5TE10390
SQHvSQL	Chr5	2957105	2957254	150	*	54	185	0.291892	22	134	0.164179	22	CHH	-1	0.00828006	loss	AT5G09513
SQHvSQL	Chr5	3005855	3006004	150	*	151	326	0.46319	94	273	0.344322	38	CHH	-1	0.00360902	loss		VANDAL1N1	AT5TE10940
SQHvSQL	Chr5	3006305	3006604	300	*	67	371	0.180593	20	391	0.0511509	58	CHH	-1	2.07E-07	loss		VANDAL1N1	AT5TE10940
SQHvSQL	Chr5	3019205	3019354	150	*	56	194	0.28866	109	244	0.446721	41	CHH	1	0.000984783	gain		ATREP3	AT5TE10990
SQHvSQL	Chr5	3738605	3738754	150	*	25	192	0.130208	96	348	0.275862	27	CHH	1	0.000200891	gain
SQHvSQL	Chr5	3895805	3895954	150	*	142	267	0.531835	108	317	0.340694	35	CHH	-1	1.31E-05	loss		ATLINE1A	AT5TE14135
SQHvSQL	Chr5	3945005	3945154	150	*	88	249	0.353414	52	336	0.154762	38	CHH	-1	2.56E-07	loss		AT9TSD1	AT5TE14290
SQHvSQL	Chr5	4937255	4937404	150	*	101	209	0.483254	32	107	0.299065	17	CHH	-1	0.0020731	loss		ATREP2	AT5TE17845
SQHvSQL	Chr5	4970705	4971004	300	*	100	297	0.3367	67	372	0.180108	55	CHH	-1	1.31E-05	loss		ATREP11	AT5TE17955
SQHvSQL	Chr5	5062355	5062654	300	*	141	410	0.343902	58	353	0.164306	58	CHH	-1	1.93E-07	loss		ATREP10	AT5TE18290
SQHvSQL	Chr5	5062655	5062804	150	*	12	93	0.129032	42	112	0.375	14	CHG	1	0.000422814	gain		ATREP10	AT5TE18290
SQHvSQL	Chr5	5062655	5062804	150	*	5	180	0.0277778	45	247	0.182186	30	CHH	1	4.86E-06	gain		ATREP10	AT5TE18290
SQHvSQL	Chr5	5114555	5114704	150	*	115	237	0.485232	85	252	0.337302	32	CHH	-1	0.00118779	loss		BRODYAGA2	AT5TE18480
SQHvSQL	Chr5	5625155	5625304	150	*	101	278	0.363309	50	204	0.245098	24	CHH	-1	0.0059825	loss		ATREP2	AT5TE20385
SQHvSQL	Chr5	5701355	5701504	150	*	191	236	0.809322	177	266	0.665414	37	CHH	-1	0.000449313	loss		ATREP15	AT5TE20625
SQHvSQL	Chr5	6072605	6072754	150	*	56	137	0.408759	48	181	0.265193	26	CHH	-1	0.00705686	loss		ATREP10	AT5TE21970
SQHvSQL	Chr5	6072755	6072904	150	*	20	156	0.128205	48	170	0.282353	28	CHH	1	0.000892939	gain		ATREP10	AT5TE21970
SQHvSQL	Chr5	6117905	6118054	150	*	14	159	0.0880503	52	214	0.242991	21	CHH	1	0.000206705	gain		ATHPOGON3	AT5TE22165
SQHvSQL	Chr5	6302255	6302404	150	*	55	350	0.157143	87	315	0.27619	24	CHH	1	0.000326269	gain	AT5G18890
SQHvSQL	Chr5	6419855	6420004	150	*	59	182	0.324176	91	195	0.466667	23	CHH	1	0.00506269	gain		ATREP2	AT5TE23230
SQHvSQL	Chr5	6420005	6420154	150	*	79	201	0.393035	33	150	0.22	23	CHH	-1	0.000844347	loss		ATREP2	AT5TE23230
SQHvSQL	Chr5	6702155	6702304	150	*	74	221	0.334842	40	208	0.192308	30	CHH	-1	0.00113962	loss		ATREP1	AT5TE24295
SQHvSQL	Chr5	6751505	6751654	150	*	117	319	0.366771	88	390	0.225641	37	CHH	-1	8.93E-05	loss
SQHvSQL	Chr5	6913805	6913954	150	*	28	269	0.104089	75	342	0.219298	37	CHH	1	0.000290342	gain		LIMPET1	AT5TE25085
SQHvSQL	Chr5	6982205	6982354	150	*	100	345	0.289855	162	369	0.439024	45	CHH	1	8.66E-05	gain
SQHvSQL	Chr5	6994805	6994954	150	*	65	236	0.275424	22	191	0.115183	28	CHH	-1	0.000101504	loss		ATREP11	AT5TE25350
SQHvSQL	Chr5	7041155	7041304	150	*	22	68	0.323529	34	55	0.618182	6	CHG	1	0.00149187	gain	AT5G20800	ATLINE1A	AT5TE25480
SQHvSQL	Chr5	7041155	7041304	150	*	65	471	0.138004	83	343	0.241983	38	CHH	1	0.000270434	gain	AT5G20800	ATLINE1A	AT5TE25480
SQHvSQL	Chr5	7042805	7042954	150	*	95	232	0.409483	67	238	0.281513	29	CHH	-1	0.0038923	loss		ATLINE1A	AT5TE25480
SQHvSQL	Chr5	7069955	7070104	150	*	79	196	0.403061	49	220	0.222727	32	CHH	-1	0.000148547	loss		ATREP2	AT5TE25585
SQHvSQL	Chr5	7153355	7153504	150	*	48	239	0.200837	10	142	0.0704225	23	CHH	-1	0.000881249	loss		ATREP3	AT5TE25870
SQHvSQL	Chr5	7377905	7378054	150	*	69	399	0.172932	108	315	0.342857	42	CHH	1	1.28E-06	gain
SQHvSQL	Chr5	7457405	7457704	300	*	307	639	0.480438	218	753	0.289509	69	CHH	-1	1.43E-11	loss		ATLINE1A	AT5TE26970
SQHvSQL	Chr5	7488305	7488454	150	*	12	213	0.056338	43	193	0.222798	24	CHH	1	4.95E-06	gain		ATREP1	AT5TE27075
SQHvSQL	Chr5	7554155	7554304	150	*	80	278	0.28777	169	393	0.430025	33	CHH	1	0.000308319	gain
SQHvSQL	Chr5	7829255	7829404	150	*	47	245	0.191837	77	257	0.299611	34	CHH	1	0.00543735	gain
SQHvSQL	Chr5	8368955	8369104	150	*	120	185	0.648649	103	236	0.436441	33	CHH	-1	4.38E-05	loss		ATLINE1A	AT5TE30260
SQHvSQL	Chr5	8594255	8594404	150	*	26	46	0.565217	96	118	0.813559	11	CHG	1	0.00147154	gain		RathE2_cons	AT5TE31090
SQHvSQL	Chr5	8594255	8594404	150	*	30	152	0.197368	120	331	0.362538	32	CHH	1	0.000442475	gain		RathE2_cons	AT5TE31090
SQHvSQL	Chr5	8893205	8893354	150	*	161	328	0.490854	151	406	0.371921	34	CHH	-1	0.00153839	loss
SQHvSQL	Chr5	9155855	9156004	150	*	63	249	0.253012	36	300	0.12	30	CHH	-1	0.000121983	loss		RathE2_cons	AT5TE33120
SQHvSQL	Chr5	9357755	9357904	150	*	117	284	0.411972	146	265	0.550943	41	CHH	1	0.00146415	gain
SQHvSQL	Chr5	9487355	9487504	150	*	121	364	0.332418	56	254	0.220472	38	CHH	-1	0.0028565	loss	AT5G26970	ATREP1	AT5TE34440
SQHvSQL	Chr5	9574655	9574804	150	*	92	284	0.323944	73	420	0.17381	33	CHH	-1	1.51E-05	loss		ATHPOGON2	AT5TE34745
SQHvSQL	Chr5	9602405	9602554	150	*	23	65	0.353846	6	55	0.109091	6	CHG	-1	0.00184722	loss	AT5G27250	Unassigned	AT5TE34840
SQHvSQL	Chr5	9666305	9666454	150	*	22	254	0.0866142	44	196	0.22449	33	CHH	1	9.77E-05	gain		ATREP15	AT5TE35050
SQHvSQL	Chr5	9721355	9721504	150	*	50	261	0.191571	16	328	0.0487805	34	CHH	-1	4.35E-07	loss		ATSINE2A	AT5TE35285
SQHvSQL	Chr5	9770255	9770404	150	*	83	228	0.364035	83	322	0.257764	24	CHH	-1	0.00760565	loss		ATREP14	AT5TE35525
SQHvSQL	Chr5	10029305	10029454	150	*	203	377	0.538462	162	409	0.396088	44	CHH	-1	0.000138422	loss		RathE1_cons	AT5TE36505
SQHvSQL	Chr5	10050305	10050454	150	*	51	263	0.193916	33	457	0.0722101	49	CHH	-1	4.88E-06	loss	AT5G28052
SQHvSQL	Chr5	10369955	10370104	150	*	77	374	0.205882	172	464	0.37069	40	CHH	1	1.44E-06	gain		ATREP7	AT5TE37850
SQHvSQL	Chr5	10397705	10397854	150	*	36	163	0.220859	30	279	0.107527	34	CHH	-1	0.00161122	loss
SQHvSQL	Chr5	10613255	10613404	150	*	116	286	0.405594	72	252	0.285714	42	CHH	-1	0.00398581	loss
SQHvSQL	Chr5	10786205	10786354	150	*	45	263	0.171103	24	399	0.0601504	41	CHH	-1	1.76E-05	loss	AT5G28760	VANDAL8	AT5TE39230
SQHvSQL	Chr5	10798505	10798654	150	*	36	183	0.196721	16	206	0.0776699	25	CHH	-1	0.000835311	loss
SQHvSQL	Chr5	13633355	13633504	150	*	137	336	0.407738	79	432	0.18287	43	CHH	-1	2.22E-10	loss		HELITRONY3	AT5TE48505
SQHvSQL	Chr5	14123705	14123854	150	*	127	254	0.5	90	306	0.294118	35	CHH	-1	3.48E-06	loss
SQHvSQL	Chr5	14124005	14124154	150	*	68	270	0.251852	112	317	0.353312	38	CHH	1	0.00796325	gain		ATHILA7	AT5TE50405
SQHvSQL	Chr5	14143655	14143804	150	*	24	94	0.255319	61	138	0.442029	16	CHH	1	0.00411496	gain		ATREP3	AT5TE50480
SQHvSQL	Chr5	14246855	14247004	150	*	21	129	0.162791	40	90	0.444444	18	CHH	1	1.75E-05	gain		ATREP4	AT5TE50935
SQHvSQL	Chr5	14288855	14289004	150	*	84	273	0.307692	45	369	0.121951	38	CHH	-1	8.49E-08	loss
SQHvSQL	Chr5	14289305	14289454	150	*	18	52	0.346154	3	41	0.0731707	6	CHG	-1	0.00183327	loss
SQHvSQL	Chr5	14573405	14573554	150	*	112	298	0.375839	56	248	0.225806	36	CHH	-1	0.000285836	loss		VANDAL18NB	AT5TE52390
SQHvSQL	Chr5	14606105	14606254	150	*	10	34	0.294118	2	51	0.0392157	4	CHG	-1	0.00141345	loss		ATGP8	AT5TE52500
SQHvSQL	Chr5	14808605	14808754	150	*	90	178	0.505618	89	239	0.372385	23	CHH	-1	0.00676316	loss		ATDNA2T9C	AT5TE53380
SQHvSQL	Chr5	14880455	14880604	150	*	27	172	0.156977	5	147	0.0340136	31	CHH	-1	0.000441397	loss		ATREP2A	AT5TE53670
SQHvSQL	Chr5	14956205	14956354	150	*	145	332	0.436747	141	433	0.325635	43	CHH	-1	0.00202118	loss		ATREP13	AT5TE53945
SQHvSQL	Chr5	14971355	14971504	150	*	43	136	0.316176	64	118	0.542373	27	CHH	1	0.000444809	gain
SQHvSQL	Chr5	14971655	14971804	150	*	118	249	0.473896	97	324	0.299383	36	CHH	-1	5.24E-05	loss
SQHvSQL	Chr5	14984855	14985004	150	*	57	146	0.390411	44	201	0.218905	28	CHH	-1	0.000766742	loss		ATMUN1	AT5TE54045
SQHvSQL	Chr5	15075605	15075754	150	*	10	28	0.357143	1	32	0.03125	7	CHG	-1	0.00149833	loss		VANDAL1N1	AT5TE54450
SQHvSQL	Chr5	15576305	15576454	150	*	23	134	0.171642	46	129	0.356589	21	CHH	1	0.00093092	gain		ATREP3	AT5TE56315
SQHvSQL	Chr5	15658955	15659104	150	*	42	200	0.21	29	275	0.105455	24	CHH	-1	0.00198418	loss		ATREP2A	AT5TE56615
SQHvSQL	Chr5	15841055	15841204	150	*	82	322	0.254658	42	291	0.14433	44	CHH	-1	0.000970448	loss
SQHvSQL	Chr5	16003505	16003654	150	*	45	234	0.192308	112	273	0.410256	25	CHH	1	9.61E-07	gain
SQHvSQL	Chr5	16030955	16031104	150	*	27	172	0.156977	9	200	0.045	20	CHH	-1	0.000443694	loss		ATREP1	AT5TE57890
SQHvSQL	Chr5	16108805	16108954	150	*	99	302	0.327815	66	311	0.212219	35	CHH	-1	0.00160881	loss		BRODYAGA1	AT5TE58190
SQHvSQL	Chr5	16141955	16142104	150	*	90	274	0.328467	47	275	0.170909	29	CHH	-1	5.42E-05	loss
SQHvSQL	Chr5	16356905	16357054	150	*	44	164	0.268293	22	154	0.142857	19	CHH	-1	0.00611857	loss		ATREP3	AT5TE59075
SQHvSQL	Chr5	16587755	16587904	150	*	74	195	0.379487	78	338	0.230769	28	CHH	-1	0.000416063	loss		ATHPOGON2	AT5TE59905
SQHvSQL	Chr5	16587905	16588054	150	*	37	231	0.160173	99	308	0.321429	28	CHH	1	5.42E-05	gain		ATHPOGON2	AT5TE59905
SQHvSQL	Chr5	16642055	16642354	300	*	299	465	0.643011	206	506	0.407115	66	CHH	-1	1.20E-11	loss		ATREP10D	AT5TE60080
SQHvSQL	Chr5	16908155	16908304	150	*	51	179	0.284916	93	211	0.440758	29	CHH	1	0.00185698	gain		VANDAL1N1	AT5TE61035
SQHvSQL	Chr5	16908305	16908454	150	*	41	59	0.694915	30	72	0.416667	8	CHG	-1	0.00164148	loss		VANDAL1N1	AT5TE61035
SQHvSQL	Chr5	16914455	16914604	150	*	76	164	0.463415	65	202	0.321782	30	CHH	-1	0.00590711	loss
SQHvSQL	Chr5	17190905	17191054	150	*	99	201	0.492537	120	184	0.652174	34	CHH	1	0.0019625	gain
SQHvSQL	Chr5	17247755	17247904	150	*	102	224	0.455357	71	276	0.257246	27	CHH	-1	1.41E-05	loss		ATREP2	AT5TE62325
SQHvSQL	Chr5	17358455	17358604	150	*	5	234	0.0213675	45	282	0.159574	37	CHH	1	9.85E-07	gain
SQHvSQL	Chr5	17644505	17644654	150	*	134	236	0.567797	103	323	0.318885	34	CHH	-1	5.81E-08	loss		ATLINE1A	AT5TE63740
SQHvSQL	Chr5	17760005	17760154	150	*	106	255	0.415686	91	332	0.274096	29	CHH	-1	0.000506734	loss
SQHvSQL	Chr5	17826605	17826754	150	*	132	321	0.411215	92	359	0.256267	35	CHH	-1	4.95E-05	loss		HELITRON2	AT5TE64380
SQHvSQL	Chr5	17850305	17850454	150	*	74	246	0.300813	147	326	0.45092	42	CHH	1	0.000432945	gain		VANDAL2N1	AT5TE64455
SQHvSQL	Chr5	17851805	17851954	150	*	40	200	0.2	22	223	0.0986547	25	CHH	-1	0.00365514	loss		VANDAL2N1	AT5TE64455
SQHvSQL	Chr5	17885705	17885854	150	*	71	216	0.328704	81	423	0.191489	29	CHH	-1	0.000224577	loss		ATREP2	AT5TE64570
SQHvSQL	Chr5	18052055	18052204	150	*	90	204	0.441176	124	395	0.313924	35	CHH	-1	0.00245463	loss
SQHvSQL	Chr5	18142205	18142354	150	*	72	290	0.248276	51	353	0.144476	49	CHH	-1	0.00116992	loss	AT5G44925	ATCOPIA21	AT5TE65370
SQHvSQL	Chr5	18171305	18171454	150	*	33	172	0.19186	154	308	0.5	36	CHH	1	9.79E-10	gain		VANDAL18NA	AT5TE65460
SQHvSQL	Chr5	18193805	18193954	150	*	74	323	0.229102	31	246	0.126016	33	CHH	-1	0.00206419	loss		ATENSPM5	AT5TE65540
SQHvSQL	Chr5	18500555	18500704	150	*	28	153	0.183007	9	215	0.0418605	31	CHH	-1	2.96E-05	loss
SQHvSQL	Chr5	18919655	18919804	150	*	38	188	0.202128	20	317	0.0630915	24	CHH	-1	9.28E-06	loss		ATREP13	AT5TE68105
SQHvSQL	Chr5	18937955	18938254	300	*	132	643	0.205288	49	620	0.0790323	96	CHH	-1	3.76E-09	loss	AT5G46665	ATCOPIA58	AT5TE68140
SQHvSQL	Chr5	19178855	19179004	150	*	43	220	0.195455	14	248	0.0564516	33	CHH	-1	1.66E-05	loss		HELITRON2	AT5TE69000
SQHvSQL	Chr5	19189205	19189354	150	*	110	372	0.295699	51	397	0.128463	41	CHH	-1	1.43E-07	loss
SQHvSQL	Chr5	19198055	19198204	150	*	5	140	0.0357143	32	219	0.146119	31	CHH	1	0.00108831	gain	AT5G47300
SQHvSQL	Chr5	19419305	19419454	150	*	58	299	0.19398	78	218	0.357798	25	CHH	1	7.35E-05	gain		ATREP5	AT5TE69870
SQHvSQL	Chr5	19447805	19447954	150	*	139	328	0.42378	116	492	0.235772	59	CHH	-1	1.42E-07	loss	AT5G48000	ATREP10D	AT5TE69975
SQHvSQL	Chr5	19710455	19710604	150	*	81	221	0.366516	86	476	0.180672	36	CHH	-1	7.43E-07	loss	AT5G48605
SQHvSQL	Chr5	20127605	20127754	150	*	85	219	0.388128	74	325	0.227692	36	CHH	-1	0.000122278	loss		ATLINE1A	AT5TE72490
SQHvSQL	Chr5	20209355	20209504	150	*	35	186	0.188172	11	199	0.0552764	34	CHH	-1	0.000130095	loss	AT5G49746	ATCOPIA67	AT5TE72775
SQHvSQL	Chr5	20281055	20281204	150	*	15	29	0.517241	34	39	0.871795	7	CHG	1	0.00155371	gain		ATREP3	AT5TE73035
SQHvSQL	Chr5	20527355	20527504	150	*	53	204	0.259804	123	332	0.370482	35	CHH	1	0.00813082	gain		HELITRONY1D	AT5TE73965
SQHvSQL	Chr5	20743805	20743954	150	*	215	436	0.493119	70	194	0.360825	31	CHH	-1	0.00245557	loss
SQHvSQL	Chr5	20804405	20804554	150	*	39	527	0.0740038	63	348	0.181034	46	CHH	1	6.45E-06	gain
SQHvSQL	Chr5	20978555	20978704	150	*	21	52	0.403846	55	75	0.733333	9	CHG	1	0.000691818	gain	AT5G51650
SQHvSQL	Chr5	21169505	21169654	150	*	75	253	0.296443	145	334	0.434132	47	CHH	1	0.000918482	gain
SQHvSQL	Chr5	21169655	21169804	150	*	115	309	0.372168	57	242	0.235537	37	CHH	-1	0.000858545	loss
SQHvSQL	Chr5	21422105	21422254	150	*	70	228	0.307018	43	226	0.190265	26	CHH	-1	0.00436235	loss		BRODYAGA1A	AT5TE77145
SQHvSQL	Chr5	22231055	22231204	150	*	62	153	0.405229	50	227	0.220264	28	CHH	-1	0.000206357	loss		ATREP3	AT5TE80015
SQHvSQL	Chr5	22534655	22534804	150	*	74	218	0.33945	34	193	0.176166	23	CHH	-1	0.000311816	loss		TNAT2A	AT5TE81100
SQHvSQL	Chr5	22581305	22581454	150	*	116	186	0.623656	65	177	0.367232	19	CHG	-1	3.28E-05	loss	AT5G55790
SQHvSQL	Chr5	22680605	22680754	150	*	36	221	0.162896	5	159	0.0314465	27	CHH	-1	0.000106439	loss		ATREP10D	AT5TE81600
SQHvSQL	Chr5	22702655	22702804	150	*	92	242	0.380165	47	197	0.238579	28	CHH	-1	0.00189004	loss		HELITRONY1A	AT5TE81680
SQHvSQL	Chr5	22911005	22911154	150	*	159	260	0.611538	140	314	0.44586	38	CHH	-1	0.000159587	loss		META1	AT5TE82430
SQHvSQL	Chr5	23414405	23414554	150	*	75	226	0.331858	37	194	0.190722	25	CHH	-1	0.0014466	loss
SQHvSQL	Chr5	23431355	23431504	150	*	15	46	0.326087	39	50	0.78	6	CG	1	3.43E-05	gain
SQHvSQL	Chr5	23431355	23431504	150	*	118	356	0.331461	195	387	0.503876	47	CHH	1	8.69E-06	gain
SQHvSQL	Chr5	23774255	23774404	150	*	130	208	0.625	153	335	0.456716	38	CHH	-1	0.00025468	loss		ATDNAI27T9A	AT5TE85500
SQHvSQL	Chr5	24186605	24186754	150	*	27	109	0.247706	9	128	0.0703125	27	CHH	-1	0.00027618	loss		ATREP3	AT5TE87010
SQHvSQL	Chr5	24475355	24475504	150	*	4	34	0.117647	22	48	0.458333	6	CHG	1	0.00148774	gain		ATREP3	AT5TE88075
SQHvSQL	Chr5	24475355	24475504	150	*	7	130	0.0538462	49	153	0.320261	22	CHH	1	2.14E-07	gain		ATREP3	AT5TE88075
SQHvSQL	Chr5	25264805	25264954	150	*	48	164	0.292683	39	232	0.168103	19	CHH	-1	0.00358736	loss		ATREP3	AT5TE90875
SQHvSQL	Chr5	26787305	26787454	150	*	48	232	0.206897	13	152	0.0855263	23	CHH	-1	0.00183702	loss		ATREP2	AT5TE96490
SQHvSQL	Chr5	26829905	26830054	150	*	51	255	0.2	94	292	0.321918	26	CHH	1	0.00162388	gain		ARNOLDY1	AT5TE96655
SQHvSQL	Chr5	26830655	26830804	150	*	19	266	0.0714286	68	322	0.21118	31	CHH	1	8.81E-06	gain		ARNOLDY1	AT5TE96655
SQHvSQL	Chr1	792301	792450	150	*	25	232	0.107759	69	285	0.242105	32	CHH	1	0.000168142	gain	AT1G03240
SQHvSQL	Chr1	1876351	1876500	150	*	23	220	0.104545	67	290	0.231034	32	CHH	1	0.000358447	gain	AT1G06148	ARNOLD3	AT1TE06140
SQHvSQL	Chr1	2415751	2415900	150	*	94	257	0.365759	53	222	0.238739	40	CHH	-1	0.00305148	loss	AT1G07800	ATLINE1_1	AT1TE07880
SQHvSQL	Chr1	2473201	2473350	150	*	94	192	0.489583	111	306	0.362745	32	CHH	-1	0.00542764	loss	AT1G07980	VANDAL8	AT1TE08060
SQHvSQL	Chr1	3360901	3361050	150	*	30	280	0.107143	1	194	0.00515464	43	CHH	-1	3.22E-05	loss	AT1G10260	ATCOPIA78	AT1TE10935
SQHvSQL	Chr1	3573001	3573150	150	*	96	388	0.247423	140	345	0.405797	35	CHH	1	1.71E-05	gain	AT1G10745
SQHvSQL	Chr1	4331401	4331550	150	*	43	108	0.398148	69	107	0.64486	11	CHG	1	0.000822025	gain	AT1G12720	ATMU4	AT1TE14085
SQHvSQL	Chr1	4333801	4333950	150	*	84	360	0.233333	27	204	0.132353	42	CHH	-1	0.00411026	loss	AT1G12725	ATMU4	AT1TE14085
SQHvSQL	Chr1	4525201	4525500	300	*	125	562	0.22242	400	889	0.449944	67	CHH	1	4.67E-16	gain	AT1G13245
SQHvSQL	Chr1	4860451	4860600	150	*	71	206	0.34466	58	281	0.206406	39	CHH	-1	0.000909507	loss	AT1G14225
SQHvSQL	Chr1	5172001	5172150	150	*	38	157	0.242038	25	221	0.113122	22	CHH	-1	0.00122917	loss	AT1G15015
SQHvSQL	Chr1	5391451	5391600	150	*	161	231	0.69697	167	306	0.545752	33	CHH	-1	0.000580905	loss	AT1G15670	BRODYAGA2	AT1TE17415
SQHvSQL	Chr1	5692351	5692500	150	*	70	245	0.285714	39	264	0.147727	39	CHH	-1	0.000276438	loss	AT1G16660	ATCOPIA89	AT1TE18410
SQHvSQL	Chr1	5912551	5912700	150	*	44	329	0.133739	59	221	0.266968	42	CHH	1	0.00017512	gain	AT1G17275	ATMU3	AT1TE19130
SQHvSQL	Chr1	5958601	5958750	150	*	62	428	0.14486	51	205	0.24878	39	CHH	1	0.00176253	gain	AT1G17390	ATLINE1_2	AT1TE19270
SQHvSQL	Chr1	6013501	6013650	150	*	39	63	0.619048	27	81	0.333333	10	CHG	-1	0.00122337	loss	AT1G17495	ATCOPIA64	AT1TE19430
SQHvSQL	Chr1	6158101	6158250	150	*	42	188	0.223404	14	256	0.0546875	31	CHH	-1	9.61E-07	loss	AT1G17900	VANDAL2N1	AT1TE19910
SQHvSQL	Chr1	6590401	6590550	150	*	44	316	0.139241	77	315	0.244444	47	CHH	1	0.00108691	gain	AT1G19090
SQHvSQL	Chr1	6592801	6592950	150	*	60	286	0.20979	37	338	0.109467	41	CHH	-1	0.000830116	loss	AT1G19090
SQHvSQL	Chr1	6709051	6709200	150	*	128	364	0.351648	76	336	0.22619	49	CHH	-1	0.000433906	loss	AT1G19392	META1	AT1TE21710
SQHvSQL	Chr1	6906001	6906150	150	*	85	283	0.300353	64	322	0.198758	35	CHH	-1	0.00415327	loss	AT1G19890
SQHvSQL	Chr1	7069651	7069800	150	*	30	157	0.191083	11	140	0.0785714	31	CHH	-1	0.00532951	loss	AT1G20390	ATLANTYS2	AT1TE22850
SQHvSQL	Chr1	7214101	7214250	150	*	21	47	0.446809	1	59	0.0169492	4	CG	-1	1.33E-06	loss	AT1G20760
SQHvSQL	Chr1	7254901	7255050	150	*	100	281	0.355872	74	353	0.209632	38	CHH	-1	9.77E-05	loss	AT1G20860	VANDAL1N1	AT1TE23420
SQHvSQL	Chr1	7291951	7292100	150	*	12	39	0.307692	29	39	0.74359	4	CG	1	0.000200215	gain	AT1G20925
SQHvSQL	Chr1	7313101	7313250	150	*	53	318	0.166667	12	252	0.047619	32	CHH	-1	2.92E-05	loss	AT1G20967
SQHvSQL	Chr1	7353751	7353900	150	*	59	292	0.202055	11	170	0.0647059	37	CHH	-1	0.000152228	loss	AT1G21020	VANDAL14	AT1TE23740
SQHvSQL	Chr1	7973101	7973250	150	*	77	309	0.249191	36	271	0.132841	45	CHH	-1	0.000635696	loss	AT1G22560	TA11	AT1TE25645
SQHvSQL	Chr1	7973401	7973550	150	*	23	90	0.255556	51	102	0.5	10	CHG	1	0.0011175	gain	AT1G22560	TA11	AT1TE25645
SQHvSQL	Chr1	8459101	8459250	150	*	19	37	0.513514	28	30	0.933333	6	CG	1	0.000301562	gain	AT1G23930	VANDAL6	AT1TE27295
SQHvSQL	Chr1	8459101	8459250	150	*	18	39	0.461538	31	33	0.939394	8	CHG	1	0.000180177	gain	AT1G23930	VANDAL6	AT1TE27295
SQHvSQL	Chr1	8490751	8490900	150	*	53	208	0.254808	44	357	0.123249	36	CHH	-1	0.000137901	loss	AT1G23990	ATLINEIII	AT1TE27405
SQHvSQL	Chr1	8730451	8730600	150	*	36	232	0.155172	61	236	0.258475	41	CHH	1	0.00611857	gain	AT1G24640	TA11	AT1TE28175
SQHvSQL	Chr1	8931151	8931300	150	*	27	292	0.0924658	100	508	0.19685	45	CHH	1	0.000198293	gain	AT1G25430	Unassigned	AT1TE28830
SQHvSQL	Chr1	9009751	9009900	150	*	45	260	0.173077	51	183	0.278689	40	CHH	1	0.00797044	gain	AT1G25784	VANDAL2	AT1TE29060
SQHvSQL	Chr1	9013951	9014100	150	*	46	62	0.741935	19	50	0.38	12	CHG	-1	0.000544673	loss	AT1G25886	VANDAL2	AT1TE29060
SQHvSQL	Chr1	9177301	9177600	300	*	170	584	0.291096	112	638	0.175549	80	CHH	-1	7.54E-06	loss	AT1G26558	HARBINGER	AT1TE29570
SQHvSQL	Chr1	9305701	9305850	150	*	13	234	0.0555556	93	341	0.272727	43	CHH	1	1.27E-09	gain	AT1G26860	ATLINE1A	AT1TE29990
SQHvSQL	Chr1	9547051	9547200	150	*	59	319	0.184953	27	326	0.0828221	41	CHH	-1	0.00025556	loss	AT1G27490	HELITRONY3	AT1TE30770
SQHvSQL	Chr1	9676951	9677100	150	*	16	250	0.064	44	244	0.180328	37	CHH	1	0.00015853	gain	AT1G27780	VANDAL2	AT1TE31190
SQHvSQL	Chr1	9687751	9687900	150	*	76	334	0.227545	39	314	0.124204	43	CHH	-1	0.000843165	loss	AT1G27815	VANDAL2	AT1TE31190
SQHvSQL	Chr1	10347601	10347750	150	*	55	68	0.808824	40	72	0.555556	13	CHG	-1	0.00158258	loss	AT1G29620	VANDAL5A	AT1TE33455
SQHvSQL	Chr1	10347601	10347750	150	*	28	176	0.159091	10	209	0.0478469	37	CHH	-1	0.000439162	loss	AT1G29620	VANDAL5A	AT1TE33455
SQHvSQL	Chr1	10359151	10359300	150	*	25	384	0.0651042	92	497	0.185111	49	CHH	1	1.37E-06	gain	AT1G29650	TA11	AT1TE33490
SQHvSQL	Chr1	10361251	10361400	150	*	75	279	0.268817	54	339	0.159292	48	CHH	-1	0.00115647	loss	AT1G29650	TA11	AT1TE33490
SQHvSQL	Chr1	10362151	10362300	150	*	60	278	0.215827	77	231	0.333333	46	CHH	1	0.00332462	gain	AT1G29650	TA11	AT1TE33490
SQHvSQL	Chr1	10363051	10363200	150	*	7	35	0.2	0	48	0	5	CHG	-1	0.00152481	loss	AT1G29650	TA11	AT1TE33490
SQHvSQL	Chr1	10534651	10534800	150	*	58	215	0.269767	46	274	0.167883	38	CHH	-1	0.00650764	loss	AT1G30030
SQHvSQL	Chr1	10701151	10701300	150	*	20	157	0.127389	61	259	0.235521	36	CHH	1	0.00710783	gain	AT1G30340	ATCOPIA73	AT1TE34580
SQHvSQL	Chr1	10785451	10785600	150	*	34	36	0.944444	19	37	0.513514	4	CG	-1	9.72E-05	loss	AT1G30470
SQHvSQL	Chr1	11047051	11047200	150	*	38	70	0.542857	16	77	0.207792	8	CHG	-1	0.000261447	loss	AT1G30974
SQHvSQL	Chr1	11066851	11067000	150	*	35	195	0.179487	10	219	0.0456621	42	CHH	-1	3.85E-05	loss	AT1G31030	ATLINEIII	AT1TE35720
SQHvSQL	Chr1	11307751	11307900	150	*	23	49	0.469388	90	123	0.731707	10	CHG	1	0.00147154	gain	AT1G31570	ATENSPM3	AT1TE36570
SQHvSQL	Chr1	11309101	11309550	450	*	356	1204	0.295681	128	758	0.168865	115	CHH	-1	5.26E-09	loss	AT1G31570	ATENSPM3	AT1TE36570
SQHvSQL	Chr1	11509651	11509800	150	*	46	82	0.560976	27	89	0.303371	12	CHG	-1	0.00123561	loss	AT1G32010
SQHvSQL	Chr1	11982751	11982900	150	*	32	232	0.137931	9	343	0.0262391	45	CHH	-1	2.05E-06	loss	AT1G33070	HELITRONY1B	AT1TE38780
SQHvSQL	Chr1	12018451	12018600	150	*	47	229	0.20524	40	398	0.100503	51	CHH	-1	0.000429858	loss	AT1G33130	ATENSPM1A	AT1TE38940
SQHvSQL	Chr1	12080551	12080700	150	*	68	312	0.217949	20	241	0.0829876	38	CHH	-1	4.80E-05	loss	AT1G33300	ATLINE2	AT1TE39150
SQHvSQL	Chr1	12402751	12402900	150	*	63	336	0.1875	26	331	0.0785498	43	CHH	-1	8.50E-05	loss	AT1G34070
SQHvSQL	Chr1	12403351	12403500	150	*	68	310	0.219355	18	181	0.0994475	43	CHH	-1	0.00104142	loss	AT1G34080	ATLANTYS1	AT1TE40340
SQHvSQL	Chr1	12403951	12404100	150	*	48	229	0.209607	21	232	0.0905172	33	CHH	-1	0.00053503	loss	AT1G34080	ATLANTYS1	AT1TE40340
SQHvSQL	Chr1	12471001	12471300	300	*	23	78	0.294872	81	111	0.72973	12	CG	1	1.48E-07	gain	AT1G34240	TAG2	AT1TE40605
SQHvSQL	Chr1	12629101	12629250	150	*	18	37	0.486486	18	19	0.947368	4	CG	1	0.000806909	gain	AT1G34530	ATENSPM1A	AT1TE41230
SQHvSQL	Chr1	12670651	12670800	150	*	16	72	0.222222	46	91	0.505495	14	CHG	1	0.000728815	gain	AT1G34600	ATLANTYS2	AT1TE41345
SQHvSQL	Chr1	12682501	12682650	150	*	63	270	0.233333	25	237	0.105485	49	CHH	-1	0.000276105	loss	AT1G34620	VANDAL16	AT1TE41350
SQHvSQL	Chr1	12723901	12724050	150	*	52	178	0.292135	20	226	0.0884956	34	CHH	-1	8.91E-07	loss	AT1G34740	VANDAL2	AT1TE41460
SQHvSQL	Chr1	12846301	12846600	300	*	111	437	0.254005	63	556	0.113309	62	CHH	-1	9.19E-08	loss	AT1G35120	HELITRONY3	AT1TE41815
SQHvSQL	Chr1	12959551	12959700	150	*	17	164	0.103659	27	122	0.221311	21	CHH	1	0.00660322	gain	AT1G35320	ATGP8	AT1TE42250
SQHvSQL	Chr1	13000651	13000800	150	*	36	115	0.313043	5	74	0.0675676	11	CHG	-1	0.000404614	loss	AT1G35370	ATGP3	AT1TE42395
SQHvSQL	Chr1	13010251	13010400	150	*	5	50	0.1	23	61	0.377049	12	CHG	1	0.00131932	gain	AT1G35390	TA11	AT1TE42410
SQHvSQL	Chr1	13085701	13085850	150	*	41	243	0.168724	14	208	0.0673077	34	CHH	-1	0.00136288	loss	AT1G35520
SQHvSQL	Chr1	13084201	13084350	150	*	38	219	0.173516	18	256	0.0703125	31	CHH	-1	0.00075533	loss	AT1G35520
SQHvSQL	Chr1	13183501	13183650	150	*	24	82	0.292683	40	70	0.571429	10	CHG	1	0.00112136	gain	AT1G35647	ATGP7	AT1TE43040
SQHvSQL	Chr1	13184851	13185000	150	*	48	363	0.132231	59	253	0.233202	59	CHH	1	0.0014762	gain	AT1G35647	ATGP7	AT1TE43040
SQHvSQL	Chr1	13296451	13296600	150	*	45	246	0.182927	23	300	0.0766667	53	CHH	-1	0.000325504	loss	AT1G35790	ATHILA4	AT1TE43430
SQHvSQL	Chr1	13328401	13328550	150	*	31	51	0.607843	16	54	0.296296	6	CHG	-1	0.00158258	loss	AT1G35840	ATCOPIA84	AT1TE43585
SQHvSQL	Chr1	13441651	13441800	150	*	13	47	0.276596	30	50	0.6	5	CHG	1	0.00159085	gain	AT1G36035	ATCOPIA43	AT1TE43975
SQHvSQL	Chr1	13441951	13442100	150	*	49	216	0.226852	42	347	0.121037	47	CHH	-1	0.00121999	loss	AT1G36035	ATCOPIA43	AT1TE43975
SQHvSQL	Chr1	13442551	13442700	150	*	111	504	0.220238	50	448	0.111607	55	CHH	-1	2.67E-05	loss	AT1G36035	ATCOPIA43	AT1TE43975
SQHvSQL	Chr1	13443151	13443300	150	*	34	79	0.43038	64	94	0.680851	10	CHG	1	0.00141345	gain	AT1G36035	ATCOPIA43	AT1TE43975
SQHvSQL	Chr1	13444501	13444650	150	*	42	201	0.208955	19	235	0.0808511	38	CHH	-1	0.000231563	loss	AT1G36035	ATCOPIA43	AT1TE43975
SQHvSQL	Chr1	13494601	13494750	150	*	33	213	0.15493	10	222	0.045045	46	CHH	-1	0.000235741	loss	AT1G36100
SQHvSQL	Chr1	13510801	13510950	150	*	18	317	0.0567823	40	249	0.160643	43	CHH	1	0.000118738	gain	AT1G36120	ATGP1	AT1TE44230
SQHvSQL	Chr1	13517701	13517850	150	*	75	390	0.192308	26	335	0.0776119	49	CHH	-1	2.85E-05	loss	AT1G36130	ATHILA4	AT1TE44250
SQHvSQL	Chr1	13574551	13574700	150	*	19	31	0.612903	5	28	0.178571	4	CHG	-1	0.00126075	loss	AT1G36190	ATENSPM4	AT1TE44450
SQHvSQL	Chr1	13613701	13613850	150	*	49	69	0.710145	39	96	0.40625	10	CHG	-1	0.000544673	loss	AT1G36230
SQHvSQL	Chr1	13726651	13726800	150	*	37	66	0.560606	63	78	0.807692	6	CHG	1	0.00158258	gain	AT1G36440	VANDAL17	AT1TE44980
SQHvSQL	Chr1	13726951	13727100	150	*	21	88	0.238636	51	103	0.495146	12	CHG	1	0.000784389	gain	AT1G36440	VANDAL17	AT1TE44980
SQHvSQL	Chr1	13783501	13783650	150	*	91	382	0.23822	29	298	0.0973154	50	CHH	-1	7.75E-06	loss	AT1G36530	ATHILA4	AT1TE45160
SQHvSQL	Chr1	13830301	13830450	150	*	56	295	0.189831	19	274	0.0693431	53	CHH	-1	5.76E-05	loss	AT1G36610	ATGP1	AT1TE45355
SQHvSQL	Chr1	13888801	13888950	150	*	91	108	0.842593	74	124	0.596774	15	CHG	-1	0.000314371	loss	AT1G36720	ATGP1	AT1TE45560
SQHvSQL	Chr1	13949551	13949700	150	*	29	188	0.154255	11	220	0.05	45	CHH	-1	0.000635618	loss	AT1G36800	ATGP2	AT1TE45795
SQHvSQL	Chr1	14005501	14005650	150	*	142	382	0.371728	20	257	0.077821	44	CHH	-1	9.91E-15	loss	AT1G36940
SQHvSQL	Chr1	14010001	14010150	150	*	53	330	0.160606	25	455	0.0549451	49	CHH	-1	5.16E-06	loss	AT1G36950	ARNOLDY2	AT1TE46025
SQHvSQL	Chr1	14010151	14010450	300	*	139	226	0.615044	64	172	0.372093	28	CHG	-1	4.05E-05	loss	AT1G36950
SQHvSQL	Chr1	14022451	14022600	150	*	26	86	0.302326	59	110	0.536364	12	CHG	1	0.00145969	gain	AT1G36975	ATGP3	AT1TE46065
SQHvSQL	Chr1	14104651	14104800	150	*	17	56	0.303571	43	70	0.614286	12	CHG	1	0.00112136	gain	AT1G37070	ATHILA3	AT1TE46310
SQHvSQL	Chr1	14227501	14227650	150	*	45	61	0.737705	32	76	0.421053	8	CHG	-1	0.000707854	loss	AT1G37405	ATHILA2	AT1TE46685
SQHvSQL	Chr1	14263051	14263200	150	*	27	55	0.490909	11	60	0.183333	6	CHG	-1	0.00105891	loss	AT1G37801	ATENSPM5	AT1TE46795
SQHvSQL	Chr1	14315851	14316000	150	*	30	211	0.14218	47	187	0.251337	27	CHH	1	0.00620053	gain	AT1G38149	ATHILA2	AT1TE47050
SQHvSQL	Chr1	14325601	14325750	150	*	17	363	0.046832	50	320	0.15625	49	CHH	1	7.31E-06	gain	AT1G38176	ATHILA4C	AT1TE47035
SQHvSQL	Chr1	14468851	14469000	150	*	74	127	0.582677	41	113	0.362832	19	CHG	-1	0.00123561	loss	AT1G38423	ATHILA4	AT1TE47655
SQHvSQL	Chr1	14504701	14504850	150	*	21	104	0.201923	34	72	0.472222	15	CHG	1	0.000597318	gain	AT1G38460	ATHILA2	AT1TE47780
SQHvSQL	Chr1	14602501	14602650	150	*	29	175	0.165714	10	202	0.0495049	43	CHH	-1	0.000376396	loss	AT1G39270	ATLANTYS1	AT1TE48045
SQHvSQL	Chr1	14926051	14926200	150	*	57	321	0.17757	16	308	0.0519481	52	CHH	-1	4.51E-06	loss	AT1G40085	ATHILA2	AT1TE48905
SQHvSQL	Chr1	15039751	15039900	150	*	38	199	0.190955	23	257	0.0894942	43	CHH	-1	0.00197757	loss	AT1G40093	ATHILA6B	AT1TE49260
SQHvSQL	Chr1	15056401	15056550	150	*	60	125	0.48	32	124	0.258065	15	CHG	-1	0.000812565	loss	AT1G40097	VANDAL4	AT1TE49265
SQHvSQL	Chr1	15067501	15067650	150	*	15	34	0.441176	44	52	0.846154	6	CG	1	0.0001521	gain	AT1G40101	ATHILA2	AT1TE49300
SQHvSQL	Chr1	15074551	15074700	150	*	46	298	0.154362	15	304	0.0493421	50	CHH	-1	5.36E-05	loss	AT1G40101	ATHILA2	AT1TE49325
SQHvSQL	Chr1	15075151	15075300	150	*	50	278	0.179856	20	262	0.0763359	34	CHH	-1	0.000542581	loss	AT1G40101	ATHILA2	AT1TE49325
SQHvSQL	Chr1	15151801	15151950	150	*	63	89	0.707865	40	85	0.470588	13	CHG	-1	0.00164123	loss	AT1G40107	ATENSPM7	AT1TE49740
SQHvSQL	Chr1	15154501	15154650	150	*	54	91	0.593407	44	119	0.369748	12	CHG	-1	0.00155566	loss	AT1G40107	ATENSPM7	AT1TE49740
SQHvSQL	Chr1	15166351	15166500	150	*	24	83	0.289157	46	83	0.554217	13	CHG	1	0.00114312	gain	AT1G40113	ATLANTYS2	AT1TE49755
SQHvSQL	Chr1	15414001	15414150	150	*	39	74	0.527027	36	128	0.28125	13	CHG	-1	0.00109093	loss	AT1G40150	ATHILA6A	AT1TE50860
SQHvSQL	Chr1	15415801	15415950	150	*	38	157	0.242038	30	249	0.120482	30	CHH	-1	0.00176541	loss	AT1G40310	ATHILA6A	AT1TE50860
SQHvSQL	Chr1	15482851	15483000	150	*	51	517	0.098646	115	491	0.234216	58	CHH	1	8.73E-08	gain	AT1G41680	ATHILA6A	AT1TE51040
SQHvSQL	Chr1	15516901	15517050	150	*	78	128	0.609375	46	125	0.368	16	CHG	-1	0.000557989	loss	AT1G41743	ATHILA2	AT1TE51080
SQHvSQL	Chr1	15610501	15610650	150	*	86	254	0.338583	95	448	0.212054	47	CHH	-1	0.00039225	loss	AT1G41835	ROMANIAT5	AT1TE51360
SQHvSQL	Chr1	15627601	15627750	150	*	20	88	0.227273	40	88	0.454545	11	CHG	1	0.00164148	gain	AT1G41850	ATLINE1_4	AT1TE51420
SQHvSQL	Chr1	15695551	15695700	150	*	31	110	0.281818	44	85	0.517647	11	CHG	1	0.0013014	gain	AT1G41930	ATHILA4A	AT1TE51690
SQHvSQL	Chr1	15707551	15707700	150	*	40	215	0.186047	16	280	0.0571429	48	CHH	-1	2.44E-05	loss	AT1G42050	ATHILA2	AT1TE51735
SQHvSQL	Chr1	15711601	15711750	150	*	30	83	0.361446	75	124	0.604839	18	CHG	1	0.00119256	gain	AT1G42060	ATHILA2	AT1TE51735
SQHvSQL	Chr1	15751501	15751650	150	*	23	44	0.522727	14	75	0.186667	9	CHG	-1	0.000582071	loss	AT1G42160	ATHILA4A	AT1TE51850
SQHvSQL	Chr1	15798151	15798300	150	*	13	65	0.2	33	71	0.464789	7	CHG	1	0.00149187	gain	AT1G42310	ARNOLD2	AT1TE52020
SQHvSQL	Chr1	15831601	15831750	150	*	64	168	0.380952	78	134	0.58209	19	CHG	1	0.0010943	gain	AT1G42365	ATHILA2	AT1TE52125
SQHvSQL	Chr1	15869701	15869850	150	*	47	284	0.165493	16	325	0.0492308	38	CHH	-1	1.08E-05	loss	AT1G42410	ATENSPM1	AT1TE52205
SQHvSQL	Chr1	15909751	15909900	150	*	56	83	0.674699	57	130	0.438462	17	CHG	-1	0.00128312	loss	AT1G42450	VANDAL9	AT1TE52385
SQHvSQL	Chr1	15914851	15915000	150	*	48	101	0.475248	58	79	0.734177	10	CHG	1	0.00105891	gain	AT1G42460	VANDAL11	AT1TE52420
SQHvSQL	Chr1	15951901	15952050	150	*	34	74	0.459459	68	97	0.701031	10	CHG	1	0.00161804	gain	AT1G42500	ATENSPM2	AT1TE52590
SQHvSQL	Chr1	16016851	16017000	150	*	31	90	0.344444	56	90	0.622222	13	CHG	1	0.000686979	gain	AT1G42605	ATGP1	AT1TE52795
SQHvSQL	Chr1	16048801	16048950	150	*	48	272	0.176471	25	352	0.0710227	57	CHH	-1	0.000110637	loss	AT1G42695	ATHILA4	AT1TE52865
SQHvSQL	Chr1	16093201	16093350	150	*	24	25	0.96	13	23	0.565217	4	CHG	-1	0.00149833	loss	AT1G42740	ATHILA4C	AT1TE52975
SQHvSQL	Chr1	16097851	16098000	150	*	74	389	0.190231	20	277	0.0722022	48	CHH	-1	4.64E-05	loss	AT1G42745	ATHILA5	AT1TE52990
SQHvSQL	Chr1	16283251	16283400	150	*	66	344	0.19186	21	277	0.0758123	39	CHH	-1	8.36E-05	loss	AT1G43200	VANDAL8	AT1TE53635
SQHvSQL	Chr1	16382701	16382850	150	*	71	338	0.210059	32	302	0.10596	53	CHH	-1	0.000545563	loss	AT1G43444	ATGP1	AT1TE53995
SQHvSQL	Chr1	16386151	16386300	150	*	33	105	0.314286	63	119	0.529412	15	CHG	1	0.0015007	gain	AT1G43444	ATGP1	AT1TE53995
SQHvSQL	Chr1	16509001	16509150	150	*	50	83	0.60241	51	150	0.34	15	CHG	-1	0.000537966	loss	AT1G43730	ATLINE2	AT1TE54470
SQHvSQL	Chr1	16516501	16516650	150	*	7	58	0.12069	23	59	0.389831	4	CHG	1	0.0013423	gain	AT1G43745	ATHILA5	AT1TE54480
SQHvSQL	Chr1	16517701	16517850	150	*	72	250	0.288	56	402	0.139303	60	CHH	-1	1.32E-05	loss	AT1G43745	ATHILA5	AT1TE54480
SQHvSQL	Chr1	16573651	16573800	150	*	32	68	0.470588	19	89	0.213483	10	CHG	-1	0.00123561	loss	AT1G43785	ATCOPIA35	AT1TE54625
SQHvSQL	Chr1	16588501	16588650	150	*	27	79	0.341772	48	80	0.6	9	CHG	1	0.00149187	gain	AT1G43830	ATHILA0_I	AT1TE54665
SQHvSQL	Chr1	16673701	16673850	150	*	16	202	0.0792079	46	226	0.20354	46	CHH	1	0.000435294	gain	AT1G43950	VANDAL17	AT1TE54965
SQHvSQL	Chr1	16694851	16695000	150	*	68	309	0.220065	57	496	0.114919	41	CHH	-1	0.000135018	loss	AT1G43990	ATCOPIA41	AT1TE55070
SQHvSQL	Chr1	16726201	16726350	150	*	47	83	0.566265	28	92	0.304348	12	CHG	-1	0.00107759	loss	AT1G44030
SQHvSQL	Chr1	16748251	16748400	150	*	23	66	0.348485	52	85	0.611765	8	CHG	1	0.00158241	gain	AT1G44070	ATENSPM6	AT1TE55320
SQHvSQL	Chr1	16750351	16750500	150	*	28	65	0.430769	10	65	0.153846	9	CHG	-1	0.00112136	loss	AT1G44070	ATENSPM6	AT1TE55320
SQHvSQL	Chr1	16791601	16791750	150	*	38	151	0.251656	31	310	0.1	35	CHH	-1	5.11E-05	loss	AT1G44140	ATTIRX1D	AT1TE55525
SQHvSQL	Chr1	16947751	16947900	150	*	32	178	0.179775	16	243	0.0658436	35	CHH	-1	0.000454874	loss	AT1G44850	VANDAL4	AT1TE56135
SQHvSQL	Chr1	16957951	16958100	150	*	15	205	0.0731707	44	239	0.1841	38	CHH	1	0.000863764	gain	AT1G44880	VANDAL4	AT1TE56135
SQHvSQL	Chr1	17035051	17035200	150	*	69	190	0.363158	65	274	0.237226	40	CHH	-1	0.00364614	loss	AT1G45063	VANDAL1	AT1TE56425
SQHvSQL	Chr1	17039401	17039550	150	*	8	201	0.039801	33	221	0.149321	39	CHH	1	0.000274476	gain	AT1G45080	VANDAL1	AT1TE56425
SQHvSQL	Chr1	17091451	17091600	150	*	43	76	0.565789	36	110	0.327273	13	CHH	-1	0.00156347	loss	AT1G45163
SQHvSQL	Chr1	17257651	17257800	150	*	43	216	0.199074	29	327	0.088685	43	CHH	-1	0.000357223	loss	AT1G46624	ATLANTYS1	AT1TE57220
SQHvSQL	Chr1	17264101	17264250	150	*	33	185	0.178378	14	200	0.07	33	CHH	-1	0.0015166	loss	AT1G46696
SQHvSQL	Chr1	17363701	17363850	150	*	48	118	0.40678	75	112	0.669643	13	CHG	1	0.000404614	gain	AT1G47360	ATCOPIA49	AT1TE57530
SQHvSQL	Chr1	17609401	17609550	150	*	38	88	0.431818	94	144	0.652778	17	CHG	1	0.0014227	gain	AT1G47816	VANDAL18	AT1TE58455
SQHvSQL	Chr1	17681251	17681400	150	*	84	325	0.258462	47	424	0.110849	44	CHH	-1	1.05E-06	loss	AT1G47960
SQHvSQL	Chr1	18004501	18004650	150	*	9	173	0.0520231	43	273	0.157509	35	CHH	1	0.00101036	gain	AT1G48680	ATCOPIA49	AT1TE59745
SQHvSQL	Chr1	18111151	18111450	300	*	237	565	0.419469	236	757	0.311757	91	CHH	-1	0.00011936	loss	AT1G48953
SQHvSQL	Chr1	18549451	18549600	150	*	120	355	0.338028	168	318	0.528302	32	CHH	1	3.46E-06	gain	AT1G50055
SQHvSQL	Chr1	18948301	18948450	150	*	97	303	0.320132	93	430	0.216279	36	CHH	-1	0.00196127	loss	AT1G51150
SQHvSQL	Chr1	18966751	18966900	150	*	23	191	0.120419	37	159	0.232704	38	CHH	1	0.00580779	gain	AT1G51175	ATLANTYS1	AT1TE62820
SQHvSQL	Chr1	19337101	19337250	150	*	8	192	0.0416667	32	218	0.146789	43	CHH	1	0.000542203	gain	AT1G52010	VANDAL2	AT1TE64080
SQHvSQL	Chr1	19339351	19339500	150	*	33	340	0.0970588	77	324	0.237654	50	CHH	1	5.51E-06	gain	AT1G52020	VANDAL2	AT1TE64080
SQHvSQL	Chr1	19340101	19340250	150	*	22	202	0.108911	84	388	0.216495	40	CHH	1	0.00158965	gain	AT1G52020	VANDAL2	AT1TE64080
SQHvSQL	Chr1	19677451	19677600	150	*	69	220	0.313636	52	302	0.172185	34	CHH	-1	0.000285836	loss	AT1G52850	ATENSPM4	AT1TE65060
SQHvSQL	Chr1	19732651	19732800	150	*	29	60	0.483333	6	41	0.146341	5	CHG	-1	0.00107759	loss	AT1G52960	HELITRON1	AT1TE65225
SQHvSQL	Chr1	19861351	19861500	150	*	107	304	0.351974	74	318	0.232704	45	CHH	-1	0.00139191	loss	AT1G53265
SQHvSQL	Chr1	20086201	20086350	150	*	59	320	0.184375	27	367	0.0735695	48	CHH	-1	3.70E-05	loss	AT1G53810	ATCOPIA48	AT1TE66380
SQHvSQL	Chr1	20087851	20088000	150	*	17	111	0.153153	82	193	0.42487	20	CHG	1	3.30E-05	gain	AT1G53810	ATCOPIA48	AT1TE66380
SQHvSQL	Chr1	20154151	20154300	150	*	37	266	0.139098	97	316	0.306962	25	CHH	1	7.46E-06	gain	AT1G54000	DT1	AT1TE66575
SQHvSQL	Chr1	20167501	20167650	150	*	34	206	0.165049	87	322	0.270186	30	CHH	1	0.00536122	gain	AT1G54030	ATREP1	AT1TE66625
SQHvSQL	Chr1	20212951	20213100	150	*	7	18	0.388889	44	51	0.862745	4	CG	1	0.000158555	gain	AT1G54130
SQHvSQL	Chr1	20311951	20312250	300	*	251	614	0.408795	121	550	0.22	98	CHH	-1	2.00E-10	loss	AT1G54420	VANDAL6	AT1TE67110
SQHvSQL	Chr1	20317351	20317500	150	*	19	218	0.087156	49	256	0.191406	43	CHH	1	0.00160466	gain	AT1G54430	HELITRON1	AT1TE67140
SQHvSQL	Chr1	20315251	20315400	150	*	32	148	0.216216	23	271	0.0848708	33	CHH	-1	0.000264008	loss	AT1G54430	HELITRON4	AT1TE67125
SQHvSQL	Chr1	20423401	20423550	150	*	59	349	0.169054	19	347	0.054755	46	CHH	-1	7.84E-06	loss	AT1G54720	ATCOPIA79	AT1TE67450
SQHvSQL	Chr1	20684551	20684700	150	*	29	171	0.169591	15	223	0.0672646	42	CHH	-1	0.00175776	loss	AT1G55400	VANDAL2N1	AT1TE68310
SQHvSQL	Chr1	20755951	20756100	150	*	26	63	0.412698	68	83	0.819277	8	CG	1	4.76E-06	gain	AT1G55560
SQHvSQL	Chr1	20823601	20823750	150	*	110	258	0.426357	41	154	0.266234	28	CHH	-1	0.00143638	loss	AT1G55700	ATREP10C	AT1TE68775
SQHvSQL	Chr1	20836351	20836500	150	*	29	37	0.783784	19	59	0.322034	4	CG	-1	4.16E-05	loss	AT1G55740
SQHvSQL	Chr1	21351151	21351300	150	*	44	148	0.297297	40	235	0.170213	33	CHH	-1	0.00380642	loss	AT1G57650
SQHvSQL	Chr1	21454501	21454650	150	*	40	189	0.21164	23	303	0.0759076	47	CHH	-1	3.64E-05	loss	AT1G58020	ATLINE1_1	AT1TE70805
SQHvSQL	Chr1	22042801	22042950	150	*	79	212	0.372642	70	277	0.252708	40	CHH	-1	0.00463756	loss	AT1G59885
SQHvSQL	Chr1	22460251	22460400	150	*	20	423	0.0472813	79	331	0.238671	44	CHH	1	9.90E-13	gain	AT1G60987
SQHvSQL	Chr1	22696801	22696950	150	*	84	329	0.255319	43	310	0.13871	46	CHH	-1	0.000380724	loss	AT1G61510	HARBINGER	AT1TE74860
SQHvSQL	Chr1	23246851	23247000	150	*	27	152	0.177632	18	242	0.0743802	31	CHH	-1	0.00208347	loss	AT1G62770
SQHvSQL	Chr1	23567401	23567550	150	*	39	239	0.16318	15	278	0.0539568	32	CHH	-1	0.000116949	loss	AT1G63540
SQHvSQL	Chr1	23939101	23939250	150	*	10	26	0.384615	19	24	0.791667	4	CG	1	0.00365503	gain	AT1G64440
SQHvSQL	Chr1	24281401	24281550	150	*	160	454	0.352423	69	306	0.22549	42	CHH	-1	0.000326332	loss	AT1G65360	HELITRONY3	AT1TE79835
SQHvSQL	Chr1	24456901	24457050	150	*	56	305	0.183607	20	262	0.0763359	54	CHH	-1	0.000328897	loss	AT1G65750
SQHvSQL	Chr1	24714601	24714750	150	*	32	76	0.421053	13	82	0.158537	8	CHG	-1	0.000775675	loss	AT1G66290
SQHvSQL	Chr1	24714601	24714750	150	*	76	374	0.203209	19	384	0.0494792	41	CHH	-1	3.97E-09	loss	AT1G66290
SQHvSQL	Chr1	24717901	24718050	150	*	28	76	0.368421	10	110	0.0909091	8	CHG	-1	7.52E-05	loss	AT1G66300
SQHvSQL	Chr1	24717901	24718050	150	*	89	354	0.251412	33	460	0.0717391	35	CHH	-1	5.04E-11	loss	AT1G66300
SQHvSQL	Chr1	24835351	24835500	150	*	36	242	0.14876	122	471	0.259023	46	CHH	1	0.00108586	gain	AT1G66570
SQHvSQL	Chr1	24885601	24885750	150	*	70	423	0.165485	17	353	0.0481586	48	CHH	-1	1.62E-06	loss	AT1G66730
SQHvSQL	Chr1	25057351	25057500	150	*	6	37	0.162162	33	57	0.578947	6	CG	1	0.000128803	gain	AT1G67105
SQHvSQL	Chr1	25160851	25161000	150	*	33	320	0.103125	57	269	0.211896	44	CHH	1	0.000427563	gain	AT1G67240	ATMU2	AT1TE82600
SQHvSQL	Chr1	26367901	26368050	150	*	72	223	0.32287	82	404	0.20297	43	CHH	-1	0.00114235	loss	AT1G70010	ATCOPIA11	AT1TE86360
SQHvSQL	Chr1	26368801	26368950	150	*	46	95	0.484211	55	73	0.753425	10	CHG	1	0.000996649	gain	AT1G70010	ATCOPIA11	AT1TE86360
SQHvSQL	Chr1	27516451	27516600	150	*	5	171	0.0292398	31	196	0.158163	28	CHH	1	8.35E-05	gain	AT1G73177
SQHvSQL	Chr1	29263351	29263500	150	*	189	274	0.689781	226	427	0.529274	39	CHH	-1	6.32E-05	loss	AT1G77815
SQHvSQL	Chr1	29263651	29263800	150	*	49	253	0.193676	20	244	0.0819672	34	CHH	-1	0.000507232	loss	AT1G77820
SQHvSQL	Chr1	29775001	29775150	150	*	66	173	0.381503	44	212	0.207547	34	CHH	-1	0.000307387	loss	AT1G79150	ATENSPM8	AT1TE97395
SQHvSQL	Chr2	36851	37000	150	*	21	70	0.3	54	99	0.545455	12	CHG	1	0.00168854	gain	AT2G01029	ATLANTYS3	AT2TE00030
SQHvSQL	Chr2	376601	376750	150	*	52	236	0.220339	20	307	0.0651466	45	CHH	-1	9.80E-07	loss	AT2G01840	TA11	AT2TE01560
SQHvSQL	Chr2	378401	378550	150	*	41	180	0.227778	23	211	0.109005	40	CHH	-1	0.00193576	loss	AT2G01840
SQHvSQL	Chr2	530201	530350	150	*	74	209	0.354067	40	189	0.21164	34	CHH	-1	0.0020731	loss	AT2G02103
SQHvSQL	Chr2	905501	905650	150	*	13	227	0.0572687	32	188	0.170213	27	CHH	1	0.000391161	gain	AT2G03070
SQHvSQL	Chr2	912551	912700	150	*	67	308	0.217532	35	373	0.0938338	43	CHH	-1	2.31E-05	loss	AT2G03080	META1	AT2TE04085
SQHvSQL	Chr2	1269551	1269700	150	*	9	41	0.219512	1	53	0.0188679	6	CHG	-1	0.00182037	loss	AT2G04010	VANDAL21	AT2TE05755
SQHvSQL	Chr2	1294301	1294450	150	*	22	98	0.22449	51	120	0.425	13	CHG	1	0.00184722	gain	AT2G04035	ATLINE1A	AT2TE05855
SQHvSQL	Chr2	1329551	1329700	150	*	15	54	0.277778	26	43	0.604651	7	CHG	1	0.00152481	gain	AT2G04036	ATENSPM7	AT2TE06040
SQHvSQL	Chr2	1362551	1362700	150	*	107	259	0.413127	72	407	0.176904	40	CHH	-1	6.55E-10	loss	AT2G04090
SQHvSQL	Chr2	1507151	1507300	150	*	22	40	0.55	18	71	0.253521	6	CHG	-1	0.00183983	loss	AT2G04310	VANDAL21	AT2TE06955
SQHvSQL	Chr2	1552151	1552300	150	*	11	38	0.289474	2	47	0.0425532	4	CHG	-1	0.00177303	loss	AT2G04470	ATREP14	AT2TE07155
SQHvSQL	Chr2	1552751	1552900	150	*	76	407	0.186732	123	330	0.372727	41	CHH	1	1.75E-07	gain	AT2G04470	ATCOPIA95	AT2TE07160
SQHvSQL	Chr2	1608251	1608400	150	*	86	304	0.282895	35	356	0.0983146	52	CHH	-1	1.84E-08	loss	AT2G04600	ATGP5	AT2TE07425
SQHvSQL	Chr2	1633001	1633150	150	*	63	84	0.75	59	119	0.495798	16	CHG	-1	0.000792065	loss	AT2G04670	ATGP1	AT2TE07550
SQHvSQL	Chr2	1752101	1752250	150	*	41	297	0.138047	5	251	0.0199203	45	CHH	-1	3.65E-06	loss	AT2G04980	ARNOLD2	AT2TE08110
SQHvSQL	Chr2	1761401	1761850	450	*	182	824	0.220874	77	697	0.110473	115	CHH	-1	1.36E-07	loss	AT2G05000	VANDAL6	AT2TE08135
SQHvSQL	Chr2	1812551	1812700	150	*	42	65	0.646154	30	87	0.344828	9	CHG	-1	0.000744856	loss	AT2G05082	HELITRON4	AT2TE08320
SQHvSQL	Chr2	1849451	1849600	150	*	24	111	0.216216	48	110	0.436364	11	CHG	1	0.00107986	gain	AT2G05130	ATMU2	AT2TE08495
SQHvSQL	Chr2	1997801	1997950	150	*	46	98	0.469388	75	110	0.681818	13	CHG	1	0.0019493	gain	AT2G05450	VANDAL1	AT2TE09205
SQHvSQL	Chr2	2000801	2000950	150	*	20	54	0.37037	49	73	0.671233	8	CHG	1	0.00128312	gain	AT2G05450	VANDAL1	AT2TE09205
SQHvSQL	Chr2	2007701	2007850	150	*	50	72	0.694444	31	73	0.424658	10	CHG	-1	0.00147154	loss	AT2G05490	VANDAL1	AT2TE09205
SQHvSQL	Chr2	2043101	2043250	150	*	35	60	0.583333	22	77	0.285714	10	CHG	-1	0.00105215	loss	AT2G05560	VANDAL2	AT2TE09375
SQHvSQL	Chr2	2049251	2049400	150	*	36	173	0.208092	29	344	0.0843023	42	CHH	-1	0.000135018	loss	AT2G05564	VANDAL2	AT2TE09375
SQHvSQL	Chr2	2075651	2075800	150	*	54	115	0.469565	93	135	0.688889	14	CHG	1	0.00104205	gain	AT2G05610	ATGP3	AT2TE09500
SQHvSQL	Chr2	2089901	2090050	150	*	10	74	0.135135	29	72	0.402778	10	CHG	1	0.000775675	gain	AT2G05635
SQHvSQL	Chr2	2108651	2108800	150	*	57	91	0.626374	55	134	0.410448	14	CHG	-1	0.00164292	loss	AT2G05660
SQHvSQL	Chr2	2123051	2123200	150	*	44	189	0.232804	38	385	0.0987013	47	CHH	-1	4.60E-05	loss	AT2G05680	VANDAL3	AT2TE09685
SQHvSQL	Chr2	2124851	2125000	150	*	30	182	0.164835	16	263	0.0608365	28	CHH	-1	0.000609549	loss	AT2G05680	VANDAL3	AT2TE09685
SQHvSQL	Chr2	2125451	2125600	150	*	34	208	0.163462	22	409	0.0537897	42	CHH	-1	2.48E-05	loss	AT2G05690	VANDAL3	AT2TE09685
SQHvSQL	Chr2	2205101	2205250	150	*	23	78	0.294872	34	54	0.62963	10	CHG	1	0.000584948	gain	AT2G05800	VANDAL18	AT2TE10160
SQHvSQL	Chr2	2305751	2305900	150	*	8	35	0.228571	26	45	0.577778	5	CHG	1	0.00179969	gain	AT2G05960	ATCOPIA40	AT2TE10620
SQHvSQL	Chr2	2378501	2378650	150	*	17	70	0.242857	46	86	0.534884	13	CHG	1	0.000731725	gain	AT2G06110	ATHILA4	AT2TE10955
SQHvSQL	Chr2	2380751	2380900	150	*	31	157	0.197452	60	143	0.41958	19	CHG	1	0.000270816	gain	AT2G06110	ATHILA4	AT2TE10955
SQHvSQL	Chr2	2402651	2402800	150	*	50	312	0.160256	17	325	0.0523077	52	CHH	-1	2.93E-05	loss	AT2G06150	ATHILA6A	AT2TE10985
SQHvSQL	Chr2	2447351	2447500	150	*	41	259	0.158301	14	252	0.0555556	37	CHH	-1	0.000319445	loss	AT2G06240	VANDAL7	AT2TE11140
SQHvSQL	Chr2	2450651	2450950	300	*	112	587	0.190801	36	446	0.0807175	83	CHH	-1	3.16E-06	loss	AT2G06250	ATHILA2	AT2TE11145
SQHvSQL	Chr2	2459801	2459950	150	*	97	283	0.342756	32	204	0.156863	30	CHH	-1	1.67E-05	loss	AT2G06255	ATREP3	AT2TE11195
SQHvSQL	Chr2	2494001	2494150	150	*	34	94	0.361702	106	188	0.56383	17	CHG	1	0.00159609	gain	AT2G06310	ATHILA6A	AT2TE11340
SQHvSQL	Chr2	2498951	2499100	150	*	24	50	0.48	20	22	0.909091	4	CG	1	0.000736347	gain	AT2G06335	ATHILA2	AT2TE11350
SQHvSQL	Chr2	2505251	2505400	150	*	32	40	0.8	18	39	0.461538	4	CHG	-1	0.00184722	loss	AT2G06350	ATHILA6A	AT2TE11370
SQHvSQL	Chr2	2524451	2524600	150	*	19	58	0.327586	3	43	0.0697674	10	CHG	-1	0.00193431	loss	AT2G06400	ATLINE1_5	AT2TE11435
SQHvSQL	Chr2	2533751	2533900	150	*	47	166	0.283133	67	138	0.485507	18	CHG	1	0.000812565	gain	AT2G06410	VANDAL16	AT2TE11445
SQHvSQL	Chr2	2581751	2581900	150	*	12	82	0.146341	24	62	0.387097	9	CHG	1	0.00141345	gain	AT2G06500
SQHvSQL	Chr2	2604401	2604550	150	*	23	354	0.0649718	91	519	0.175337	45	CHH	1	8.78E-06	gain	AT2G06555	ATIS112A	AT2TE11700
SQHvSQL	Chr2	2604101	2604250	150	*	77	234	0.32906	77	376	0.204787	48	CHH	-1	0.000857544	loss	AT2G06555
SQHvSQL	Chr2	2751551	2751700	150	*	14	65	0.215385	44	85	0.517647	11	CHG	1	0.000630614	gain	AT2G06840	ATCOPIA75	AT2TE12140
SQHvSQL	Chr2	2877851	2878000	150	*	34	220	0.154545	27	526	0.0513308	54	CHH	-1	1.12E-05	loss	AT2G06967	ATHILA3	AT2TE12555
SQHvSQL	Chr2	2910401	2910550	150	*	4	45	0.0888889	16	40	0.4	7	CHG	1	0.00128203	gain	AT2G07020
SQHvSQL	Chr2	2969501	2969650	150	*	31	114	0.27193	40	81	0.493827	15	CHG	1	0.00166008	gain	AT2G07160
SQHvSQL	Chr2	2972351	2972500	150	*	14	65	0.215385	57	120	0.475	14	CHG	1	0.00112136	gain	AT2G07160	ATLINE1_5	AT2TE12960
SQHvSQL	Chr2	3070151	3070300	150	*	48	91	0.527473	46	142	0.323944	11	CHG	-1	0.00200449	loss	AT2G07395	VANDAL3	AT2TE13335
SQHvSQL	Chr2	3075701	3075850	150	*	24	92	0.26087	47	87	0.54023	7	CHG	1	0.000584948	gain	AT2G07400	ATHILA	AT2TE13350
SQHvSQL	Chr2	3184451	3184600	150	*	48	61	0.786885	28	57	0.491228	9	CHG	-1	0.0013014	loss	AT2G07590	VANDAL3	AT2TE13755
SQHvSQL	Chr2	3205451	3205600	150	*	23	97	0.237113	44	97	0.453608	10	CHG	1	0.00166688	gain	AT2G07620	HELITRON5	AT2TE13850
SQHvSQL	Chr2	3567251	3567400	150	*	36	123	0.292683	57	102	0.558824	17	CHG	1	0.00036534	gain	AT2G07730	ATLINE1_2	AT2TE15565
SQHvSQL	Chr2	3570251	3570400	150	*	59	98	0.602041	35	93	0.376344	19	CHG	-1	0.00185349	loss	AT2G07740	ATLINE1_1	AT2TE15570
SQHvSQL	Chr2	3570701	3570850	150	*	68	126	0.539683	26	86	0.302326	21	CHG	-1	0.00122015	loss	AT2G07740	ATLINE1_2	AT2TE15565
SQHvSQL	Chr2	3236951	3237100	150	*	35	117	0.299145	54	106	0.509434	10	CHG	1	0.00159488	gain	AT2G07744	HELITRON4	AT2TE13970
SQHvSQL	Chr2	3682751	3682900	150	*	50	106	0.471698	65	90	0.722222	12	CHG	1	0.000969453	gain	AT2G09820	ATHILA2	AT2TE16010
SQHvSQL	Chr2	3684701	3684850	150	*	44	49	0.897959	15	31	0.483871	6	CG	-1	0.0001047	loss	AT2G09820	ATHILA4C	AT2TE16020
SQHvSQL	Chr2	3684701	3684850	150	*	39	49	0.795918	13	32	0.40625	6	CHG	-1	0.000912805	loss	AT2G09820	ATHILA4C	AT2TE16020
SQHvSQL	Chr2	3745001	3745150	150	*	31	90	0.344444	15	108	0.138889	11	CHG	-1	0.00123152	loss	AT2G09890	HELITRON2	AT2TE16220
SQHvSQL	Chr2	3826451	3826600	150	*	13	76	0.171053	36	79	0.455696	11	CHG	1	0.000590825	gain	AT2G10100	ATHILA6B	AT2TE16470
SQHvSQL	Chr2	3885101	3885250	150	*	20	55	0.363636	53	82	0.646341	8	CHG	1	0.00149833	gain	AT2G10200	ATHILA2	AT2TE16605
SQHvSQL	Chr2	3891851	3892000	150	*	9	36	0.25	22	35	0.628571	4	CHG	1	0.00155777	gain	AT2G10210	ATGP10	AT2TE16620
SQHvSQL	Chr2	3894251	3894400	150	*	19	87	0.218391	52	118	0.440678	13	CHG	1	0.00141345	gain	AT2G10210	ATGP10	AT2TE16620
SQHvSQL	Chr2	3923951	3924100	150	*	18	77	0.233766	45	95	0.473684	12	CHG	1	0.00150048	gain	AT2G10250	ATLINE1_6	AT2TE16725
SQHvSQL	Chr2	3969101	3969250	150	*	63	125	0.504	34	116	0.293103	18	CHG	-1	0.00134072	loss	AT2G10310	ATHILA2	AT2TE16865
SQHvSQL	Chr2	4052351	4052500	150	*	15	43	0.348837	74	118	0.627119	10	CHG	1	0.00178618	gain	AT2G10510	ATCOPIA42	AT2TE17145
SQHvSQL	Chr2	4145351	4145500	150	*	39	145	0.268966	11	185	0.0594595	29	CHH	-1	1.06E-06	loss	AT2G10608	TSCL	AT2TE17525
SQHvSQL	Chr2	4118051	4118200	150	*	19	20	0.95	13	24	0.541667	4	CG	-1	0.00257389	loss	AT2G10610	ATCOPIA35	AT2TE17390
SQHvSQL	Chr2	4166501	4166650	150	*	59	133	0.443609	65	98	0.663265	18	CHG	1	0.00141345	gain	AT2G10640	ATENSPM6	AT2TE17600
SQHvSQL	Chr2	4204601	4204750	150	*	71	118	0.601695	99	123	0.804878	17	CHG	1	0.00114312	gain	AT2G10690	ATHILA6A	AT2TE17730
SQHvSQL	Chr2	4204901	4205050	150	*	55	285	0.192982	51	605	0.0842975	46	CHH	-1	1.21E-05	loss	AT2G10690	ATHILA6A	AT2TE17730
SQHvSQL	Chr2	4207151	4207300	150	*	38	83	0.457831	13	64	0.203125	7	CHG	-1	0.00155667	loss	AT2G10690	ATHILA0_I	AT2TE17725
SQHvSQL	Chr2	4218551	4218700	150	*	10	42	0.238095	32	53	0.603774	9	CHG	1	0.000938333	gain	AT2G10720	ATHILA2	AT2TE17795
SQHvSQL	Chr2	4254251	4254400	150	*	16	68	0.235294	43	88	0.488636	8	CHG	1	0.00153058	gain	AT2G10810	ATHILA4	AT2TE17925
SQHvSQL	Chr2	4303001	4303150	150	*	20	271	0.0738007	72	327	0.220183	34	CHH	1	4.15E-06	gain	AT2G10921	LIMPET1	AT2TE18055
SQHvSQL	Chr2	4321451	4321600	150	*	25	62	0.403226	11	76	0.144737	10	CHG	-1	0.00118224	loss	AT2G10960	ATMU6	AT2TE18155
SQHvSQL	Chr2	4470401	4470550	150	*	10	55	0.181818	28	61	0.459016	5	CHG	1	0.00165188	gain	AT2G11235	ATCOPIA65	AT2TE18725
SQHvSQL	Chr2	4502051	4502200	150	*	22	42	0.52381	6	38	0.157895	4	CHG	-1	0.0012042	loss	AT2G11320	HELITRON4	AT2TE18840
SQHvSQL	Chr2	4511501	4511650	150	*	32	235	0.13617	8	261	0.0306513	43	CHH	-1	4.68E-05	loss	AT2G11330	ATLANTYS1	AT2TE18880
SQHvSQL	Chr2	4518851	4519000	150	*	47	158	0.297468	78	149	0.52349	14	CHG	1	0.000373269	gain	AT2G11340	ATHILA6A	AT2TE18895
SQHvSQL	Chr2	4638551	4638700	150	*	32	172	0.186047	5	173	0.0289017	43	CHH	-1	1.01E-05	loss	AT2G11590	ATENSPM7	AT2TE19240
SQHvSQL	Chr2	4661651	4661800	150	*	25	68	0.367647	3	38	0.0789474	7	CHG	-1	0.00153333	loss	AT2G11626
SQHvSQL	Chr2	4671101	4671250	150	*	10	66	0.151515	37	86	0.430233	8	CHG	1	0.000741211	gain	AT2G11640	HELITRON1	AT2TE19400
SQHvSQL	Chr2	4722401	4722550	150	*	19	88	0.215909	34	63	0.539683	13	CHG	1	0.000321666	gain	AT2G11770	ATHILA4C	AT2TE19590
SQHvSQL	Chr2	4731251	4731400	150	*	38	96	0.395833	67	107	0.626168	10	CHG	1	0.00146709	gain	AT2G11780	ATHILA4C	AT2TE19625
SQHvSQL	Chr2	4814501	4814650	150	*	10	49	0.204082	38	75	0.506667	10	CHG	1	0.00127609	gain	AT2G11940	ATLANTYS1	AT2TE19970
SQHvSQL	Chr2	4834601	4834750	150	*	47	297	0.158249	23	460	0.05	46	CHH	-1	2.94E-06	loss	AT2G12000	VANDAL13	AT2TE20045
SQHvSQL	Chr2	4953551	4953700	150	*	8	19	0.421053	29	34	0.852941	4	CHG	1	0.00145067	gain	AT2G12330	ATHILA5	AT2TE20330
SQHvSQL	Chr2	4979651	4979950	300	*	31	131	0.236641	78	150	0.52	29	CHG	1	3.30E-05	gain	AT2G12370	ATLANTYS1	AT2TE20435
SQHvSQL	Chr2	4993901	4994050	150	*	89	165	0.539394	68	209	0.325359	24	CHG	-1	0.000284773	loss	AT2G12385	ATLANTYS1	AT2TE20450
SQHvSQL	Chr2	5034551	5034700	150	*	50	72	0.694444	27	75	0.36	13	CHG	-1	0.000357789	loss	AT2G12440
SQHvSQL	Chr2	5037701	5037850	150	*	98	319	0.30721	63	321	0.196262	37	CHH	-1	0.00156672	loss	AT2G12440	ATREP2	AT2TE20710
SQHvSQL	Chr2	5042351	5042500	150	*	43	244	0.17623	19	264	0.0719697	42	CHH	-1	0.00053008	loss	AT2G12450	ATLANTYS1	AT2TE20735
SQHvSQL	Chr2	5091851	5092000	150	*	37	85	0.435294	7	45	0.155556	8	CHG	-1	0.00158258	loss	AT2G12500	ATHILA5	AT2TE20935
SQHvSQL	Chr2	5101901	5102050	150	*	32	90	0.355556	37	59	0.627119	12	CHG	1	0.00149833	gain	AT2G12510	ATLANTYS1	AT2TE20960
SQHvSQL	Chr2	5139701	5139850	150	*	48	345	0.13913	9	418	0.0215311	42	CHH	-1	1.55E-08	loss	AT2G12600	ATHILA4B_LTR	AT2TE21060
SQHvSQL	Chr2	5253101	5253250	150	*	10	216	0.0462963	60	362	0.165746	52	CHH	1	5.52E-05	gain	AT2G12800	ATHILA2	AT2TE21420
SQHvSQL	Chr2	5374151	5374300	150	*	28	86	0.325581	38	64	0.59375	11	CHG	1	0.00147154	gain	AT2G13060	ATLANTYS1	AT2TE21765
SQHvSQL	Chr2	5382101	5382250	150	*	37	62	0.596774	34	98	0.346939	14	CHG	-1	0.00195306	loss	AT2G13080	ATLANTYS2	AT2TE21795
SQHvSQL	Chr2	5382101	5382250	150	*	26	165	0.157576	15	276	0.0543478	39	CHH	-1	0.000488398	loss	AT2G13080	ATLANTYS2	AT2TE21795
SQHvSQL	Chr2	5449151	5449300	150	*	2	46	0.0434783	19	70	0.271429	6	CHG	1	0.00185253	gain	AT2G13170	ATGP5	AT2TE22065
SQHvSQL	Chr2	5469701	5469850	150	*	39	67	0.58209	32	98	0.326531	11	CHG	-1	0.00149833	loss	AT2G13190	ATLANTYS2	AT2TE22175
SQHvSQL	Chr2	5483051	5483200	150	*	8	27	0.296296	1	41	0.0243902	6	CHG	-1	0.00152481	loss	AT2G13250	ATHILA7	AT2TE22230
SQHvSQL	Chr2	5525651	5525800	150	*	50	332	0.150602	11	255	0.0431373	39	CHH	-1	6.08E-05	loss	AT2G13310	ATENSPM1A	AT2TE22335
SQHvSQL	Chr2	5561801	5561950	150	*	33	273	0.120879	41	183	0.224044	34	CHH	1	0.00378774	gain	AT2G13380	ATLANTYS1	AT2TE22495
SQHvSQL	Chr2	5598401	5598550	150	*	28	181	0.154696	68	197	0.345178	33	CHH	1	5.69E-05	gain	AT2G13450
SQHvSQL	Chr2	5598851	5599000	150	*	55	259	0.212355	29	290	0.1	52	CHH	-1	0.000432884	loss	AT2G13450
SQHvSQL	Chr2	5603951	5604100	150	*	22	339	0.0648968	60	347	0.172911	49	CHH	1	3.93E-05	gain	AT2G13460	TA11	AT2TE22635
SQHvSQL	Chr2	5617751	5617900	150	*	28	103	0.271845	57	114	0.5	12	CHG	1	0.00118453	gain	AT2G13470	TA11	AT2TE22720
SQHvSQL	Chr2	5635751	5635900	150	*	75	329	0.227964	30	253	0.118577	49	CHH	-1	0.000950872	loss	AT2G13530	TA11	AT2TE22740
SQHvSQL	Chr2	5636801	5636950	150	*	4	31	0.129032	22	38	0.578947	5	CHG	1	0.000559089	gain	AT2G13540
SQHvSQL	Chr2	5737301	5737450	150	*	76	308	0.246753	45	338	0.133136	46	CHH	-1	0.000374409	loss	AT2G13770	ATIS112A	AT2TE23240
SQHvSQL	Chr2	5783951	5784100	150	*	55	240	0.229167	34	285	0.119298	53	CHH	-1	0.00113288	loss	AT2G13830	ATGP1	AT2TE23510
SQHvSQL	Chr2	5809601	5809750	150	*	46	226	0.20354	27	262	0.103053	46	CHH	-1	0.00229351	loss	AT2G13860	ATGP1	AT2TE23670
SQHvSQL	Chr2	5854001	5854150	150	*	51	95	0.536842	21	75	0.28	9	CHG	-1	0.00128312	loss	AT2G13940	ATCOPIA13	AT2TE23855
SQHvSQL	Chr2	5861201	5861350	150	*	98	184	0.532609	94	269	0.349442	31	CHH	-1	0.000209176	loss	AT2G13960	ATMU10	AT2TE23870
SQHvSQL	Chr2	5901551	5901700	150	*	49	252	0.194444	30	382	0.078534	41	CHH	-1	4.46E-05	loss	AT2G14040	ATHILA7	AT2TE24035
SQHvSQL	Chr2	6000251	6000400	150	*	19	75	0.253333	35	67	0.522388	11	CHG	1	0.0014227	gain	AT2G14190	ATHILA	AT2TE24410
SQHvSQL	Chr2	6043901	6044200	300	*	163	410	0.397561	111	435	0.255172	60	CHH	-1	3.19E-05	loss	AT2G14260	LIMPET1	AT2TE24590
SQHvSQL	Chr2	6063701	6063850	150	*	47	88	0.534091	29	120	0.241667	12	CHG	-1	0.000180177	loss	AT2G14300	HELITRON2	AT2TE24680
SQHvSQL	Chr2	6108551	6108700	150	*	9	70	0.128571	26	69	0.376812	11	CHG	1	0.00128312	gain	AT2G14380
SQHvSQL	Chr2	6116201	6116350	150	*	56	103	0.543689	29	127	0.228346	12	CHG	-1	3.03E-05	loss	AT2G14400	ATLANTYS1	AT2TE24880
SQHvSQL	Chr2	6130301	6130450	150	*	59	271	0.217712	71	610	0.116393	44	CHH	-1	0.000182418	loss	AT2G14420	AT9MU1	AT2TE24935
SQHvSQL	Chr2	6133901	6134050	150	*	29	209	0.138756	6	277	0.0216607	46	CHH	-1	4.06E-06	loss	AT2G14430	ATLINE2	AT2TE24950
SQHvSQL	Chr2	6151301	6151450	150	*	55	104	0.528846	75	100	0.75	11	CHG	1	0.00145067	gain	AT2G14450	HELITRON1	AT2TE25020
SQHvSQL	Chr2	6161801	6161950	150	*	35	59	0.59322	56	66	0.848485	6	CHG	1	0.00159488	gain	AT2G14470	HELITRON1	AT2TE25020
SQHvSQL	Chr2	6391451	6391600	150	*	24	190	0.126316	73	284	0.257042	34	CHH	1	0.000803763	gain	AT2G14870
SQHvSQL	Chr2	6513851	6514000	150	*	40	190	0.210526	25	259	0.0965251	37	CHH	-1	0.000982375	loss	AT2G15045	ATLINE1_2	AT2TE26625
SQHvSQL	Chr2	6514001	6514150	150	*	15	27	0.555556	3	29	0.103448	4	CHG	-1	0.000822025	loss	AT2G15045	ATLINE1_2	AT2TE26625
SQHvSQL	Chr2	6549251	6549550	300	*	109	463	0.235421	38	432	0.087963	82	CHH	-1	4.10E-08	loss	AT2G15100	TAT1_ATH	AT2TE26780
SQHvSQL	Chr2	6623951	6624100	150	*	76	379	0.200528	37	375	0.0986667	45	CHH	-1	0.000179944	loss	AT2G15250	TA11	AT2TE26980
SQHvSQL	Chr2	6719951	6720100	150	*	29	176	0.164773	12	259	0.046332	40	CHH	-1	8.11E-05	loss	AT2G15410	ATLANTYS1	AT2TE27465
SQHvSQL	Chr2	6727751	6727900	150	*	44	246	0.178862	12	191	0.0628272	43	CHH	-1	0.000508384	loss	AT2G15420
SQHvSQL	Chr2	6726551	6726700	150	*	6	164	0.0365854	25	171	0.146199	37	CHH	1	0.000795908	gain	AT2G15420
SQHvSQL	Chr2	6754601	6754750	150	*	22	173	0.127168	1	197	0.00507614	36	CHH	-1	5.87E-06	loss	AT2G15470
SQHvSQL	Chr2	6770951	6771100	150	*	89	138	0.644928	40	102	0.392157	17	CHG	-1	0.000516862	loss	AT2G15520	TA11	AT2TE27645
SQHvSQL	Chr2	6779501	6779650	150	*	29	148	0.195946	27	337	0.0801187	33	CHH	-1	0.000399907	loss	AT2G15540	ATLINE1_4	AT2TE27670
SQHvSQL	Chr2	6784301	6784450	150	*	33	52	0.634615	24	71	0.338028	9	CHG	-1	0.00149785	loss	AT2G15550	ATLINE1_4	AT2TE27670
SQHvSQL	Chr2	6871151	6871300	150	*	48	440	0.109091	68	297	0.228956	38	CHH	1	3.64E-05	gain	AT2G15770	HELITRONY2	AT2TE27985
SQHvSQL	Chr2	6886451	6886600	150	*	31	212	0.146226	10	310	0.0322581	32	CHH	-1	8.72E-06	loss	AT2G15810	ATMU2	AT2TE28035
SQHvSQL	Chr2	6938501	6938800	300	*	42	137	0.306569	109	194	0.561856	20	CHG	1	7.93E-05	gain	AT2G15920	ATCOPIA38	AT2TE28260
SQHvSQL	Chr2	6943601	6943750	150	*	65	298	0.218121	26	249	0.104418	42	CHH	-1	0.000584343	loss	AT2G15940	TAG2	AT2TE28280
SQHvSQL	Chr2	6953051	6953200	150	*	169	369	0.457995	108	363	0.297521	40	CHH	-1	2.55E-05	loss	AT2G15990
SQHvSQL	Chr2	7019351	7019500	150	*	30	186	0.16129	11	200	0.055	34	CHH	-1	0.000997809	loss	AT2G16180	VANDAL1	AT2TE28565
SQHvSQL	Chr2	7067351	7067500	150	*	51	214	0.238318	36	281	0.128114	25	CHH	-1	0.00178311	loss	AT2G16320	VANDAL1	AT2TE28755
SQHvSQL	Chr2	7119851	7120000	150	*	21	148	0.141892	54	193	0.279793	30	CHH	1	0.00270654	gain	AT2G16420	ATLINE1_5	AT2TE28955
SQHvSQL	Chr2	7176551	7176700	150	*	28	219	0.127854	65	262	0.248092	39	CHH	1	0.00118779	gain	AT2G16560	ATLINE1A	AT2TE29220
SQHvSQL	Chr2	7225301	7225450	150	*	77	289	0.266436	41	275	0.149091	34	CHH	-1	0.000886093	loss	AT2G16670	ATCOPIA70	AT2TE29450
SQHvSQL	Chr2	7227851	7228000	150	*	28	265	0.10566	58	279	0.207885	46	CHH	1	0.00142131	gain	AT2G16670	ATCOPIA70	AT2TE29450
SQHvSQL	Chr2	7228601	7228750	150	*	64	334	0.191617	16	216	0.0740741	45	CHH	-1	0.000252711	loss	AT2G16670	ATCOPIA70	AT2TE29450
SQHvSQL	Chr2	7235951	7236100	150	*	45	65	0.692308	31	76	0.407895	9	CHG	-1	0.00128203	loss	AT2G16680	TA11	AT2TE29460
SQHvSQL	Chr2	7236101	7236250	150	*	85	339	0.250737	47	319	0.147335	43	CHH	-1	0.00124295	loss	AT2G16680	TA11	AT2TE29460
SQHvSQL	Chr2	7783151	7783300	150	*	17	352	0.0482955	68	393	0.173028	47	CHH	1	7.50E-07	gain	AT2G17920
SQHvSQL	Chr2	8009351	8009500	150	*	181	253	0.715415	195	358	0.544693	39	CHH	-1	5.31E-05	loss	AT2G18480	RP1_AT	AT2TE33250
SQHvSQL	Chr2	8077301	8077450	150	*	37	65	0.569231	17	60	0.283333	6	CHG	-1	0.00155371	loss	AT2G18610	ATREP13	AT2TE33540
SQHvSQL	Chr2	8090801	8090950	150	*	56	263	0.212928	11	233	0.0472103	20	CHH	-1	6.10E-07	loss	AT2G18660
SQHvSQL	Chr2	8269901	8270050	150	*	33	158	0.208861	25	241	0.103734	39	CHH	-1	0.003943	loss	AT2G19100	ATLINEIII	AT2TE34410
SQHvSQL	Chr2	8300351	8300500	150	*	52	295	0.176271	12	385	0.0311688	42	CHH	-1	3.42E-09	loss	AT2G19140	ATREP10C	AT2TE34520
SQHvSQL	Chr2	8554901	8555050	150	*	74	298	0.248322	32	274	0.116788	38	CHH	-1	0.000118671	loss	AT2G19825	HELITRONY3	AT2TE35805
SQHvSQL	Chr2	8562401	8562850	450	*	208	1040	0.2	107	1084	0.0987085	138	CHH	-1	1.48E-09	loss	AT2G19840	ATCOPIA69	AT2TE35840
SQHvSQL	Chr2	8563451	8563600	150	*	68	278	0.244604	42	357	0.117647	38	CHH	-1	6.92E-05	loss	AT2G19840	ATCOPIA69	AT2TE35840
SQHvSQL	Chr2	9005651	9005800	150	*	115	232	0.49569	284	463	0.613391	40	CHH	1	0.00348215	gain	AT2G20950	TSCL	AT2TE38000
SQHvSQL	Chr2	9190751	9190900	150	*	100	470	0.212766	31	330	0.0939394	46	CHH	-1	2.59E-05	loss	AT2G21460	ATCOPIA76	AT2TE38900
SQHvSQL	Chr2	9191051	9191200	150	*	64	109	0.587156	105	130	0.807692	15	CHG	1	0.000683436	gain	AT2G21460	ATCOPIA76	AT2TE38900
SQHvSQL	Chr2	9192551	9192700	150	*	14	49	0.285714	43	74	0.581081	8	CHG	1	0.00155763	gain	AT2G21460	ATGP2N	AT2TE38905
SQHvSQL	Chr2	9194201	9194350	150	*	61	260	0.234615	20	183	0.10929	45	CHH	-1	0.00107535	loss	AT2G21460	ATCOPIA76	AT2TE38910
SQHvSQL	Chr2	9425351	9425500	150	*	86	250	0.344	90	532	0.169173	47	CHH	-1	4.32E-07	loss	AT2G22160
SQHvSQL	Chr2	9446651	9446800	150	*	42	258	0.162791	17	307	0.0553746	47	CHH	-1	7.86E-05	loss	AT2G22210	ATLINE1_4	AT2TE40160
SQHvSQL	Chr2	9496751	9496900	150	*	85	332	0.256024	24	235	0.102128	48	CHH	-1	1.71E-05	loss	AT2G22350	ATLINE1_1	AT2TE40405
SQHvSQL	Chr2	9635051	9635200	150	*	155	389	0.398458	85	406	0.20936	40	CHH	-1	8.50E-08	loss	AT2G22668	SIMPLEHAT2	AT2TE41095
SQHvSQL	Chr2	9654401	9654550	150	*	14	36	0.388889	52	63	0.825397	6	CG	1	4.00E-05	gain	AT2G22710	ATIS112A	AT2TE41170
SQHvSQL	Chr2	9654401	9654550	150	*	5	23	0.217391	33	51	0.647059	4	CHG	1	0.00121215	gain	AT2G22710	ATIS112A	AT2TE41170
SQHvSQL	Chr2	9742301	9742450	150	*	43	293	0.146758	10	277	0.0361011	29	CHH	-1	1.94E-05	loss	AT2G22890
SQHvSQL	Chr2	10090601	10090750	150	*	27	265	0.101887	52	236	0.220339	43	CHH	1	0.00045838	gain	AT2G23720	VANDAL6	AT2TE43165
SQHvSQL	Chr2	10437251	10437400	150	*	59	217	0.271889	88	191	0.460733	40	CHH	1	0.000155161	gain	AT2G24570	BOMZH1	AT2TE44750
SQHvSQL	Chr2	10468301	10468450	150	*	53	178	0.297753	14	122	0.114754	26	CHH	-1	0.000328446	loss	AT2G24625	ATREP3	AT2TE44915
SQHvSQL	Chr2	10602401	10602700	300	*	104	437	0.237986	46	412	0.11165	62	CHH	-1	6.59E-06	loss	AT2G24920	VANDAL3	AT2TE45465
SQHvSQL	Chr2	10607801	10607950	150	*	76	90	0.844444	64	102	0.627451	15	CHG	-1	0.00128203	loss	AT2G24930	VANDAL3	AT2TE45465
SQHvSQL	Chr2	10806701	10806850	150	*	54	330	0.163636	12	202	0.0594059	32	CHH	-1	0.000616898	loss	AT2G25370
SQHvSQL	Chr2	10880051	10880200	150	*	59	177	0.333333	108	186	0.580645	37	CHH	1	9.69E-06	gain	AT2G25550	HELITRONY1C	AT2TE46765
SQHvSQL	Chr2	11623601	11623750	150	*	30	108	0.277778	37	272	0.136029	27	CHH	-1	0.00140696	loss	AT2G27190	ATREP15	AT2TE50460
SQHvSQL	Chr2	12332501	12332650	150	*	39	251	0.155378	20	395	0.0506329	39	CHH	-1	2.29E-05	loss	AT2G28750	ATLINE1_4	AT2TE53790
SQHvSQL	Chr2	12450851	12451000	150	*	78	408	0.191176	31	386	0.0803109	46	CHH	-1	2.02E-05	loss	AT2G28980	ATLINEIII	AT2TE54360
SQHvSQL	Chr2	12657851	12658000	150	*	24	59	0.40678	47	61	0.770492	11	CHG	1	0.000360334	gain	AT2G29605
SQHvSQL	Chr2	13223051	13223200	150	*	97	203	0.477833	115	321	0.358255	40	CHH	-1	0.00679573	loss	AT2G31080	Unassigned	AT2TE58010
SQHvSQL	Chr2	13426601	13426750	150	*	27	62	0.435484	16	88	0.181818	8	CHG	-1	0.00127564	loss	AT2G31520
SQHvSQL	Chr2	13866401	13866550	150	*	29	356	0.0814607	68	341	0.199413	40	CHH	1	2.35E-05	gain	AT2G32698	ATMU9	AT2TE61110
SQHvSQL	Chr2	14393051	14393200	150	*	46	333	0.138138	117	483	0.242236	40	CHH	1	0.000427074	gain	AT2G34110
SQHvSQL	Chr2	14755151	14755300	150	*	22	51	0.431373	0	42	0	4	CG	-1	9.06E-06	loss	AT2G35010
SQHvSQL	Chr2	15511751	15511900	150	*	83	431	0.192575	155	522	0.296935	49	CHH	1	0.000365348	gain	AT2G36940
SQHvSQL	Chr2	15681251	15681400	150	*	17	67	0.253731	52	101	0.514851	12	CHG	1	0.00128312	gain	AT2G37370
SQHvSQL	Chr2	16003601	16003750	150	*	68	157	0.433121	75	257	0.291829	37	CHH	-1	0.00373886	loss	AT2G38195
SQHvSQL	Chr2	16007951	16008100	150	*	86	276	0.311594	162	280	0.578571	41	CHH	1	5.58E-09	gain	AT2G38220
SQHvSQL	Chr2	16010801	16010950	150	*	36	112	0.321429	23	167	0.137725	22	CHH	-1	0.000391233	loss	AT2G38220	HELITRONY1D	AT2TE71670
SQHvSQL	Chr2	16973651	16973800	150	*	63	260	0.242308	138	393	0.351145	48	CHH	1	0.00358633	gain	AT2G40680	ATLINE2	AT2TE76420
SQHvSQL	Chr2	17343401	17343550	150	*	43	285	0.150877	61	210	0.290476	31	CHH	1	0.000297907	gain	AT2G41590
SQHvSQL	Chr2	17362751	17362900	150	*	8	92	0.0869565	60	161	0.372671	15	CHG	1	3.03E-05	gain	AT2G41640	ATSINE2A	AT2TE78320
SQHvSQL	Chr2	17418251	17418400	150	*	45	231	0.194805	26	307	0.0846906	50	CHH	-1	0.000331775	loss	AT2G41745	ATLINE1A	AT2TE78600
SQHvSQL	Chr2	17418551	17418700	150	*	65	232	0.280172	40	252	0.15873	37	CHH	-1	0.00154895	loss	AT2G41745	ATLINE1A	AT2TE78600
SQHvSQL	Chr2	18355751	18355900	150	*	2	156	0.0128205	85	478	0.177824	32	CHH	1	1.38E-06	gain	AT2G44470
SQHvSQL	Chr2	18957701	18958000	300	*	245	594	0.412458	227	744	0.305108	73	CHH	-1	0.00010334	loss	AT2G46130	RP1_AT	AT2TE86210
SQHvSQL	Chr2	19247801	19247950	150	*	15	39	0.384615	28	35	0.8	4	CG	1	0.000434708	gain	AT2G46830
SQHvSQL	Chr3	557501	557650	150	*	168	336	0.5	197	315	0.625397	46	CHH	1	0.00162923	gain	AT3G02610
SQHvSQL	Chr3	1556351	1556500	150	*	56	191	0.293194	40	249	0.160643	42	CHH	-1	0.00114775	loss	AT3G05415	ATLINE2	AT3TE06550
SQHvSQL	Chr3	3063401	3063550	150	*	68	260	0.261538	112	291	0.38488	29	CHH	1	0.00244435	gain	AT3G09960
SQHvSQL	Chr3	3410201	3410350	150	*	80	290	0.275862	102	267	0.382022	40	CHH	1	0.00772865	gain	AT3G10900
SQHvSQL	Chr3	3497501	3498100	600	*	256	845	0.302959	179	1164	0.15378	141	CHH	-1	1.42E-13	loss	AT3G11165	TSCL	AT3TE14700
SQHvSQL	Chr3	5651051	5651350	300	*	210	617	0.340357	134	817	0.164015	79	CHH	-1	8.67E-13	loss	AT3G16590	VANDAL22	AT3TE23740
SQHvSQL	Chr3	5862101	5862250	150	*	22	294	0.0748299	140	464	0.301724	40	CHH	1	7.52E-12	gain	AT3G17185
SQHvSQL	Chr3	5954951	5955100	150	*	28	412	0.0679612	74	408	0.181373	52	CHH	1	4.47E-06	gain	AT3G17400
SQHvSQL	Chr3	7004801	7004950	150	*	9	36	0.25	0	59	0	4	CHG	-1	0.00036534	loss	AT3G20070
SQHvSQL	Chr3	7342451	7342750	300	*	174	608	0.286184	110	719	0.15299	77	CHH	-1	5.41E-08	loss	AT3G20950	RP1_AT	AT3TE30865
SQHvSQL	Chr3	7739051	7739200	150	*	22	63	0.349206	9	79	0.113924	8	CHG	-1	0.00128312	loss	AT3G21960
SQHvSQL	Chr3	8132051	8132200	150	*	57	336	0.169643	22	345	0.0637681	42	CHH	-1	4.62E-05	loss	AT3G22940
SQHvSQL	Chr3	8540201	8540350	150	*	9	236	0.0381356	38	245	0.155102	51	CHH	1	4.53E-05	gain	AT3G23725	ATGP7	AT3TE35825
SQHvSQL	Chr3	8856101	8856250	150	*	67	392	0.170918	31	502	0.061753	61	CHH	-1	1.48E-06	loss	AT3G24390	VANDAL2	AT3TE37060
SQHvSQL	Chr3	8854151	8854300	150	*	45	196	0.229592	19	162	0.117284	37	CHH	-1	0.00605209	loss	AT3G24390	VANDAL2	AT3TE37060
SQHvSQL	Chr3	9153851	9154000	150	*	16	157	0.101911	82	371	0.221024	33	CHH	1	0.00164934	gain	AT3G25130
SQHvSQL	Chr3	9228851	9229000	150	*	39	65	0.6	25	76	0.328947	7	CHG	-1	0.00155371	loss	AT3G25450	ATCOPIA65	AT3TE38565
SQHvSQL	Chr3	9229151	9229300	150	*	28	101	0.277228	86	158	0.544304	12	CHG	1	0.000253119	gain	AT3G25450	ATCOPIA65	AT3TE38565
SQHvSQL	Chr3	9393551	9393700	150	*	44	280	0.157143	13	254	0.0511811	44	CHH	-1	0.000157109	loss	AT3G25727
SQHvSQL	Chr3	9618101	9618250	150	*	37	61	0.606557	30	89	0.337079	8	CHG	-1	0.00149187	loss	AT3G26260	VANDAL13	AT3TE40145
SQHvSQL	Chr3	9693251	9693400	150	*	94	117	0.803419	85	150	0.566667	18	CHG	-1	0.000335196	loss	AT3G26483	ATCOPIA82	AT3TE40420
SQHvSQL	Chr3	9694301	9694450	150	*	56	135	0.414815	101	163	0.619632	19	CHG	1	0.00100995	gain	AT3G26483	ATCOPIA82	AT3TE40420
SQHvSQL	Chr3	9694751	9694900	150	*	68	370	0.183784	37	479	0.0772443	53	CHH	-1	1.19E-05	loss	AT3G26483	ATCOPIA82	AT3TE40420
SQHvSQL	Chr3	9785351	9785500	150	*	113	491	0.230143	41	340	0.120588	51	CHH	-1	0.000139287	loss	AT3G26614	ATLINE2	AT3TE40735
SQHvSQL	Chr3	9785951	9786100	150	*	33	180	0.183333	92	312	0.294872	41	CHH	1	0.0064257	gain	AT3G26614	ATLINE2	AT3TE40735
SQHvSQL	Chr3	9788051	9788200	150	*	92	233	0.39485	44	189	0.232804	34	CHH	-1	0.000610968	loss	AT3G26616	ATSINE4	AT3TE40740
SQHvSQL	Chr3	9903251	9903400	150	*	56	224	0.25	22	233	0.0944206	42	CHH	-1	3.19E-05	loss	AT3G26870
SQHvSQL	Chr3	9974951	9975100	150	*	66	130	0.507692	110	150	0.733333	16	CHG	1	0.000514239	gain	AT3G27040
SQHvSQL	Chr3	10114301	10114450	150	*	85	242	0.35124	70	319	0.219436	39	CHH	-1	0.00080327	loss	AT3G27329
SQHvSQL	Chr3	10341851	10342000	150	*	70	311	0.22508	37	384	0.0963542	52	CHH	-1	1.19E-05	loss	AT3G27883	TA11	AT3TE42960
SQHvSQL	Chr3	10342301	10342450	150	*	72	320	0.225	32	312	0.102564	47	CHH	-1	8.10E-05	loss	AT3G27883	TA11	AT3TE42960
SQHvSQL	Chr3	10479851	10480000	150	*	43	183	0.234973	55	456	0.120614	43	CHH	-1	0.00046575	loss	AT3G28153	ATLINE1_6	AT3TE43550
SQHvSQL	Chr3	10482701	10482850	150	*	40	280	0.142857	120	490	0.244898	49	CHH	1	0.0010847	gain	AT3G28153	ATLINE1_6	AT3TE43550
SQHvSQL	Chr3	10493201	10493350	150	*	32	188	0.170213	78	274	0.284672	43	CHH	1	0.00487791	gain	AT3G28157	ATMUNX1	AT3TE43595
SQHvSQL	Chr3	10514501	10514650	150	*	5	18	0.277778	22	30	0.733333	4	CG	1	0.0021909	gain	AT3G28193
SQHvSQL	Chr3	10531301	10531450	150	*	64	299	0.214047	51	493	0.103448	45	CHH	-1	5.13E-05	loss	AT3G28240	VANDAL22	AT3TE43745
SQHvSQL	Chr3	10531601	10531750	150	*	34	225	0.151111	13	290	0.0448276	31	CHH	-1	7.99E-05	loss	AT3G28240	VANDAL22	AT3TE43745
SQHvSQL	Chr3	10828301	10828450	150	*	4	16	0.25	15	22	0.681818	4	CG	1	0.00857586	gain	AT3G28820
SQHvSQL	Chr3	10884251	10884400	150	*	7	118	0.059322	43	225	0.191111	23	CHH	1	0.00134035	gain	AT3G28865
SQHvSQL	Chr3	10932851	10933000	150	*	34	201	0.169154	6	220	0.0272727	43	CHH	-1	3.79E-06	loss	AT3G28918
SQHvSQL	Chr3	10980401	10980700	300	*	235	491	0.478615	204	656	0.310976	76	CHH	-1	9.53E-08	loss	AT3G28956	SIMPLEGUY1	AT3TE45640
SQHvSQL	Chr3	11058851	11059000	150	*	31	253	0.12253	51	193	0.264249	46	CHH	1	0.000244591	gain	AT3G29076	ATGP1	AT3TE45980
SQHvSQL	Chr3	11116901	11117050	150	*	42	106	0.396226	150	225	0.666667	19	CHG	1	6.69E-05	gain	AT3G29153	ATCOPIA19	AT3TE46245
SQHvSQL	Chr3	11142701	11142850	150	*	20	239	0.083682	48	255	0.188235	50	CHH	1	0.0010465	gain	AT3G29175
SQHvSQL	Chr3	11144051	11144200	150	*	85	126	0.674603	24	61	0.393443	13	CHG	-1	0.000775675	loss	AT3G29175	ATMU1	AT3TE46345
SQHvSQL	Chr3	11173901	11174050	150	*	6	19	0.315789	30	31	0.967742	4	CG	1	6.24E-06	gain	AT3G29205	ATLINE1_5	AT3TE46495
SQHvSQL	Chr3	11178101	11178250	150	*	17	202	0.0841584	68	306	0.222222	44	CHH	1	0.000104357	gain	AT3G29210	ARNOLD2	AT3TE46520
SQHvSQL	Chr3	11331401	11331550	150	*	28	278	0.100719	44	192	0.229167	45	CHH	1	0.000268101	gain	AT3G29480	ATGP1	AT3TE47230
SQHvSQL	Chr3	11417951	11418100	150	*	9	24	0.375	1	32	0.03125	4	CHG	-1	0.0013755	loss	AT3G29615	ATGP2	AT3TE47595
SQHvSQL	Chr3	11422001	11422150	150	*	29	194	0.149485	9	244	0.0368852	47	CHH	-1	7.86E-05	loss	AT3G29615	ATGP2	AT3TE47595
SQHvSQL	Chr3	11506451	11506600	150	*	13	64	0.203125	38	83	0.457831	7	CHG	1	0.00155667	gain	AT3G29643	HELITRON5	AT3TE47935
SQHvSQL	Chr3	11635901	11636050	150	*	40	74	0.540541	77	99	0.777778	12	CHG	1	0.0014227	gain	AT3G29769	ATGP1	AT3TE48365
SQHvSQL	Chr3	11618501	11618650	150	*	8	58	0.137931	27	69	0.391304	10	CHG	1	0.00164123	gain	AT3G29771	ATIS112A	AT3TE48285
SQHvSQL	Chr3	11686001	11686300	300	*	27	554	0.0487365	84	513	0.163743	77	CHH	1	1.55E-08	gain	AT3G29782	ATCOPIA95	AT3TE48540
SQHvSQL	Chr3	11686151	11686300	150	*	44	107	0.411215	69	110	0.627273	14	CHG	1	0.00163629	gain	AT3G29782	ATCOPIA95	AT3TE48540
SQHvSQL	Chr3	11686601	11686750	150	*	39	121	0.322314	51	90	0.566667	14	CHG	1	0.000969453	gain	AT3G29782	ATCOPIA95	AT3TE48540
SQHvSQL	Chr3	11727101	11727250	150	*	24	142	0.169014	13	191	0.0680628	25	CHH	-1	0.00410288	loss	AT3G29805	HELITRONY3	AT3TE48840
SQHvSQL	Chr3	11783801	11783950	150	*	20	128	0.15625	5	146	0.0342466	24	CHH	-1	0.000702146	loss	AT3G30160	ATGP8	AT3TE49055
SQHvSQL	Chr3	11854751	11854900	150	*	11	21	0.52381	38	41	0.926829	4	CG	1	0.000348822	gain	AT3G30213	ATHILA4C	AT3TE49340
SQHvSQL	Chr3	11939501	11939650	150	*	18	122	0.147541	7	180	0.0388889	29	CHH	-1	0.00106848	loss	AT3G30330	ATGP8	AT3TE49720
SQHvSQL	Chr3	11965451	11965600	150	*	20	57	0.350877	4	52	0.0769231	8	CHG	-1	0.00116168	loss	AT3G30370
SQHvSQL	Chr3	12026951	12027100	150	*	12	252	0.047619	37	247	0.149798	42	CHH	1	0.000239151	gain	AT3G30410	ATCOPIA43	AT3TE50125
SQHvSQL	Chr3	12033701	12033850	150	*	22	56	0.392857	11	73	0.150685	11	CHG	-1	0.00183936	loss	AT3G30413	ATGP2	AT3TE50130
SQHvSQL	Chr3	12036851	12037000	150	*	34	139	0.244604	48	107	0.448598	13	CHG	1	0.00128312	gain	AT3G30413	ATGP2	AT3TE50130
SQHvSQL	Chr3	12044651	12044800	150	*	57	229	0.248908	47	322	0.145963	45	CHH	-1	0.00273379	loss	AT3G30416
SQHvSQL	Chr3	12045101	12045250	150	*	28	78	0.358974	8	64	0.125	12	CHG	-1	0.00162271	loss	AT3G30416
SQHvSQL	Chr3	12052151	12052300	150	*	32	79	0.405063	63	95	0.663158	10	CHG	1	0.00123561	gain	AT3G30418	ATHILA6B	AT3TE50170
SQHvSQL	Chr3	12057851	12058000	150	*	27	67	0.402985	14	82	0.170732	8	CHG	-1	0.00171455	loss	AT3G30420
SQHvSQL	Chr3	12221051	12221200	150	*	19	74	0.256757	55	109	0.504587	12	CHG	1	0.0013014	gain	AT3G30668	ATHILA6B	AT3TE50660
SQHvSQL	Chr3	12286601	12286750	150	*	21	110	0.190909	45	109	0.412844	12	CHG	1	0.000906647	gain	AT3G30709	ATHILA4C	AT3TE50875
SQHvSQL	Chr3	12323801	12323950	150	*	24	100	0.24	48	104	0.461538	12	CHG	1	0.00141345	gain	AT3G30716	ATHILA4B_LTR	AT3TE51040
SQHvSQL	Chr3	12349001	12349150	150	*	12	106	0.113208	68	195	0.348718	15	CHG	1	0.000136291	gain	AT3G30720	ATENSPM11	AT3TE51150
SQHvSQL	Chr3	12409001	12409150	150	*	38	55	0.690909	31	77	0.402597	7	CHG	-1	0.00147657	loss	AT3G30749	ATHILA6B	AT3TE51315
SQHvSQL	Chr3	12410951	12411100	150	*	42	107	0.392523	56	88	0.636364	14	CHG	1	0.00126879	gain	AT3G30749	ATHILA2	AT3TE51325
SQHvSQL	Chr3	12411401	12411550	150	*	54	139	0.388489	70	114	0.614035	11	CHG	1	0.000921977	gain	AT3G30749	ATHILA2	AT3TE51325
SQHvSQL	Chr3	12412001	12412150	150	*	42	96	0.4375	25	111	0.225225	15	CHG	-1	0.00149833	loss	AT3G30749	ATHILA2	AT3TE51325
SQHvSQL	Chr3	12463301	12463450	150	*	57	304	0.1875	18	257	0.0700389	46	CHH	-1	0.000106816	loss	AT3G30780	ATENSPM2	AT3TE51460
SQHvSQL	Chr3	12464051	12464200	150	*	20	48	0.416667	28	37	0.756757	8	CHG	1	0.00179969	gain	AT3G30780	ATENSPM2	AT3TE51460
SQHvSQL	Chr3	12493601	12493750	150	*	29	184	0.157609	12	264	0.0454545	40	CHH	-1	0.000116184	loss	AT3G30810	ATLANTYS1	AT3TE51535
SQHvSQL	Chr3	12533351	12533500	150	*	49	121	0.404959	60	97	0.618557	13	CHG	1	0.00179969	gain	AT3G30825	ATHILA2	AT3TE51650
SQHvSQL	Chr3	12548201	12548350	150	*	47	135	0.348148	66	117	0.564103	12	CHG	1	0.00118453	gain	AT3G30832	ATGP6	AT3TE51685
SQHvSQL	Chr3	12548651	12548800	150	*	12	101	0.118812	42	126	0.333333	10	CHG	1	0.00062644	gain	AT3G30832	ATGP6	AT3TE51685
SQHvSQL	Chr3	12602951	12603100	150	*	93	197	0.472081	78	307	0.254072	38	CHH	-1	2.66E-06	loss	AT3G30844
SQHvSQL	Chr3	12615101	12615250	150	*	46	197	0.233503	22	176	0.125	36	CHH	-1	0.00692601	loss	AT3G30846	ATGP1	AT3TE51930
SQHvSQL	Chr3	12725801	12725950	150	*	42	69	0.608696	27	79	0.341772	8	CHG	-1	0.00150048	loss	AT3G31365	HELITRON5	AT3TE52380
SQHvSQL	Chr3	12742901	12743050	150	*	41	90	0.455556	36	154	0.233766	10	CHG	-1	0.00086834	loss	AT3G31373	HELITRON1	AT3TE52430
SQHvSQL	Chr3	12830651	12830800	150	*	5	54	0.0925926	20	59	0.338983	8	CHG	1	0.00174218	gain	AT3G31500
SQHvSQL	Chr3	12946301	12946450	150	*	23	111	0.207207	70	151	0.463576	25	CHG	1	0.000209322	gain	AT3G31945	ATGP2N	AT3TE53100
SQHvSQL	Chr3	13019351	13019500	150	*	49	314	0.156051	15	275	0.0545455	38	CHH	-1	0.000162817	loss	AT3G32033	ATHILA4C	AT3TE53305
SQHvSQL	Chr3	13092701	13092850	150	*	6	48	0.125	30	58	0.517241	11	CHG	1	0.000240509	gain	AT3G32093	ATHILA4C	AT3TE53615
SQHvSQL	Chr3	13099151	13099300	150	*	8	229	0.0349345	50	347	0.144092	48	CHH	1	5.49E-05	gain	AT3G32110	ATLINE1_1	AT3TE53630
SQHvSQL	Chr3	13105151	13105300	150	*	14	48	0.291667	3	56	0.0535714	6	CHG	-1	0.00147154	loss	AT3G32112	ATCOPIA40	AT3TE53640
SQHvSQL	Chr3	13116251	13116400	150	*	16	77	0.207792	42	94	0.446809	11	CHG	1	0.00145067	gain	AT3G32116	ATHILA	AT3TE53690
SQHvSQL	Chr3	13321151	13321300	150	*	64	114	0.561404	38	134	0.283582	18	CHG	-1	0.000132749	loss	AT3G32385	ATGP3	AT3TE54455
SQHvSQL	Chr3	13362701	13362850	150	*	30	144	0.208333	69	154	0.448052	16	CHG	1	0.000146457	gain	AT3G32405	ATCOPIA43	AT3TE54535
SQHvSQL	Chr3	13433351	13433500	150	*	15	81	0.185185	31	73	0.424658	8	CHG	1	0.00151439	gain	AT3G32895	ATGP5	AT3TE54760
SQHvSQL	Chr3	13428401	13428550	150	*	31	77	0.402597	24	139	0.172662	12	CHG	-1	0.000704116	loss	AT3G32902	ATHILA2	AT3TE54750
SQHvSQL	Chr3	13452551	13452700	150	*	10	23	0.434783	6	68	0.0882353	4	CHG	-1	0.000626095	loss	AT3G32904
SQHvSQL	Chr3	13469051	13469200	150	*	32	103	0.31068	58	103	0.563107	11	CHG	1	0.000775675	gain	AT3G32914
SQHvSQL	Chr3	13469351	13469500	150	*	63	104	0.605769	50	131	0.381679	14	CHG	-1	0.00122015	loss	AT3G32914
SQHvSQL	Chr3	13552751	13552900	150	*	41	72	0.569444	12	52	0.230769	9	CHG	-1	0.000637013	loss	AT3G33006	ATHILA6B	AT3TE55155
SQHvSQL	Chr3	13659251	13659400	150	*	39	78	0.5	45	55	0.818182	8	CHG	1	0.000657356	gain	AT3G33065	ATHILA2	AT3TE55410
SQHvSQL	Chr3	13609301	13609450	150	*	21	38	0.552632	22	87	0.252874	8	CHG	-1	0.00150626	loss	AT3G33083	ATGP3	AT3TE55345
SQHvSQL	Chr3	13904351	13904500	150	*	28	85	0.329412	65	116	0.560345	13	CHG	1	0.0015102	gain	AT3G33124	ATHILA2	AT3TE57110
SQHvSQL	Chr3	13904651	13904800	150	*	68	105	0.647619	76	89	0.853933	14	CHG	1	0.00147154	gain	AT3G33124	ATHILA2	AT3TE57110
SQHvSQL	Chr3	13906001	13906150	150	*	38	79	0.481013	42	56	0.75	8	CHG	1	0.00179969	gain	AT3G33124	ATHILA6B	AT3TE57125
SQHvSQL	Chr3	13965701	13965850	150	*	46	109	0.422018	23	123	0.186992	15	CHG	-1	0.000504949	loss	AT3G33154	ATHILA4C	AT3TE57330
SQHvSQL	Chr3	13976051	13976200	150	*	2	43	0.0465116	23	78	0.294872	9	CHG	1	0.0015415	gain	AT3G33160	ATGP1	AT3TE57365
SQHvSQL	Chr3	14003801	14003950	150	*	43	96	0.447917	26	117	0.222222	13	CHG	-1	0.00105891	loss	AT3G33175	ATHILA4A	AT3TE57465
SQHvSQL	Chr3	14009501	14009650	150	*	21	35	0.6	10	50	0.2	5	CHG	-1	0.00062644	loss	AT3G33178	ATGP7	AT3TE57480
SQHvSQL	Chr3	14053451	14053600	150	*	27	115	0.234783	45	102	0.441176	12	CHG	1	0.00155371	gain	AT3G33575	VANDAL8	AT3TE57645
SQHvSQL	Chr3	14055401	14055550	150	*	37	224	0.165179	11	185	0.0594595	43	CHH	-1	0.00125811	loss	AT3G33575	VANDAL8	AT3TE57645
SQHvSQL	Chr3	14258051	14258200	150	*	33	87	0.37931	75	124	0.604839	12	CHG	1	0.00154797	gain	AT3G42070	ATHILA4C	AT3TE58605
SQHvSQL	Chr3	14267351	14267500	150	*	65	143	0.454545	26	130	0.2	14	CHG	-1	0.000131704	loss	AT3G42086	ATENSPM10	AT3TE58635
SQHvSQL	Chr3	14312201	14312500	300	*	25	123	0.203252	51	97	0.525773	14	CHG	1	2.37E-05	gain	AT3G42155
SQHvSQL	Chr3	14339801	14339950	150	*	22	83	0.26506	52	98	0.530612	10	CHG	1	0.000822025	gain	AT3G42178	ATHILA0_I	AT3TE58895
SQHvSQL	Chr3	14425901	14426350	450	*	111	158	0.702532	109	231	0.471861	24	CHG	-1	0.00010803	loss	AT3G42256	ATHILA2	AT3TE59155
SQHvSQL	Chr3	14521151	14521300	150	*	16	71	0.225352	37	77	0.480519	8	CHG	1	0.00153283	gain	AT3G42400	HELITRON3	AT3TE59535
SQHvSQL	Chr3	14570201	14570350	150	*	15	107	0.140187	55	153	0.359477	17	CHG	1	0.000491512	gain	AT3G42436	ATHILA4C	AT3TE59660
SQHvSQL	Chr3	14636801	14636950	150	*	44	104	0.423077	73	115	0.634783	10	CHG	1	0.00179969	gain	AT3G42530	VANDAL4	AT3TE59865
SQHvSQL	Chr3	14674001	14674150	150	*	12	71	0.169014	32	72	0.444444	12	CHG	1	0.000927906	gain	AT3G42553	ATCOPIA40	AT3TE60020
SQHvSQL	Chr3	14674901	14675050	150	*	27	61	0.442623	17	97	0.175258	13	CHG	-1	0.000778876	loss	AT3G42553	ATCOPIA40	AT3TE60020
SQHvSQL	Chr3	14713751	14713900	150	*	26	44	0.590909	14	53	0.264151	8	CHG	-1	0.00149833	loss	AT3G42624	ATHILA	AT3TE60195
SQHvSQL	Chr3	14744951	14745100	150	*	19	71	0.267606	49	97	0.505155	12	CHG	1	0.00195306	gain	AT3G42653	ATENSPM2	AT3TE60295
SQHvSQL	Chr3	14772551	14772700	150	*	61	367	0.166213	17	290	0.0586207	38	CHH	-1	6.00E-05	loss	AT3G42700	VANDAL20	AT3TE60400
SQHvSQL	Chr3	14828651	14828800	150	*	48	73	0.657534	38	94	0.404255	14	CHG	-1	0.00150048	loss	AT3G42720	ATENSPM6	AT3TE60550
SQHvSQL	Chr3	14854901	14855050	150	*	58	365	0.158904	13	271	0.0479705	36	CHH	-1	3.50E-05	loss	AT3G42760	VANDAL2	AT3TE60610
SQHvSQL	Chr3	14858201	14858350	150	*	30	146	0.205479	20	232	0.0862069	35	CHH	-1	0.00116015	loss	AT3G42763	VANDAL2	AT3TE60610
SQHvSQL	Chr3	14900051	14900200	150	*	16	44	0.363636	7	63	0.111111	6	CHG	-1	0.00182037	loss	AT3G42796	ATCOPIA28	AT3TE60780
SQHvSQL	Chr3	14915651	14915800	150	*	39	118	0.330508	62	104	0.596154	13	CHG	1	0.000437421	gain	AT3G42806	VANDAL12	AT3TE60865
SQHvSQL	Chr3	14952551	14952700	150	*	33	200	0.165	5	168	0.0297619	37	CHH	-1	5.76E-05	loss	AT3G42875	ATREP10D	AT3TE60985
SQHvSQL	Chr3	14976851	14977000	150	*	25	57	0.438596	12	68	0.176471	12	CHG	-1	0.00160531	loss	AT3G42910	VANDAL12	AT3TE61045
SQHvSQL	Chr3	15027851	15028000	150	*	35	120	0.291667	37	69	0.536232	12	CHG	1	0.0013423	gain	AT3G42980	HELITRON3	AT3TE61275
SQHvSQL	Chr3	15054851	15055000	150	*	112	203	0.551724	78	238	0.327731	18	CHG	-1	5.31E-05	loss	AT3G43020	VANDAL4	AT3TE61335
SQHvSQL	Chr3	15072551	15072700	150	*	4	45	0.0888889	19	47	0.404255	6	CHG	1	0.00107986	gain	AT3G43080	VANDAL4	AT3TE61420
SQHvSQL	Chr3	15125201	15125350	150	*	36	102	0.352941	67	119	0.563025	11	CHG	1	0.00184722	gain	AT3G43144	ATHILA0_I	AT3TE61535
SQHvSQL	Chr3	15127751	15127900	150	*	18	73	0.246575	36	66	0.545455	9	CHG	1	0.000840264	gain	AT3G43144	ATHILA0_I	AT3TE61535
SQHvSQL	Chr3	15150701	15150850	150	*	45	298	0.151007	19	454	0.0418502	49	CHH	-1	1.15E-06	loss	AT3G43153	ATHILA2	AT3TE61640
SQHvSQL	Chr3	15230801	15230950	150	*	24	67	0.358209	63	97	0.649485	12	CHG	1	0.000746069	gain	AT3G43290
SQHvSQL	Chr3	15248351	15248500	150	*	38	304	0.125	62	263	0.235741	38	CHH	1	0.000819857	gain	AT3G43302	ATLANTYS1	AT3TE62010
SQHvSQL	Chr3	15249251	15249400	150	*	37	149	0.248322	28	226	0.123894	37	CHH	-1	0.00221579	loss	AT3G43302	ATLANTYS1	AT3TE62010
SQHvSQL	Chr3	15251801	15251950	150	*	64	398	0.160804	15	320	0.046875	39	CHH	-1	5.98E-06	loss	AT3G43304	ATHILA0_I	AT3TE62020
SQHvSQL	Chr3	15254351	15254500	150	*	71	307	0.23127	37	337	0.109792	49	CHH	-1	9.01E-05	loss	AT3G43304	ATHILA0_I	AT3TE62020
SQHvSQL	Chr3	15256301	15256450	150	*	8	260	0.0307692	41	245	0.167347	50	CHH	1	1.48E-06	gain	AT3G43304	ATHILA0_I	AT3TE62020
SQHvSQL	Chr3	15361451	15361600	150	*	58	94	0.617021	42	120	0.35	14	CHG	-1	0.000516567	loss	AT3G43433	Unassigned	AT3TE62390
SQHvSQL	Chr3	15473351	15473500	150	*	20	49	0.408163	4	52	0.0769231	6	CHG	-1	0.000504949	loss	AT3G43570
SQHvSQL	Chr3	15546851	15547000	150	*	9	54	0.166667	31	72	0.430556	8	CHG	1	0.00175446	gain	AT3G43640	ATCOPIA43	AT3TE62940
SQHvSQL	Chr3	15574301	15574450	150	*	31	94	0.329787	58	105	0.552381	12	CHG	1	0.00173905	gain	AT3G43675
SQHvSQL	Chr3	15580901	15581050	150	*	50	240	0.208333	19	191	0.0994764	34	CHH	-1	0.00259243	loss	AT3G43681	ATLANTYS2	AT3TE63035
SQHvSQL	Chr3	15593501	15593650	150	*	54	77	0.701299	63	138	0.456522	14	CHG	-1	0.00114312	loss	AT3G43688	ATCOPIA43	AT3TE63050
SQHvSQL	Chr3	15593501	15593650	150	*	51	250	0.204	29	325	0.0892308	42	CHH	-1	0.000166637	loss	AT3G43688	ATCOPIA43	AT3TE63050
SQHvSQL	Chr3	15717701	15717850	150	*	53	243	0.218107	27	237	0.113924	37	CHH	-1	0.00258961	loss	AT3G43863	ATHILA2	AT3TE63540
SQHvSQL	Chr3	15728351	15728500	150	*	29	84	0.345238	10	92	0.108696	9	CHG	-1	0.000626095	loss	AT3G43870
SQHvSQL	Chr3	15882251	15882400	150	*	5	58	0.0862069	24	75	0.32	9	CHG	1	0.00152481	gain	AT3G44130
SQHvSQL	Chr3	15916601	15916900	300	*	130	823	0.157959	36	791	0.045512	95	CHH	-1	7.17E-12	loss	AT3G44210	ATGP8	AT3TE64410
SQHvSQL	Chr3	15917201	15917350	150	*	61	266	0.229323	14	201	0.0696517	45	CHH	-1	1.29E-05	loss	AT3G44210	ATGP8	AT3TE64410
SQHvSQL	Chr3	15923201	15923350	150	*	32	244	0.131148	4	169	0.0236686	39	CHH	-1	0.00026221	loss	AT3G44215	ATCOPIA11	AT3TE64435
SQHvSQL	Chr3	15999851	16000000	150	*	29	110	0.263636	75	151	0.496689	18	CHG	1	0.000600002	gain	AT3G44325	ATCOPIA96	AT3TE64770
SQHvSQL	Chr3	16159601	16159750	150	*	34	182	0.186813	72	225	0.32	45	CHH	1	0.00272968	gain	AT3G44570
SQHvSQL	Chr3	16302701	16303000	300	*	184	427	0.430913	129	485	0.265979	81	CHH	-1	1.21E-06	loss	AT3G44755	TSCL	AT3TE66060
SQHvSQL	Chr3	16337351	16337500	150	*	54	282	0.191489	18	203	0.08867	40	CHH	-1	0.00205447	loss	AT3G44796	ATGP1	AT3TE66175
SQHvSQL	Chr3	16512551	16512700	150	*	46	276	0.166667	20	357	0.0560224	33	CHH	-1	2.18E-05	loss	AT3G45130	VANDAL2N1	AT3TE66935
SQHvSQL	Chr3	16593251	16593400	150	*	20	297	0.0673401	68	357	0.190476	51	CHH	1	1.62E-05	gain	AT3G45253	ATLINE1_2	AT3TE67305
SQHvSQL	Chr3	16624001	16624150	150	*	14	27	0.518519	35	37	0.945946	4	CG	1	0.00013716	gain	AT3G45300
SQHvSQL	Chr3	16647101	16647250	150	*	33	53	0.622642	17	55	0.309091	8	CHG	-1	0.00148722	loss	AT3G45380	VANDAL7	AT3TE67445
SQHvSQL	Chr3	16678151	16678450	300	*	133	446	0.298206	43	330	0.130303	47	CHH	-1	3.17E-07	loss	AT3G45460	ATREP1	AT3TE67580
SQHvSQL	Chr3	16686851	16687000	150	*	21	49	0.428571	8	61	0.131148	9	CHG	-1	0.00102377	loss	AT3G45490	TAG3N1	AT3TE67615
SQHvSQL	Chr3	16694051	16694200	150	*	26	82	0.317073	78	118	0.661017	10	CHG	1	4.20E-05	gain	AT3G45520	ATCOPIA32	AT3TE67635
SQHvSQL	Chr3	16809701	16809850	150	*	62	204	0.303922	41	216	0.189815	36	CHH	-1	0.00679858	loss	AT3G45775	ATCOPIA81	AT3TE68090
SQHvSQL	Chr3	16813301	16813450	150	*	83	246	0.337398	79	385	0.205195	51	CHH	-1	0.000361612	loss	AT3G45775	ATCOPIA81	AT3TE68090
SQHvSQL	Chr3	16813751	16813900	150	*	63	105	0.6	108	130	0.830769	16	CHG	1	0.000458189	gain	AT3G45775	ATCOPIA81	AT3TE68090
SQHvSQL	Chr3	16939601	16939750	150	*	60	115	0.521739	48	151	0.317881	14	CHG	-1	0.0013014	loss	AT3G46120
SQHvSQL	Chr3	16959251	16959400	150	*	46	119	0.386555	100	166	0.60241	18	CHG	1	0.000870238	gain	AT3G46183	ATCOPIA79	AT3TE68730
SQHvSQL	Chr3	16960151	16960300	150	*	66	103	0.640777	65	148	0.439189	12	CHG	-1	0.00177303	loss	AT3G46183	ATCOPIA79	AT3TE68730
SQHvSQL	Chr3	17363801	17363950	150	*	65	275	0.236364	26	227	0.114537	34	CHH	-1	0.000643231	loss	AT3G47165	META1	AT3TE70410
SQHvSQL	Chr3	17409851	17410000	150	*	31	181	0.171271	13	191	0.0680628	44	CHH	-1	0.00245027	loss	AT3G47270	ARNOLD3	AT3TE70590
SQHvSQL	Chr3	17416451	17416600	150	*	18	186	0.0967742	35	176	0.198864	31	CHH	1	0.00628789	gain	AT3G47280	ARNOLD3	AT3TE70590
SQHvSQL	Chr3	17433851	17434000	150	*	62	320	0.19375	20	233	0.0858369	48	CHH	-1	0.000644068	loss	AT3G47320	VANDAL6	AT3TE70635
SQHvSQL	Chr3	17436401	17436700	300	*	139	544	0.255515	87	630	0.138095	80	CHH	-1	2.22E-06	loss	AT3G47330	VANDAL6	AT3TE70635
SQHvSQL	Chr3	17980601	17980750	150	*	12	226	0.0530973	60	300	0.2	45	CHH	1	5.89E-06	gain	AT3G48523	ATCOPIA44	AT3TE72850
SQHvSQL	Chr3	18255401	18255550	150	*	17	207	0.0821256	58	251	0.231076	30	CHH	1	5.04E-05	gain	AT3G49230
SQHvSQL	Chr3	18654701	18654850	150	*	117	380	0.307895	72	371	0.19407	34	CHH	-1	0.00051759	loss	AT3G50320
SQHvSQL	Chr3	18793151	18793300	150	*	85	325	0.261538	60	376	0.159574	41	CHH	-1	0.00119241	loss	AT3G50625	ATCOPIA52	AT3TE76225
SQHvSQL	Chr3	18793751	18793900	150	*	48	71	0.676056	19	73	0.260274	13	CHG	-1	2.37E-05	loss	AT3G50625	ATCOPIA52	AT3TE76225
SQHvSQL	Chr3	18795701	18795850	150	*	76	276	0.275362	55	338	0.162722	56	CHH	-1	0.000990608	loss	AT3G50625	ATCOPIA52	AT3TE76225
SQHvSQL	Chr3	18873851	18874000	150	*	55	285	0.192982	141	404	0.34901	44	CHH	1	2.59E-05	gain	AT3G50770	RP1_AT	AT3TE76530
SQHvSQL	Chr3	19242851	19243000	150	*	139	226	0.615044	147	322	0.456522	32	CHH	-1	0.000424755	loss	AT3G51860
SQHvSQL	Chr3	20260301	20260450	150	*	145	307	0.472313	198	322	0.614907	45	CHH	1	0.000523866	gain	AT3G54730
SQHvSQL	Chr3	20535851	20536000	150	*	16	52	0.307692	43	58	0.741379	6	CG	1	2.79E-05	gain	AT3G55400
SQHvSQL	Chr3	20654051	20654200	150	*	21	164	0.128049	3	136	0.0220588	31	CHH	-1	0.00105128	loss	AT3G55665
SQHvSQL	Chr3	20657951	20658100	150	*	32	300	0.106667	93	402	0.231343	42	CHH	1	5.33E-05	gain	AT3G55670	HELITRONY3	AT3TE84005
SQHvSQL	Chr3	20728451	20728600	150	*	57	233	0.244635	52	418	0.124402	33	CHH	-1	0.000168156	loss	AT3G55860
SQHvSQL	Chr3	20746451	20746600	150	*	139	336	0.41369	136	444	0.306306	49	CHH	-1	0.00225923	loss	AT3G55930
SQHvSQL	Chr3	21329051	21329200	150	*	40	307	0.130293	98	369	0.265583	47	CHH	1	4.14E-05	gain	AT3G57586
SQHvSQL	Chr3	21718601	21718750	150	*	35	38	0.921053	10	45	0.222222	4	CG	-1	1.74E-08	loss	AT3G58730
SQHvSQL	Chr3	22062101	22062250	150	*	53	219	0.242009	17	183	0.0928962	41	CHH	-1	0.000175203	loss	AT3G59720	ATCOPIA78	AT3TE89830
SQHvSQL	Chr3	22218701	22219000	300	*	208	561	0.370766	138	546	0.252747	63	CHH	-1	5.98E-05	loss	AT3G60140
SQHvSQL	Chr3	22232501	22232650	150	*	34	371	0.0916442	75	305	0.245902	40	CHH	1	5.04E-07	gain	AT3G60170	ATCOPIA23	AT3TE90530
SQHvSQL	Chr3	22386101	22386250	150	*	28	184	0.152174	78	304	0.256579	42	CHH	1	0.00690651	gain	AT3G60565	ATCOPIA51	AT3TE91200
SQHvSQL	Chr3	22975301	22975450	150	*	40	46	0.869565	44	98	0.44898	6	CG	-1	1.17E-05	loss	AT3G62040
SQHvSQL	Chr3	23205401	23205550	150	*	34	55	0.618182	40	124	0.322581	9	CHG	-1	0.000715531	loss	AT3G62725	ATLINEIII	AT3TE94580
SQHvSQL	Chr3	23206301	23206450	150	*	95	416	0.228365	70	552	0.126812	42	CHH	-1	7.84E-05	loss	AT3G62725	ATLINEIII	AT3TE94580
SQHvSQL	Chr4	41651	41800	150	*	128	260	0.492308	86	256	0.335938	40	CHH	-1	0.000500176	loss	AT4G00120	RathE1_cons	AT4TE00200
SQHvSQL	Chr4	420851	421000	150	*	21	92	0.228261	46	86	0.534884	10	CHG	1	0.000253613	gain	AT4G00970
SQHvSQL	Chr4	631301	631750	450	*	191	961	0.198751	106	1170	0.0905983	149	CHH	-1	3.56E-11	loss	AT4G01490	ATLINE1_6	AT4TE03295
SQHvSQL	Chr4	631451	631600	150	*	77	89	0.865169	58	100	0.58	14	CHG	-1	0.000180177	loss	AT4G01490	ATLINE1_6	AT4TE03295
SQHvSQL	Chr4	634301	634450	150	*	105	469	0.223881	52	454	0.114537	52	CHH	-1	3.18E-05	loss	AT4G01490	ATLINE1_6	AT4TE03295
SQHvSQL	Chr4	661601	661750	150	*	30	139	0.215827	81	226	0.358407	30	CHH	1	0.00437718	gain	AT4G01525	ATREP4	AT4TE03415
SQHvSQL	Chr4	664301	664450	150	*	25	219	0.114155	33	142	0.232394	31	CHH	1	0.00320913	gain	AT4G01530	ATLINE1A	AT4TE03430
SQHvSQL	Chr4	875801	875950	150	*	40	224	0.178571	99	315	0.314286	44	CHH	1	0.00059652	gain	AT4G02000
SQHvSQL	Chr4	1453301	1453450	150	*	86	112	0.767857	34	75	0.453333	14	CHG	-1	0.000145157	loss	AT4G03300	VANDAL2	AT4TE07395
SQHvSQL	Chr4	1461251	1461400	150	*	66	333	0.198198	37	448	0.0825893	49	CHH	-1	9.84E-06	loss	AT4G03310	ATENSPM4	AT4TE07420
SQHvSQL	Chr4	1463051	1463200	150	*	51	152	0.335526	28	241	0.116183	33	CHH	-1	9.84E-07	loss	AT4G03310	VANDAL2	AT4TE07440
SQHvSQL	Chr4	1691501	1691650	150	*	44	254	0.173228	21	312	0.0673077	47	CHH	-1	0.000172661	loss	AT4G03790	ATHILA2	AT4TE08475
SQHvSQL	Chr4	1757051	1757200	150	*	65	276	0.235507	87	211	0.412322	25	CHH	1	7.47E-05	gain	AT4G03811
SQHvSQL	Chr4	1799351	1799500	150	*	18	81	0.222222	35	72	0.486111	12	CHG	1	0.00120898	gain	AT4G03840	ATGP2N	AT4TE08985
SQHvSQL	Chr4	1824251	1824400	150	*	18	54	0.333333	43	69	0.623188	6	CHG	1	0.00161756	gain	AT4G03876	HELITRON4	AT4TE09045
SQHvSQL	Chr4	1904201	1904350	150	*	19	83	0.228916	48	101	0.475248	17	CHG	1	0.00114312	gain	AT4G03979	VANDAL4	AT4TE09295
SQHvSQL	Chr4	1912001	1912150	150	*	31	42	0.738095	29	71	0.408451	6	CHG	-1	0.00125677	loss	AT4G03980	ARNOLD3	AT4TE09310
SQHvSQL	Chr4	1925801	1925950	150	*	18	230	0.0782609	51	285	0.178947	42	CHH	1	0.00115399	gain	AT4G04010	ARNOLD2	AT4TE09320
SQHvSQL	Chr4	1948301	1948450	150	*	67	96	0.697917	51	125	0.408	18	CHG	-1	0.000209322	loss	AT4G04050	ATLANTYS1	AT4TE09385
SQHvSQL	Chr4	1985201	1985500	300	*	79	322	0.245342	71	515	0.137864	65	CHH	-1	0.00016521	loss	AT4G04140	VANDAL20	AT4TE09480
SQHvSQL	Chr4	1987451	1987600	150	*	59	351	0.168091	24	355	0.0676056	55	CHH	-1	8.28E-05	loss	AT4G04140	VANDAL20	AT4TE09480
SQHvSQL	Chr4	2036801	2036950	150	*	16	63	0.253968	61	114	0.535088	10	CHG	1	0.000840264	gain	AT4G04223
SQHvSQL	Chr4	2059301	2059450	150	*	50	81	0.617284	33	96	0.34375	10	CHG	-1	0.000805773	loss	AT4G04270
SQHvSQL	Chr4	2284451	2284600	150	*	70	254	0.275591	44	301	0.146179	43	CHH	-1	0.000306148	loss	AT4G04560	ATCOPIA42	AT4TE10590
SQHvSQL	Chr4	2292251	2292400	150	*	34	290	0.117241	76	306	0.248366	36	CHH	1	8.91E-05	gain	AT4G04570	RathE1_cons	AT4TE10620
SQHvSQL	Chr4	2444201	2444350	150	*	87	148	0.587838	49	130	0.376923	15	CHG	-1	0.00104427	loss	AT4G04820	VANDAL3	AT4TE11390
SQHvSQL	Chr4	2598851	2599000	150	*	32	71	0.450704	67	89	0.752809	11	CHG	1	0.000504949	gain	AT4G05073	ATCOPIA69	AT4TE12175
SQHvSQL	Chr4	2698601	2698750	150	*	46	309	0.148867	11	238	0.0462185	55	CHH	-1	0.000193937	loss	AT4G05280	VANDAL2	AT4TE12615
SQHvSQL	Chr4	2701151	2701300	150	*	40	158	0.253165	21	158	0.132911	28	CHH	-1	0.00695148	loss	AT4G05280	VANDAL2	AT4TE12615
SQHvSQL	Chr4	2707601	2707750	150	*	16	99	0.161616	2	67	0.0298507	16	CHH	-1	0.00752427	loss	AT4G05300	ATGP2N	AT4TE12620
SQHvSQL	Chr4	2874851	2875000	150	*	51	284	0.179577	15	414	0.0362319	42	CHH	-1	4.85E-09	loss	AT4G05585	ATGP1	AT4TE13450
SQHvSQL	Chr4	2911301	2911450	150	*	12	47	0.255319	2	59	0.0338983	7	CHG	-1	0.00131732	loss	AT4G05595	ATLANTYS1	AT4TE13555
SQHvSQL	Chr4	2962151	2962300	150	*	8	32	0.25	0	41	0	4	CHG	-1	0.00125677	loss	AT4G05612
SQHvSQL	Chr4	2974151	2974300	150	*	61	105	0.580952	40	119	0.336134	17	CHG	-1	0.000746069	loss	AT4G05613	ATHILA	AT4TE13850
SQHvSQL	Chr4	2982101	2982250	150	*	37	80	0.4625	12	60	0.2	10	CHG	-1	0.00155371	loss	AT4G05616	ATLANTYS2	AT4TE13880
SQHvSQL	Chr4	3104951	3105100	150	*	46	293	0.156997	16	311	0.0514469	46	CHH	-1	5.33E-05	loss	AT4G06487	ATLANTYS1	AT4TE14330
SQHvSQL	Chr4	3119051	3119200	150	*	9	62	0.145161	52	119	0.436975	12	CHG	1	0.000465974	gain	AT4G06491	ATLANTYS2	AT4TE14375
SQHvSQL	Chr4	3163151	3163300	150	*	23	102	0.22549	54	108	0.5	8	CHG	1	0.000314371	gain	AT4G06500	VANDAL3	AT4TE14520
SQHvSQL	Chr4	3276401	3276550	150	*	43	128	0.335938	103	190	0.542105	16	CHG	1	0.000824507	gain	AT4G06516	ATHILA6A	AT4TE15030
SQHvSQL	Chr4	3311501	3311650	150	*	40	75	0.533333	43	142	0.302817	14	CHG	-1	0.00137722	loss	AT4G06524	ATHILA2	AT4TE15130
SQHvSQL	Chr4	3338951	3339100	150	*	21	59	0.355932	5	53	0.0943396	6	CHG	-1	0.00147154	loss	AT4G06529	ATLANTYS1	AT4TE15235
SQHvSQL	Chr4	3400151	3400300	150	*	16	35	0.457143	5	40	0.125	5	CHG	-1	0.00160845	loss	AT4G06546	ATLANTYS1	AT4TE15475
SQHvSQL	Chr4	3401051	3401200	150	*	34	79	0.43038	25	118	0.211864	16	CHG	-1	0.00145912	loss	AT4G06546	ATLANTYS1	AT4TE15475
SQHvSQL	Chr4	3514301	3514450	150	*	2	63	0.031746	21	58	0.362069	8	CHG	1	7.29E-05	gain	AT4G06569	ATENSPM2	AT4TE15860
SQHvSQL	Chr4	3544151	3544300	150	*	20	72	0.277778	45	80	0.5625	13	CHG	1	0.000990019	gain	AT4G06574	ATHILA2	AT4TE15945
SQHvSQL	Chr4	3546701	3546850	150	*	30	43	0.697674	25	70	0.357143	10	CHG	-1	0.00103012	loss	AT4G06575	ATHILA2	AT4TE15945
SQHvSQL	Chr4	3558101	3558250	150	*	38	85	0.447059	19	89	0.213483	11	CHG	-1	0.00145912	loss	AT4G06579	VANDAL3	AT4TE15955
SQHvSQL	Chr4	3566651	3566800	150	*	1	29	0.0344828	11	28	0.392857	4	CHG	1	0.00139342	gain	AT4G06580	ATHILA5	AT4TE15985
SQHvSQL	Chr4	3571451	3571600	150	*	11	67	0.164179	31	75	0.413333	7	CHG	1	0.00150048	gain	AT4G06581	ATHILA4B_LTR	AT4TE15995
SQHvSQL	Chr4	3626051	3626200	150	*	50	343	0.145773	9	230	0.0391304	54	CHH	-1	9.14E-05	loss	AT4G06591	ATLANTYS1	AT4TE16165
SQHvSQL	Chr4	3644651	3644800	150	*	28	112	0.25	66	138	0.478261	11	CHG	1	0.000715531	gain	AT4G06595	ATHILA8B	AT4TE16210
SQHvSQL	Chr4	3779051	3779200	150	*	34	193	0.176166	28	368	0.076087	41	CHH	-1	0.000521297	loss	AT4G06636	VANDAL16	AT4TE16710
SQHvSQL	Chr4	3782951	3783100	150	*	47	128	0.367188	6	68	0.0882353	11	CHG	-1	0.00026832	loss	AT4G06638	VANDAL16	AT4TE16710
SQHvSQL	Chr4	3886001	3886150	150	*	53	141	0.375887	98	168	0.583333	24	CHG	1	0.000805773	gain	AT4G06670	ATGP3	AT4TE16985
SQHvSQL	Chr4	3916601	3916750	150	*	25	85	0.294118	55	101	0.544554	11	CHG	1	0.00118483	gain	AT4G06686	ATHILA6A	AT4TE17115
SQHvSQL	Chr4	3918101	3918250	150	*	57	105	0.542857	26	85	0.305882	10	CHG	-1	0.00147154	loss	AT4G06686	ATHILA6B	AT4TE17120
SQHvSQL	Chr4	3960251	3960400	150	*	62	120	0.516667	20	74	0.27027	18	CHG	-1	0.00128203	loss	AT4G06704	ATHILA2	AT4TE17240
SQHvSQL	Chr4	3962951	3963100	150	*	27	74	0.364865	76	117	0.649573	12	CHG	1	0.000557109	gain	AT4G06708	ATHILA2	AT4TE17240
SQHvSQL	Chr4	4020401	4020550	150	*	13	296	0.0439189	29	193	0.150259	46	CHH	1	9.67E-05	gain	AT4G06720	ATHILA6A	AT4TE17470
SQHvSQL	Chr4	4042901	4043050	150	*	75	230	0.326087	92	172	0.534884	22	CHG	1	0.000261447	gain	AT4G06736	ATHILA2	AT4TE17510
SQHvSQL	Chr4	4128251	4128400	150	*	13	23	0.565217	6	46	0.130435	4	CHG	-1	0.000590825	loss	AT4G07330	Unassigned	AT4TE17895
SQHvSQL	Chr4	4178801	4178950	150	*	14	27	0.518519	47	50	0.94	6	CG	1	4.54E-05	gain	AT4G07355	ATHILA6A	AT4TE18060
SQHvSQL	Chr4	4281401	4281550	150	*	38	58	0.655172	14	52	0.269231	12	CHG	-1	0.000362988	loss	AT4G07492	ATHILA3	AT4TE18320
SQHvSQL	Chr4	4282151	4282300	150	*	66	112	0.589286	40	109	0.366972	12	CHG	-1	0.00141345	loss	AT4G07492	ATHILA3	AT4TE18330
SQHvSQL	Chr4	4318301	4318600	300	*	41	225	0.182222	116	273	0.424908	30	CHG	1	1.35E-06	gain	AT4G07516	ATLINE1_2	AT4TE18425
SQHvSQL	Chr4	4327151	4327300	150	*	45	312	0.144231	15	356	0.0421348	37	CHH	-1	1.56E-05	loss	AT4G07518	ATENSPM6	AT4TE18435
SQHvSQL	Chr4	4429301	4429450	150	*	53	123	0.430894	61	94	0.648936	10	CHG	1	0.00162713	gain	AT4G07640	ATHILA0_I	AT4TE18745
SQHvSQL	Chr4	4564601	4564750	150	*	8	20	0.4	30	37	0.810811	4	CG	1	0.0018321	gain	AT4G07755	ATHILA6B	AT4TE19170
SQHvSQL	Chr4	4593551	4593700	150	*	54	186	0.290323	99	195	0.507692	22	CHG	1	0.000180177	gain	AT4G07770	ATLINE2	AT4TE19315
SQHvSQL	Chr4	4645751	4645900	150	*	29	223	0.130045	59	203	0.29064	44	CHH	1	0.000100841	gain	AT4G07830	ATGP1	AT4TE19530
SQHvSQL	Chr4	4729601	4729750	150	*	43	213	0.201878	10	236	0.0423729	39	CHH	-1	1.23E-06	loss	AT4G07931	ATLANTYS1	AT4TE19830
SQHvSQL	Chr4	4738751	4738900	150	*	17	104	0.163462	45	122	0.368852	11	CHG	1	0.00115818	gain	AT4G07934	ATHILA4	AT4TE19850
SQHvSQL	Chr4	4773551	4773700	150	*	10	303	0.0330033	40	224	0.178571	56	CHH	1	1.90E-07	gain	AT4G07942	ATHILA2	AT4TE19915
SQHvSQL	Chr4	4879901	4880050	150	*	17	28	0.607143	13	53	0.245283	6	CHG	-1	0.00158258	loss	AT4G08036	ATLINE1A	AT4TE20310
SQHvSQL	Chr4	5002751	5002900	150	*	19	50	0.38	9	74	0.121622	7	CHG	-1	0.00128203	loss	AT4G08096	ATGP5	AT4TE20890
SQHvSQL	Chr4	5024501	5024650	150	*	18	224	0.0803571	42	196	0.214286	44	CHH	1	0.000182418	gain	AT4G08105	ATGP1	AT4TE20975
SQHvSQL	Chr4	5070701	5070850	150	*	36	257	0.140078	6	191	0.0314136	39	CHH	-1	0.000189499	loss	AT4G08114	ATLANTYS1	AT4TE21090
SQHvSQL	Chr4	5075501	5075650	150	*	39	97	0.402062	57	88	0.647727	15	CHG	1	0.00133274	gain	AT4G08115	ATHILA	AT4TE21095
SQHvSQL	Chr4	5095151	5095300	150	*	17	100	0.17	45	103	0.436893	11	CHG	1	0.000314371	gain	AT4G08130	ATHILA4A	AT4TE21135
SQHvSQL	Chr4	5205551	5205700	150	*	16	281	0.0569395	42	264	0.159091	44	CHH	1	0.000215961	gain	AT4G08262	ATLINE1_6	AT4TE21695
SQHvSQL	Chr4	5303951	5304100	150	*	14	67	0.208955	63	126	0.5	13	CHG	1	0.00048321	gain	AT4G08375	ATCOPIA55	AT4TE22095
SQHvSQL	Chr4	5394401	5394550	150	*	42	216	0.194444	9	260	0.0346154	38	CHH	-1	2.09E-07	loss	AT4G08485	ARNOLDY2	AT4TE22545
SQHvSQL	Chr4	5450651	5450800	150	*	85	305	0.278689	50	385	0.12987	52	CHH	-1	4.96E-06	loss	AT4G08560	ATREP10D	AT4TE22825
SQHvSQL	Chr4	5487101	5487250	150	*	44	67	0.656716	26	78	0.333333	9	CHG	-1	0.000516567	loss	AT4G08600	VANDAL8	AT4TE22970
SQHvSQL	Chr4	5570951	5571100	150	*	55	209	0.263158	57	390	0.146154	47	CHH	-1	0.000699718	loss	AT4G08720	VANDAL21	AT4TE23345
SQHvSQL	Chr4	5592251	5592400	150	*	68	414	0.164251	28	465	0.0602151	51	CHH	-1	4.18E-06	loss	AT4G08765	ATCOPIA13	AT4TE23425
SQHvSQL	Chr4	5692751	5692900	150	*	37	218	0.169725	7	185	0.0378378	43	CHH	-1	6.06E-05	loss	AT4G08890	VANDAL2	AT4TE23825
SQHvSQL	Chr4	5695751	5695900	150	*	51	320	0.159375	14	403	0.0347395	46	CHH	-1	7.97E-08	loss	AT4G08890	VANDAL2	AT4TE23825
SQHvSQL	Chr4	5948201	5948350	150	*	30	138	0.217391	19	188	0.101064	25	CHH	-1	0.00405121	loss	AT4G09380	VANDAL6	AT4TE25050
SQHvSQL	Chr4	6106601	6106750	150	*	53	268	0.197761	32	392	0.0816327	35	CHH	-1	3.74E-05	loss	AT4G09660
SQHvSQL	Chr4	6132101	6132250	150	*	78	332	0.23494	34	286	0.118881	51	CHH	-1	0.000332365	loss	AT4G09710
SQHvSQL	Chr4	6209951	6210100	150	*	70	97	0.721649	34	81	0.419753	12	CHG	-1	0.000347976	loss	AT4G09875	ATHILA8A	AT4TE26330
SQHvSQL	Chr4	6533651	6533800	150	*	58	247	0.234818	19	284	0.0669014	45	CHH	-1	3.88E-07	loss	AT4G10580	ATGP1	AT4TE27915
SQHvSQL	Chr4	6560651	6560800	150	*	30	53	0.566038	55	66	0.833333	9	CHG	1	0.00158258	gain	AT4G10613
SQHvSQL	Chr4	6652451	6652600	150	*	20	251	0.0796813	64	352	0.181818	49	CHH	1	0.000556801	gain	AT4G10830	ATLINE1_4	AT4TE28515
SQHvSQL	Chr4	6652751	6652900	150	*	17	226	0.0752212	37	210	0.17619	37	CHH	1	0.00174895	gain	AT4G10830	ATLINE1_4	AT4TE28515
SQHvSQL	Chr4	6699101	6699250	150	*	18	217	0.0829493	66	291	0.226804	29	CHH	1	4.56E-05	gain	AT4G10920
SQHvSQL	Chr4	6724151	6724300	150	*	76	279	0.272401	56	338	0.16568	45	CHH	-1	0.00165177	loss	AT4G10980	ATCOPIA17	AT4TE28870
SQHvSQL	Chr4	7363601	7363750	150	*	9	176	0.0511364	35	210	0.166667	37	CHH	1	0.000583005	gain	AT4G12426	META1	AT4TE32060
SQHvSQL	Chr4	7364351	7364500	150	*	75	208	0.360577	73	353	0.206799	47	CHH	-1	0.000141356	loss	AT4G12426	META1	AT4TE32060
SQHvSQL	Chr4	7821551	7821700	150	*	107	339	0.315634	51	249	0.204819	48	CHH	-1	0.00314511	loss	AT4G13455	META1	AT4TE34305
SQHvSQL	Chr4	8030351	8030650	300	*	266	741	0.358974	149	701	0.212553	85	CHH	-1	1.60E-08	loss	AT4G13885
SQHvSQL	Chr4	8317451	8317600	150	*	32	98	0.326531	72	131	0.549618	15	CHG	1	0.0013014	gain	AT4G14460	ATCOPIA17	AT4TE36845
SQHvSQL	Chr4	8327651	8327800	150	*	77	325	0.236923	32	257	0.124514	44	CHH	-1	0.000817984	loss	AT4G14470	ATLINEIII	AT4TE36905
SQHvSQL	Chr4	8777801	8777950	150	*	64	214	0.299065	22	229	0.0960699	37	CHH	-1	5.83E-07	loss	AT4G15370	ATREP15	AT4TE39200
SQHvSQL	Chr4	8903351	8903500	150	*	30	256	0.117188	49	215	0.227907	39	CHH	1	0.00172458	gain	AT4G15590	ATLINE1_2	AT4TE39815
SQHvSQL	Chr4	8903501	8903650	150	*	53	104	0.509615	74	95	0.778947	15	CHG	1	0.000458189	gain	AT4G15590	ATLINE1_2	AT4TE39815
SQHvSQL	Chr4	8906201	8906350	150	*	47	200	0.235	38	297	0.127946	45	CHH	-1	0.00225952	loss	AT4G15590	ATLINE1_2	AT4TE39815
SQHvSQL	Chr4	9173351	9173500	150	*	10	83	0.120482	34	106	0.320755	12	CHG	1	0.00153333	gain	AT4G16195
SQHvSQL	Chr4	9910001	9910300	300	*	100	320	0.3125	55	332	0.165663	56	CHH	-1	3.38E-05	loss	AT4G17820	META1	AT4TE44990
SQHvSQL	Chr4	9911351	9911500	150	*	39	311	0.125402	118	464	0.25431	44	CHH	1	3.72E-05	gain	AT4G17820	META1	AT4TE44990
SQHvSQL	Chr4	9989651	9989800	150	*	3	57	0.0526316	18	67	0.268657	8	CHG	1	0.00160845	gain	AT4G18000
SQHvSQL	Chr4	10172501	10172650	150	*	28	399	0.0701754	53	275	0.192727	46	CHH	1	6.98E-06	gain	AT4G18410	Unassigned	AT4TE46305
SQHvSQL	Chr4	10755851	10756000	150	*	11	72	0.152778	25	53	0.471698	10	CHG	1	0.000516567	gain	AT4G19790	ATCOPIA16	AT4TE49275
SQHvSQL	Chr4	10756601	10756750	150	*	70	234	0.299145	35	216	0.162037	34	CHH	-1	0.000857544	loss	AT4G19790	ATCOPIA16	AT4TE49275
SQHvSQL	Chr4	10903751	10903900	150	*	71	218	0.325688	34	254	0.133858	37	CHH	-1	3.24E-06	loss	AT4G20180	META1	AT4TE49990
SQHvSQL	Chr4	10904051	10904200	150	*	56	290	0.193103	115	345	0.333333	47	CHH	1	0.000153435	gain	AT4G20180	META1	AT4TE49990
SQHvSQL	Chr4	11676551	11676700	150	*	173	358	0.48324	148	405	0.365432	46	CHH	-1	0.00132726	loss	AT4G22040	ATCOPIA22	AT4TE53965
SQHvSQL	Chr4	11914001	11914150	150	*	74	292	0.253425	21	256	0.0820312	26	CHH	-1	9.75E-07	loss	AT4G22650
SQHvSQL	Chr4	11963651	11963800	150	*	211	456	0.462719	158	436	0.362385	44	CHH	-1	0.0027488	loss	AT4G22770	RP1_AT	AT4TE55390
SQHvSQL	Chr4	13316951	13317100	150	*	30	246	0.121951	80	277	0.288809	28	CHH	1	1.20E-05	gain	AT4G26320	ATMU3N1	AT4TE62590
SQHvSQL	Chr4	14398151	14398300	150	*	38	255	0.14902	82	321	0.255452	46	CHH	1	0.00216104	gain	AT4G29200
SQHvSQL	Chr4	14569301	14569450	150	*	37	205	0.180488	91	243	0.374486	26	CHH	1	2.09E-05	gain	AT4G29740
SQHvSQL	Chr4	14979101	14979250	150	*	40	203	0.197044	132	426	0.309859	34	CHH	1	0.00340098	gain	AT4G30740	ATREP6	AT4TE71140
SQHvSQL	Chr4	17212751	17212900	150	*	5	55	0.0909091	34	100	0.34	9	CHG	1	0.00121356	gain	AT4G36460
SQHvSQL	Chr4	17713751	17713900	150	*	17	86	0.197674	37	84	0.440476	9	CHG	1	0.0012388	gain	AT4G37705	ATCOPIA45	AT4TE85580
SQHvSQL	Chr5	28505	28654	150	*	11	216	0.0509259	51	245	0.208163	44	CHH	1	4.16E-06	gain	AT5G01080
SQHvSQL	Chr5	136505	136654	150	*	59	83	0.710843	48	110	0.436364	15	CHG	-1	0.000600002	loss	AT5G01335	Unassigned	AT5TE00480
SQHvSQL	Chr5	1066955	1067104	150	*	50	168	0.297619	41	275	0.149091	29	CHH	-1	0.000311067	loss	AT5G03950	VANDAL2N1	AT5TE03885
SQHvSQL	Chr5	2262455	2262604	150	*	35	174	0.201149	23	236	0.0974576	40	CHH	-1	0.00330608	loss	AT5G07215	Unassigned	AT5TE08220
SQHvSQL	Chr5	2333855	2334004	150	*	11	30	0.366667	32	41	0.780488	4	CG	1	0.000570218	gain	AT5G07380
SQHvSQL	Chr5	2346755	2346904	150	*	25	86	0.290698	79	143	0.552448	13	CHG	1	0.00055388	gain	AT5G07410
SQHvSQL	Chr5	2353505	2353654	150	*	66	201	0.328358	36	221	0.162896	36	CHH	-1	0.000154923	loss	AT5G07430
SQHvSQL	Chr5	2377355	2377504	150	*	66	288	0.229167	17	326	0.0521472	38	CHH	-1	3.76E-09	loss	AT5G07505	ATLINE1_1	AT5TE08630
SQHvSQL	Chr5	3905855	3906004	150	*	47	125	0.376	106	176	0.602273	15	CHG	1	0.000537966	gain	AT5G12085	ATGP3	AT5TE14165
SQHvSQL	Chr5	3906755	3907054	300	*	135	575	0.234783	66	510	0.129412	84	CHH	-1	2.71E-05	loss	AT5G12085	ATGP3	AT5TE14165
SQHvSQL	Chr5	4320905	4321054	150	*	23	248	0.0927419	82	374	0.219251	52	CHH	1	8.91E-05	gain	AT5G13475
SQHvSQL	Chr5	5113805	5113954	150	*	77	348	0.221264	42	384	0.109375	57	CHH	-1	9.83E-05	loss	AT5G15690
SQHvSQL	Chr5	6206255	6206404	150	*	37	174	0.212644	20	198	0.10101	41	CHH	-1	0.00326164	loss	AT5G18633
SQHvSQL	Chr5	6206555	6206704	150	*	89	345	0.257971	34	261	0.130268	51	CHH	-1	0.000212017	loss	AT5G18633	TA11	AT5TE22500
SQHvSQL	Chr5	6341555	6341704	150	*	47	76	0.618421	30	86	0.348837	9	CHG	-1	0.00120343	loss	AT5G18990
SQHvSQL	Chr5	6349655	6349804	150	*	74	256	0.289062	55	332	0.165663	38	CHH	-1	0.000532913	loss	AT5G19015	ATENSPM2	AT5TE22990
SQHvSQL	Chr5	6350705	6350854	150	*	23	202	0.113861	50	217	0.230415	31	CHH	1	0.00204789	gain	AT5G19015	ATENSPM2	AT5TE22990
SQHvSQL	Chr5	6403505	6403654	150	*	65	181	0.359116	103	177	0.581921	19	CHG	1	0.000253119	gain	AT5G19097	ATCOPIA89	AT5TE23185
SQHvSQL	Chr5	6406205	6406354	150	*	75	147	0.510204	83	113	0.734513	16	CHG	1	0.000748402	gain	AT5G19097	ATCOPIA89	AT5TE23185
SQHvSQL	Chr5	7029755	7029904	150	*	116	457	0.253829	57	405	0.140741	48	CHH	-1	8.50E-05	loss	AT5G20750	VANDAL20	AT5TE25460
SQHvSQL	Chr5	7038305	7038454	150	*	67	240	0.279167	57	332	0.171687	45	CHH	-1	0.00246485	loss	AT5G20780	VANDAL20	AT5TE25475
SQHvSQL	Chr5	7041155	7041304	150	*	22	68	0.323529	34	55	0.618182	6	CHG	1	0.00149187	gain	AT5G20800	ATLINE1A	AT5TE25480
SQHvSQL	Chr5	7041155	7041304	150	*	65	471	0.138004	83	343	0.241983	38	CHH	1	0.000270434	gain	AT5G20800	ATLINE1A	AT5TE25480
SQHvSQL	Chr5	7430705	7430854	150	*	88	252	0.349206	67	286	0.234266	35	CHH	-1	0.00369669	loss	AT5G22420	ATTIRTA1	AT5TE26870
SQHvSQL	Chr5	8226755	8226904	150	*	69	255	0.270588	46	309	0.148867	30	CHH	-1	0.000556366	loss	AT5G24220	RathE1_cons	AT5TE29735
SQHvSQL	Chr5	8353205	8353354	150	*	82	131	0.625954	70	163	0.429448	22	CHH	-1	0.00110173	loss	AT5G24450	ATREP3	AT5TE30195
SQHvSQL	Chr5	8503355	8503504	150	*	53	339	0.156342	8	250	0.032	36	CHH	-1	4.95E-06	loss	AT5G24775	ATENSPM6	AT5TE30770
SQHvSQL	Chr5	8576855	8577004	150	*	28	237	0.118143	49	224	0.21875	40	CHH	1	0.00414903	gain	AT5G24915	ATLINE1_6	AT5TE31020
SQHvSQL	Chr5	8627405	8627554	150	*	66	287	0.229965	30	234	0.128205	47	CHH	-1	0.00328268	loss	AT5G25045	ATCOPIA22	AT5TE31200
SQHvSQL	Chr5	8719805	8719954	150	*	40	166	0.240964	29	238	0.121849	38	CHH	-1	0.0021229	loss	AT5G25205	TA11	AT5TE31545
SQHvSQL	Chr5	8721755	8721904	150	*	41	225	0.182222	21	262	0.0801527	44	CHH	-1	0.00105054	loss	AT5G25205	TA11	AT5TE31545
SQHvSQL	Chr5	8722355	8722504	150	*	12	25	0.48	35	37	0.945946	6	CG	1	7.92E-05	gain	AT5G25205	TA11	AT5TE31555
SQHvSQL	Chr5	8722355	8722504	150	*	37	67	0.552239	81	99	0.818182	15	CHG	1	0.000714497	gain	AT5G25205	TA11	AT5TE31555
SQHvSQL	Chr5	8722355	8722504	150	*	20	174	0.114943	70	263	0.26616	43	CHH	1	0.000245797	gain	AT5G25205	TA11	AT5TE31555
SQHvSQL	Chr5	8723105	8723254	150	*	37	219	0.16895	92	304	0.302632	42	CHH	1	0.000702146	gain	AT5G25205	TA11	AT5TE31555
SQHvSQL	Chr5	8788205	8788354	150	*	14	39	0.358974	2	35	0.0571429	4	CHG	-1	0.00175446	loss	AT5G25320
SQHvSQL	Chr5	9094655	9094804	150	*	70	259	0.27027	63	370	0.17027	45	CHH	-1	0.00290259	loss	AT5G26020	ATHAT1	AT5TE32880
SQHvSQL	Chr5	9250355	9250504	150	*	54	102	0.529412	47	146	0.321918	16	CHG	-1	0.00147154	loss	AT5G26345	ATMU1	AT5TE33455
SQHvSQL	Chr5	9393905	9394054	150	*	7	56	0.125	39	103	0.378641	12	CHG	1	0.00128312	gain	AT5G26580
SQHvSQL	Chr5	9343955	9344104	150	*	31	140	0.221429	35	79	0.443038	14	CHG	1	0.00119256	gain	AT5G26650
SQHvSQL	Chr5	9412655	9412804	150	*	43	318	0.13522	78	326	0.239264	45	CHH	1	0.00101994	gain	AT5G26775
SQHvSQL	Chr5	9487355	9487504	150	*	121	364	0.332418	56	254	0.220472	38	CHH	-1	0.0028565	loss	AT5G26970	ATREP1	AT5TE34440
SQHvSQL	Chr5	9565955	9566104	150	*	104	394	0.263959	72	449	0.160356	49	CHH	-1	0.000379502	loss	AT5G27170	VANDAL8	AT5TE34730
SQHvSQL	Chr5	9569555	9569704	150	*	49	262	0.187023	22	278	0.0791367	38	CHH	-1	0.000361612	loss	AT5G27190	VANDAL8	AT5TE34730
SQHvSQL	Chr5	9602405	9602554	150	*	23	65	0.353846	6	55	0.109091	6	CHG	-1	0.00184722	loss	AT5G27250	Unassigned	AT5TE34840
SQHvSQL	Chr5	9641405	9641554	150	*	39	324	0.12037	86	373	0.230563	46	CHH	1	0.000285836	gain	AT5G27345	Unassigned	AT5TE34980
SQHvSQL	Chr5	9739655	9739804	150	*	14	77	0.181818	50	125	0.4	16	CHG	1	0.00152481	gain	AT5G27590	VANDAL2N1	AT5TE35360
SQHvSQL	Chr5	9888905	9889054	150	*	53	295	0.179661	175	453	0.386313	48	CHH	1	3.11E-08	gain	AT5G27882	RathE1_cons	AT5TE36030
SQHvSQL	Chr5	9893405	9893704	300	*	133	579	0.229706	77	693	0.111111	102	CHH	-1	1.60E-07	loss	AT5G27885	ATGP1	AT5TE36040
SQHvSQL	Chr5	9894905	9895054	150	*	73	98	0.744898	47	99	0.474747	16	CHG	-1	0.000516567	loss	AT5G27885	ATGP1	AT5TE36040
SQHvSQL	Chr5	9930305	9930454	150	*	30	52	0.576923	27	89	0.303371	8	CHG	-1	0.00161619	loss	AT5G27905
SQHvSQL	Chr5	9979955	9980104	150	*	53	296	0.179054	99	346	0.286127	43	CHH	1	0.00183837	gain	AT5G27947	ATCOPIA9	AT5TE36330
SQHvSQL	Chr5	9982805	9982954	150	*	70	352	0.198864	34	410	0.0829268	45	CHH	-1	1.32E-05	loss	AT5G27947	ATCOPIA19	AT5TE36335
SQHvSQL	Chr5	9999005	9999154	150	*	56	257	0.217899	25	224	0.111607	33	CHH	-1	0.00226472	loss	AT5G27965	ATGP8	AT5TE36405
SQHvSQL	Chr5	10050305	10050454	150	*	51	263	0.193916	33	457	0.0722101	49	CHH	-1	4.88E-06	loss	AT5G28052
SQHvSQL	Chr5	10052705	10052854	150	*	14	20	0.7	14	53	0.264151	4	CHG	-1	0.00122015	loss	AT5G28053	ATLINE1_6	AT5TE36620
SQHvSQL	Chr5	10095305	10095454	150	*	58	282	0.205674	25	252	0.0992063	46	CHH	-1	0.000988588	loss	AT5G28085	ATLINE2	AT5TE36805
SQHvSQL	Chr5	10146005	10146154	150	*	67	366	0.18306	24	364	0.0659341	58	CHH	-1	7.50E-06	loss	AT5G28165	ATENSPM5	AT5TE36940
SQHvSQL	Chr5	10242305	10242454	150	*	72	268	0.268657	52	374	0.139037	39	CHH	-1	9.65E-05	loss	AT5G28263	VANDAL1	AT5TE37350
SQHvSQL	Chr5	10265405	10265554	150	*	18	68	0.264706	76	114	0.666667	7	CG	1	2.74E-06	gain	AT5G28285	ATENSPM9	AT5TE37455
SQHvSQL	Chr5	10353755	10353904	150	*	63	75	0.84	42	72	0.583333	10	CHG	-1	0.00116925	loss	AT5G28405	TA11	AT5TE37800
SQHvSQL	Chr5	10576805	10576954	150	*	47	76	0.618421	28	87	0.321839	10	CHG	-1	0.000606906	loss	AT5G28580	ATMU8	AT5TE38615
SQHvSQL	Chr5	10585955	10586104	150	*	26	89	0.292135	49	81	0.604938	9	CHG	1	0.00032934	gain	AT5G28593	ATHILA4	AT5TE38635
SQHvSQL	Chr5	10591655	10591804	150	*	107	465	0.230108	40	348	0.114943	48	CHH	-1	6.25E-05	loss	AT5G28596	ATHILA6A	AT5TE38650
SQHvSQL	Chr5	10634555	10634704	150	*	29	320	0.090625	81	409	0.198044	42	CHH	1	0.000128449	gain	AT5G28627	ATLINE1A	AT5TE38730
SQHvSQL	Chr5	10668155	10668304	150	*	17	50	0.34	3	43	0.0697674	7	CHG	-1	0.00169298	loss	AT5G28643	ATLINE1_5	AT5TE38830
SQHvSQL	Chr5	10743905	10744054	150	*	42	111	0.378378	65	90	0.722222	12	CHG	1	3.30E-05	gain	AT5G28696	ATHILA3	AT5TE39105
SQHvSQL	Chr5	10767605	10767754	150	*	22	242	0.0909091	60	285	0.210526	48	CHH	1	0.000291063	gain	AT5G28715	ATGP1	AT5TE39170
SQHvSQL	Chr5	10786205	10786354	150	*	45	263	0.171103	24	399	0.0601504	41	CHH	-1	1.76E-05	loss	AT5G28760	VANDAL8	AT5TE39230
SQHvSQL	Chr5	10885205	10885354	150	*	33	98	0.336735	43	71	0.605634	14	CHG	1	0.00112136	gain	AT5G28865	ATLANTYS3	AT5TE39550
SQHvSQL	Chr5	10890305	10890454	150	*	83	138	0.601449	67	172	0.389535	24	CHG	-1	0.000710573	loss	AT5G28870	ATLANTYS3	AT5TE39550
SQHvSQL	Chr5	10987205	10987354	150	*	13	62	0.209677	29	57	0.508772	6	CHG	1	0.00123152	gain	AT5G28940	HELITRON4	AT5TE39955
SQHvSQL	Chr5	11035955	11036104	150	*	12	46	0.26087	3	64	0.046875	7	CHG	-1	0.00154797	loss	AT5G29015	HARBINGER	AT5TE40085
SQHvSQL	Chr5	11061005	11061154	150	*	30	32	0.9375	12	23	0.521739	4	CG	-1	0.000475811	loss	AT5G29028	ATENSPM4	AT5TE40135
SQHvSQL	Chr5	11216405	11216554	150	*	70	131	0.534351	44	136	0.323529	18	CHG	-1	0.00109237	loss	AT5G29571	ATHILA2	AT5TE40575
SQHvSQL	Chr5	11353655	11353804	150	*	71	133	0.533835	22	72	0.305556	14	CHG	-1	0.00179969	loss	AT5G30218	ATHILA4	AT5TE41115
SQHvSQL	Chr5	11605955	11606104	150	*	124	546	0.227106	22	327	0.0672783	44	CHH	-1	1.69E-08	loss	AT5G30269	ATCOPIA40	AT5TE41905
SQHvSQL	Chr5	11392055	11392204	150	*	41	103	0.398058	75	123	0.609756	15	CHG	1	0.00166688	gain	AT5G30584	ATLANTYS3	AT5TE41250
SQHvSQL	Chr5	11548805	11548954	150	*	1	26	0.0384615	12	29	0.413793	4	CHG	1	0.00147154	gain	AT5G31807
SQHvSQL	Chr5	11549255	11549404	150	*	4	61	0.0655738	21	71	0.295775	6	CHG	1	0.00128312	gain	AT5G31807	ATMU2	AT5TE41750
SQHvSQL	Chr5	11749655	11749804	150	*	39	133	0.293233	80	160	0.5	11	CHG	1	0.000881703	gain	AT5G31891	ATHILA	AT5TE42265
SQHvSQL	Chr5	11502305	11502454	150	*	49	362	0.135359	4	257	0.0155642	50	CHH	-1	1.15E-06	loss	AT5G31905	META1	AT5TE41610
SQHvSQL	Chr5	11774705	11774854	150	*	10	24	0.416667	32	39	0.820513	4	CG	1	0.00112167	gain	AT5G31945	ATHILA2	AT5TE42335
SQHvSQL	Chr5	11800805	11800954	150	*	57	144	0.395833	82	135	0.607407	18	CHG	1	0.000996649	gain	AT5G32053	ATHILA2	AT5TE42420
SQHvSQL	Chr5	11459105	11459254	150	*	8	17	0.470588	28	30	0.933333	4	CG	1	0.000454223	gain	AT5G32136	ATENSPM10	AT5TE41420
SQHvSQL	Chr5	11847605	11847754	150	*	30	205	0.146341	7	186	0.0376344	46	CHH	-1	0.000409577	loss	AT5G32228	ATHILA6A	AT5TE42470
SQHvSQL	Chr5	11909855	11910004	150	*	35	93	0.376344	88	140	0.628571	13	CHG	1	0.000625868	gain	AT5G32254	ATHILA6B	AT5TE42665
SQHvSQL	Chr5	11910605	11910754	150	*	47	68	0.691176	21	70	0.3	12	CHG	-1	7.93E-05	loss	AT5G32254	ATHILA6B	AT5TE42665
SQHvSQL	Chr5	11994455	11994604	150	*	1	34	0.0294118	14	38	0.368421	4	CHG	1	0.000996649	gain	AT5G32358	ATHILA4C	AT5TE42865
SQHvSQL	Chr5	12001955	12002104	150	*	18	72	0.25	53	98	0.540816	12	CHG	1	0.000600002	gain	AT5G32386	ATHILA4C	AT5TE42880
SQHvSQL	Chr5	12009755	12009904	150	*	37	252	0.146825	14	361	0.0387812	48	CHH	-1	8.32E-06	loss	AT5G32402	ATHILA2	AT5TE42900
SQHvSQL	Chr5	12108005	12108154	150	*	69	104	0.663462	86	203	0.423645	16	CHG	-1	0.000424061	loss	AT5G32481	ATHILA2	AT5TE43190
SQHvSQL	Chr5	12128705	12128854	150	*	28	85	0.329412	37	60	0.616667	10	CHG	1	0.00120534	gain	AT5G32488	ATHILA2	AT5TE43240
SQHvSQL	Chr5	12139355	12139504	150	*	54	305	0.177049	20	307	0.0651466	42	CHH	-1	5.76E-05	loss	AT5G32510	ATHILA6A	AT5TE43260
SQHvSQL	Chr5	12144455	12144604	150	*	4	207	0.0193237	30	211	0.14218	47	CHH	1	1.62E-05	gain	AT5G32511	ATHILA6A	AT5TE43260
SQHvSQL	Chr5	12146405	12146554	150	*	61	137	0.445255	24	111	0.216216	14	CHG	-1	0.000624308	loss	AT5G32512	ATHILA6A	AT5TE43260
SQHvSQL	Chr5	12172655	12172804	150	*	29	88	0.329545	10	79	0.126582	7	CHG	-1	0.00196931	loss	AT5G32521	ATENSPM7	AT5TE43325
SQHvSQL	Chr5	12201905	12202054	150	*	32	64	0.5	13	59	0.220339	6	CHG	-1	0.00155667	loss	AT5G32563	ATENSPM9	AT5TE43385
SQHvSQL	Chr5	12214055	12214204	150	*	22	87	0.252874	60	128	0.46875	20	CHG	1	0.00160207	gain	AT5G32580	ATHILA2	AT5TE43400
SQHvSQL	Chr5	12224105	12224254	150	*	64	148	0.432432	42	204	0.205882	19	CHG	-1	8.48E-05	loss	AT5G32590
SQHvSQL	Chr5	12346955	12347104	150	*	80	441	0.181406	39	547	0.071298	51	CHH	-1	9.80E-07	loss	AT5G32750	ATHILA0_I	AT5TE43820
SQHvSQL	Chr5	12352805	12352954	150	*	40	97	0.412371	15	79	0.189873	8	CHG	-1	0.00168428	loss	AT5G32800	ATHILA	AT5TE43835
SQHvSQL	Chr5	12356405	12356554	150	*	34	99	0.343434	86	153	0.562092	14	CHG	1	0.00125652	gain	AT5G32825	ATENSPM3	AT5TE43855
SQHvSQL	Chr5	12357005	12357154	150	*	23	56	0.410714	51	71	0.71831	6	CHG	1	0.00107999	gain	AT5G32825	ATENSPM3	AT5TE43855
SQHvSQL	Chr5	12385205	12385354	150	*	10	36	0.277778	1	44	0.0227273	6	CHG	-1	0.0014227	loss	AT5G32925	ATENSPM6	AT5TE43940
SQHvSQL	Chr5	12405005	12405154	150	*	66	111	0.594595	33	100	0.33	10	CHG	-1	0.000557109	loss	AT5G33050	ATHILA6A	AT5TE43980
SQHvSQL	Chr5	12601655	12601804	150	*	29	118	0.245763	39	83	0.46988	11	CHG	1	0.00141345	gain	AT5G33360	ATLINE1_1	AT5TE44640
SQHvSQL	Chr5	12613505	12613654	150	*	27	419	0.0644391	50	287	0.174216	42	CHH	1	1.61E-05	gain	AT5G33381	ATLANTYS1	AT5TE44705
SQHvSQL	Chr5	12707705	12707854	150	*	20	34	0.588235	11	48	0.229167	6	CHG	-1	0.00141345	loss	AT5G33422	ATENSPM5	AT5TE45000
SQHvSQL	Chr5	12757355	12757504	150	*	30	191	0.157068	12	241	0.0497925	45	CHH	-1	0.000328897	loss	AT5G33442	ATLANTYS1	AT5TE45090
SQHvSQL	Chr5	12760055	12760204	150	*	30	110	0.272727	48	95	0.505263	22	CHG	1	0.00121356	gain	AT5G33533	ATLANTYS1	AT5TE45090
SQHvSQL	Chr5	12775055	12775204	150	*	21	99	0.212121	59	121	0.487603	19	CHG	1	0.000253119	gain	AT5G33624	ATLANTYS1	AT5TE45115
SQHvSQL	Chr5	12897605	12897754	150	*	13	56	0.232143	1	71	0.0140845	7	CHG	-1	0.000514239	loss	AT5G34460	HELITRON4	AT5TE45920
SQHvSQL	Chr5	12939155	12939304	150	*	15	58	0.258621	33	61	0.540984	8	CHG	1	0.00179969	gain	AT5G34665	ATHILA4	AT5TE46080
SQHvSQL	Chr5	12939455	12939604	150	*	16	74	0.216216	37	71	0.521127	11	CHG	1	0.000590825	gain	AT5G34665	ATHILA4	AT5TE46080
SQHvSQL	Chr5	12957455	12957604	150	*	17	69	0.246377	3	67	0.0447761	6	CHG	-1	0.00139165	loss	AT5G34770	ATENSPM2	AT5TE46125
SQHvSQL	Chr5	12974855	12975004	150	*	59	97	0.608247	33	91	0.362637	12	CHG	-1	0.00128312	loss	AT5G34810	VANDAL20	AT5TE46175
SQHvSQL	Chr5	12999455	12999604	150	*	62	187	0.331551	115	194	0.592784	23	CHG	1	1.89E-05	gain	AT5G34836	ATHILA6A	AT5TE46215
SQHvSQL	Chr5	13070555	13070704	150	*	59	104	0.567308	50	137	0.364964	25	CHG	-1	0.00183327	loss	AT5G34849	ATGP1	AT5TE46515
SQHvSQL	Chr5	13119905	13120204	300	*	41	177	0.231638	100	198	0.505051	20	CHG	1	4.38E-06	gain	AT5G34855	ATHILA4C	AT5TE46685
SQHvSQL	Chr5	13124405	13124554	150	*	34	104	0.326923	70	123	0.569106	13	CHG	1	0.000779502	gain	AT5G34856	ATHILA4C	AT5TE46685
SQHvSQL	Chr5	13126055	13126204	150	*	31	175	0.177143	16	210	0.0761905	39	CHH	-1	0.0029893	loss	AT5G34856	ATHILA4C	AT5TE46685
SQHvSQL	Chr5	13149755	13149904	150	*	2	41	0.0487805	8	22	0.363636	4	CHG	1	0.00149187	gain	AT5G34863	ATCOPIA45	AT5TE46805
SQHvSQL	Chr5	13210805	13210954	150	*	11	54	0.203704	33	65	0.507692	10	CHG	1	0.00121356	gain	AT5G34895	ARNOLD3	AT5TE46970
SQHvSQL	Chr5	13257605	13257754	150	*	39	264	0.147727	9	223	0.0403587	36	CHH	-1	0.000157068	loss	AT5G34965	ATCOPIA15	AT5TE47100
SQHvSQL	Chr5	13295705	13295854	150	*	48	93	0.516129	26	93	0.27957	13	CHG	-1	0.0014227	loss	AT5G35045	VANDAL3	AT5TE47130
SQHvSQL	Chr5	13302755	13302904	150	*	57	357	0.159664	13	317	0.0410095	49	CHH	-1	2.70E-06	loss	AT5G35046	ATHILA3	AT5TE47140
SQHvSQL	Chr5	13374605	13374754	150	*	91	119	0.764706	50	89	0.561798	16	CHG	-1	0.00195306	loss	AT5G35113	ATGP1	AT5TE47395
SQHvSQL	Chr5	13380605	13380754	150	*	40	83	0.481928	28	110	0.254545	12	CHG	-1	0.00147154	loss	AT5G35116	ATENSPM1	AT5TE47400
SQHvSQL	Chr5	13395155	13395304	150	*	14	55	0.254545	39	74	0.527027	9	CHG	1	0.00189749	gain	AT5G35140	ATENSPM1	AT5TE47470
SQHvSQL	Chr5	13395155	13395304	150	*	30	262	0.114504	73	314	0.232484	40	CHH	1	0.000395845	gain	AT5G35140	ATENSPM1	AT5TE47470
SQHvSQL	Chr5	13472405	13472554	150	*	61	275	0.221818	20	243	0.0823045	38	CHH	-1	3.90E-05	loss	AT5G35207	LIMPET1	AT5TE47760
SQHvSQL	Chr5	13531055	13531204	150	*	87	364	0.239011	18	221	0.081448	38	CHH	-1	6.84E-06	loss	AT5G35331
SQHvSQL	Chr5	13543055	13543204	150	*	45	292	0.15411	18	345	0.0521739	43	CHH	-1	4.91E-05	loss	AT5G35336	ATHILA3	AT5TE48050
SQHvSQL	Chr5	13642505	13642654	150	*	37	97	0.381443	67	104	0.644231	19	CHG	1	0.000691818	gain	AT5G35413	ATLINE1_5	AT5TE48540
SQHvSQL	Chr5	13716905	13717054	150	*	26	313	0.0830671	69	375	0.184	45	CHH	1	0.000250083	gain	AT5G35535	ATLINE1_6	AT5TE48820
SQHvSQL	Chr5	13719305	13719454	150	*	2	33	0.0606061	12	22	0.545455	4	CHG	1	0.000362988	gain	AT5G35535	ATREP4	AT5TE48825
SQHvSQL	Chr5	13847405	13847554	150	*	52	247	0.210526	33	353	0.0934844	35	CHH	-1	0.00011797	loss	AT5G35655	VANDAL2	AT5TE49335
SQHvSQL	Chr5	13946555	13946704	150	*	41	290	0.141379	9	283	0.0318021	39	CHH	-1	1.32E-05	loss	AT5G35775	VANDAL3	AT5TE49700
SQHvSQL	Chr5	13966355	13966504	150	*	38	89	0.426966	45	65	0.692308	11	CHG	1	0.00149187	gain	AT5G35794	VANDAL21	AT5TE49755
SQHvSQL	Chr5	13997255	13997404	150	*	27	95	0.284211	97	148	0.655405	19	CHG	1	1.92E-06	gain	AT5G35820	ATCOPIA56	AT5TE49915
SQHvSQL	Chr5	14037605	14037754	150	*	40	256	0.15625	14	311	0.0450161	38	CHH	-1	2.41E-05	loss	AT5G35912	ATHAT1	AT5TE50045
SQHvSQL	Chr5	14113955	14114104	150	*	63	98	0.642857	28	73	0.383562	11	CHG	-1	0.00129017	loss	AT5G35965	ATCOPIA91	AT5TE50380
SQHvSQL	Chr5	14147105	14147254	150	*	41	122	0.336066	78	145	0.537931	19	CHG	1	0.00141345	gain	AT5G36005	ATLINE1_5	AT5TE50490
SQHvSQL	Chr5	14153105	14153254	150	*	9	203	0.044335	26	175	0.148571	33	CHH	1	0.000733092	gain	AT5G36010	SIMPLEHAT2	AT5TE50540
SQHvSQL	Chr5	14204855	14205004	150	*	46	265	0.173585	22	333	0.0660661	44	CHH	-1	9.24E-05	loss	AT5G36125	ATCOPIA10	AT5TE50775
SQHvSQL	Chr5	14515505	14515654	150	*	10	17	0.588235	22	22	1	4	CG	1	0.00105567	gain	AT5G36860	VANDAL2	AT5TE52200
SQHvSQL	Chr5	14576555	14576704	150	*	14	41	0.341463	30	42	0.714286	9	CHG	1	0.00123561	gain	AT5G36935	ATLINE1_2	AT5TE52400
SQHvSQL	Chr5	14578055	14578204	150	*	50	228	0.219298	31	289	0.107266	50	CHH	-1	0.000748849	loss	AT5G36935	ATLINE1_2	AT5TE52400
SQHvSQL	Chr5	14580605	14580754	150	*	82	322	0.254658	29	284	0.102113	30	CHH	-1	6.08E-06	loss	AT5G36935	ARNOLDY2	AT5TE52405
SQHvSQL	Chr5	14962055	14962204	150	*	124	242	0.512397	77	199	0.386935	30	CHH	-1	0.00849538	loss	AT5G37665	HELITRONY1C	AT5TE53965
SQHvSQL	Chr5	15083555	15083704	150	*	36	112	0.321429	73	136	0.536765	19	CHG	1	0.0012388	gain	AT5G37875	ATMU11	AT5TE54515
SQHvSQL	Chr5	15234155	15234304	150	*	21	222	0.0945946	69	294	0.234694	44	CHH	1	8.04E-05	gain	AT5G38190
SQHvSQL	Chr5	15243005	15243154	150	*	27	80	0.3375	42	70	0.6	12	CHG	1	0.00155667	gain	AT5G38192	ATLANTYS1	AT5TE55155
SQHvSQL	Chr5	15244205	15244354	150	*	18	170	0.105882	53	191	0.277487	37	CHH	1	9.93E-05	gain	AT5G38192	ATLANTYS3	AT5TE55160
SQHvSQL	Chr5	15335555	15335704	150	*	58	279	0.207885	32	301	0.106312	53	CHH	-1	0.00103124	loss	AT5G38365	Unassigned	AT5TE55490
SQHvSQL	Chr5	15336455	15336604	150	*	57	106	0.537736	29	96	0.302083	14	CHG	-1	0.00127564	loss	AT5G38365	Unassigned	AT5TE55490
SQHvSQL	Chr5	15352655	15352804	150	*	2	32	0.0625	22	58	0.37931	4	CHG	1	0.00149833	gain	AT5G38383	ATHILA7	AT5TE55555
SQHvSQL	Chr5	15494105	15494254	150	*	50	236	0.211864	18	210	0.0857143	51	CHH	-1	0.000371669	loss	AT5G38705	ATGP1	AT5TE56030
SQHvSQL	Chr5	15640205	15640354	150	*	30	335	0.0895522	67	341	0.196481	44	CHH	1	0.000155013	gain	AT5G39070	ATHAT1	AT5TE56570
SQHvSQL	Chr5	15640355	15640504	150	*	39	218	0.178899	26	353	0.0736544	51	CHH	-1	0.000229588	loss	AT5G39070	ATHAT1	AT5TE56570
SQHvSQL	Chr5	15719105	15719254	150	*	59	261	0.226054	31	278	0.111511	48	CHH	-1	0.000570996	loss	AT5G39245	ATLINEIII	AT5TE56780
SQHvSQL	Chr5	15719255	15719404	150	*	51	57	0.894737	32	52	0.615385	8	CHG	-1	0.00121613	loss	AT5G39245	ATLINEIII	AT5TE56780
SQHvSQL	Chr5	16050605	16050754	150	*	54	306	0.176471	21	293	0.0716724	44	CHH	-1	0.00020938	loss	AT5G40110	VANDAL2N1	AT5TE57960
SQHvSQL	Chr5	16263005	16263154	150	*	22	59	0.372881	48	72	0.666667	8	CHG	1	0.0013014	gain	AT5G40605	ATLINE2	AT5TE58755
SQHvSQL	Chr5	16561355	16561504	150	*	136	217	0.626728	109	235	0.46383	39	CHH	-1	0.000765532	loss	AT5G41380	HELITRONY3	AT5TE59815
SQHvSQL	Chr5	17091305	17091454	150	*	37	252	0.146825	8	210	0.0380952	42	CHH	-1	0.00017609	loss	AT5G42645	ATCOPIA15	AT5TE61735
SQHvSQL	Chr5	17093555	17093704	150	*	21	240	0.0875	76	338	0.224852	40	CHH	1	4.01E-05	gain	AT5G42645	ATCOPIA15	AT5TE61735
SQHvSQL	Chr5	17232155	17232304	150	*	28	151	0.18543	5	175	0.0285714	32	CHH	-1	1.16E-05	loss	AT5G42955
SQHvSQL	Chr5	17370455	17370604	150	*	86	328	0.262195	33	395	0.0835443	41	CHH	-1	2.93E-09	loss	AT5G43285	ATREP10D	AT5TE62740
SQHvSQL	Chr5	17370605	17370754	150	*	22	33	0.666667	4	32	0.125	4	CHG	-1	0.000131704	loss	AT5G43285	ATREP10D	AT5TE62740
SQHvSQL	Chr5	17441555	17441704	150	*	41	69	0.594203	17	65	0.261538	12	CHG	-1	0.000516567	loss	AT5G43415
SQHvSQL	Chr5	17442755	17442904	150	*	29	84	0.345238	45	69	0.652174	10	CHG	1	0.000623937	gain	AT5G43415	ATLINE1_6	AT5TE63020
SQHvSQL	Chr5	17443805	17443954	150	*	47	243	0.193416	29	347	0.0835735	42	CHH	-1	0.000178847	loss	AT5G43415	ATLINE1_6	AT5TE63020
SQHvSQL	Chr5	17445005	17445154	150	*	40	100	0.4	71	116	0.612069	15	CHG	1	0.00190355	gain	AT5G43415	ATLINE1_6	AT5TE63020
SQHvSQL	Chr5	17583005	17583154	150	*	16	54	0.296296	63	104	0.605769	10	CHG	1	0.000741211	gain	AT5G43755
SQHvSQL	Chr5	17599205	17599354	150	*	45	189	0.238095	46	377	0.122016	46	CHH	-1	0.000604014	loss	AT5G43800	ENDOVIR1	AT5TE63610
SQHvSQL	Chr5	17601605	17601754	150	*	55	471	0.116773	59	257	0.229572	47	CHH	1	0.000136605	gain	AT5G43800	ENDOVIR1	AT5TE63610
SQHvSQL	Chr5	17601905	17602054	150	*	27	86	0.313953	51	93	0.548387	12	CHG	1	0.00170287	gain	AT5G43800	ENDOVIR1	AT5TE63610
SQHvSQL	Chr5	17897855	17898004	150	*	59	67	0.880597	66	100	0.66	8	CHG	-1	0.00155566	loss	AT5G44416	VANDAL6	AT5TE64600
SQHvSQL	Chr5	17897855	17898004	150	*	111	219	0.506849	112	359	0.311978	33	CHH	-1	1.22E-05	loss	AT5G44416	VANDAL6	AT5TE64600
SQHvSQL	Chr5	17900555	17900704	150	*	52	250	0.208	11	181	0.0607735	41	CHH	-1	5.34E-05	loss	AT5G44416	VANDAL6	AT5TE64600
SQHvSQL	Chr5	18142205	18142354	150	*	72	290	0.248276	51	353	0.144476	49	CHH	-1	0.00116992	loss	AT5G44925	ATCOPIA21	AT5TE65370
SQHvSQL	Chr5	18143705	18143854	150	*	73	436	0.167431	23	493	0.0466531	48	CHH	-1	2.62E-08	loss	AT5G44925	ATCOPIA21	AT5TE65370
SQHvSQL	Chr5	18145805	18145954	150	*	61	263	0.231939	36	280	0.128571	47	CHH	-1	0.00204961	loss	AT5G44925	ATCOPIA21	AT5TE65370
SQHvSQL	Chr5	18195005	18195154	150	*	39	215	0.181395	16	222	0.0720721	44	CHH	-1	0.000834009	loss	AT5G45082	ATENSPM5	AT5TE65540
SQHvSQL	Chr5	18195305	18195454	150	*	52	265	0.196226	19	208	0.0913462	39	CHH	-1	0.00190094	loss	AT5G45082	ATENSPM5	AT5TE65540
SQHvSQL	Chr5	18475355	18475504	150	*	22	66	0.333333	47	79	0.594937	8	CHG	1	0.00178666	gain	AT5G45570	VANDAL3	AT5TE66500
SQHvSQL	Chr5	18495305	18495454	150	*	67	301	0.222591	49	415	0.118072	59	CHH	-1	0.000319445	loss	AT5G45605
SQHvSQL	Chr5	18937955	18938254	300	*	132	643	0.205288	49	620	0.0790323	96	CHH	-1	3.76E-09	loss	AT5G46665	ATCOPIA58	AT5TE68140
SQHvSQL	Chr5	19195205	19195354	150	*	36	130	0.276923	46	90	0.511111	14	CHG	1	0.000996649	gain	AT5G47280
SQHvSQL	Chr5	19198055	19198204	150	*	5	140	0.0357143	32	219	0.146119	31	CHH	1	0.00108831	gain	AT5G47300
SQHvSQL	Chr5	19198805	19198954	150	*	49	225	0.217778	26	238	0.109244	29	CHH	-1	0.00191127	loss	AT5G47300
SQHvSQL	Chr5	19359455	19359604	150	*	54	175	0.308571	40	241	0.165975	40	CHH	-1	0.000863351	loss	AT5G47815	Unassigned	AT5TE69650
SQHvSQL	Chr5	19447805	19447954	150	*	139	328	0.42378	116	492	0.235772	59	CHH	-1	1.42E-07	loss	AT5G48000	ATREP10D	AT5TE69975
SQHvSQL	Chr5	19700855	19701004	150	*	103	317	0.324921	57	257	0.22179	39	CHH	-1	0.00638292	loss	AT5G48595	ATREP10D	AT5TE70890
SQHvSQL	Chr5	19710455	19710604	150	*	81	221	0.366516	86	476	0.180672	36	CHH	-1	7.43E-07	loss	AT5G48605
SQHvSQL	Chr5	20129405	20129554	150	*	16	249	0.064257	95	313	0.303514	44	CHH	1	6.56E-11	gain	AT5G49590	ATLINE1A	AT5TE72490
SQHvSQL	Chr5	20209355	20209504	150	*	35	186	0.188172	11	199	0.0552764	34	CHH	-1	0.000130095	loss	AT5G49746	ATCOPIA67	AT5TE72775
SQHvSQL	Chr5	20978555	20978704	150	*	21	52	0.403846	55	75	0.733333	9	CHG	1	0.000691818	gain	AT5G51650
SQHvSQL	Chr5	21167555	21167704	150	*	21	53	0.396226	46	67	0.686567	8	CHG	1	0.00164148	gain	AT5G52090
SQHvSQL	Chr5	21546155	21546304	150	*	43	171	0.251462	58	393	0.147583	41	CHH	-1	0.00349941	loss	AT5G53135	ATCOPIA85	AT5TE77610
SQHvSQL	Chr5	21667805	21667954	150	*	151	287	0.526132	114	312	0.365385	44	CHH	-1	0.00015853	loss	AT5G53410
SQHvSQL	Chr5	21834755	21834904	150	*	42	69	0.608696	33	92	0.358696	12	CHG	-1	0.00176413	loss	AT5G53775
SQHvSQL	Chr5	22581305	22581454	150	*	116	186	0.623656	65	177	0.367232	19	CHG	-1	3.28E-05	loss	AT5G55790
SQHvSQL	Chr5	22615655	22615804	150	*	28	188	0.148936	8	195	0.0410256	45	CHH	-1	0.000479471	loss	AT5G55875	ATCOPIA13	AT5TE81385
SQHvSQL	Chr5	22801655	22801954	300	*	207	616	0.336039	413	849	0.486455	69	CHH	1	1.08E-07	gain	AT5G56300
SQHvSQL	Chr5	22915355	22915504	150	*	49	223	0.219731	22	200	0.11	35	CHH	-1	0.00297114	loss	AT5G56605	META1	AT5TE82430
SQHvSQL	Chr5	22915955	22916104	150	*	79	312	0.253205	212	559	0.379249	50	CHH	1	0.000285879	gain	AT5G56605	META1	AT5TE82430
SQHvSQL	Chr5	23137055	23137204	150	*	17	53	0.320755	51	84	0.607143	9	CHG	1	0.00148774	gain	AT5G57126	ATCOPIA49	AT5TE83215
SQHvSQL	Chr5	23969855	23970004	150	*	16	24	0.666667	7	46	0.152174	4	CG	-1	4.54E-05	loss	AT5G59430
SQHvSQL	Chr5	24945905	24946054	150	*	6	29	0.206897	21	33	0.636364	4	CG	1	0.000810522	gain	AT5G62110
SQHvSQL	Chr1	5172001	5172150	150	*	38	157	0.242038	25	221	0.113122	22	CHH	-1	0.00122917	loss	AT1G15015
SQHvSQL	Chr1	17035051	17035200	150	*	69	190	0.363158	65	274	0.237226	40	CHH	-1	0.00364614	loss	AT1G45063	VANDAL1	AT1TE56425
SQHvSQL	Chr1	20167501	20167650	150	*	34	206	0.165049	87	322	0.270186	30	CHH	1	0.00536122	gain	AT1G54030	ATREP1	AT1TE66625
SQHvSQL	Chr1	22460251	22460400	150	*	20	423	0.0472813	79	331	0.238671	44	CHH	1	9.90E-13	gain	AT1G60987
SQHvSQL	Chr1	23246851	23247000	150	*	27	152	0.177632	18	242	0.0743802	31	CHH	-1	0.00208347	loss	AT1G62770
SQHvSQL	Chr1	23567401	23567550	150	*	39	239	0.16318	15	278	0.0539568	32	CHH	-1	0.000116949	loss	AT1G63540
SQHvSQL	Chr2	905501	905650	150	*	13	227	0.0572687	32	188	0.170213	27	CHH	1	0.000391161	gain	AT2G03070
SQHvSQL	Chr2	5636801	5636950	150	*	4	31	0.129032	22	38	0.578947	5	CHG	1	0.000559089	gain	AT2G13540
SQHvSQL	Chr2	6043901	6044200	300	*	163	410	0.397561	111	435	0.255172	60	CHH	-1	3.19E-05	loss	AT2G14260	LIMPET1	AT2TE24590
SQHvSQL	Chr2	11623601	11623750	150	*	30	108	0.277778	37	272	0.136029	27	CHH	-1	0.00140696	loss	AT2G27190	ATREP15	AT2TE50460
SQHvSQL	Chr2	15511751	15511900	150	*	83	431	0.192575	155	522	0.296935	49	CHH	1	0.000365348	gain	AT2G36940
SQHvSQL	Chr2	16003601	16003750	150	*	68	157	0.433121	75	257	0.291829	37	CHH	-1	0.00373886	loss	AT2G38195
SQHvSQL	Chr2	16007951	16008100	150	*	86	276	0.311594	162	280	0.578571	41	CHH	1	5.58E-09	gain	AT2G38220
SQHvSQL	Chr2	17343401	17343550	150	*	43	285	0.150877	61	210	0.290476	31	CHH	1	0.000297907	gain	AT2G41590
SQHvSQL	Chr3	12349001	12349150	150	*	12	106	0.113208	68	195	0.348718	15	CHG	1	0.000136291	gain	AT3G30720	ATENSPM11	AT3TE51150
SQHvSQL	Chr3	18654701	18654850	150	*	117	380	0.307895	72	371	0.19407	34	CHH	-1	0.00051759	loss	AT3G50320
SQHvSQL	Chr3	18873851	18874000	150	*	55	285	0.192982	141	404	0.34901	44	CHH	1	2.59E-05	gain	AT3G50770	RP1_AT	AT3TE76530
SQHvSQL	Chr4	6560651	6560800	150	*	30	53	0.566038	55	66	0.833333	9	CHG	1	0.00158258	gain	AT4G10613
SQHvSQL	Chr4	6699101	6699250	150	*	18	217	0.0829493	66	291	0.226804	29	CHH	1	4.56E-05	gain	AT4G10920
SQHvSQL	Chr5	17232155	17232304	150	*	28	151	0.18543	5	175	0.0285714	32	CHH	-1	1.16E-05	loss	AT5G42955
SQHvSQL	Chr5	19447805	19447954	150	*	139	328	0.42378	116	492	0.235772	59	CHH	-1	1.42E-07	loss	AT5G48000	ATREP10D	AT5TE69975
SQHvSQL	Chr1	16951	17100	150	*	29	164	0.176829	5	189	0.026455	32	CHH	-1	7.94E-06	loss		ATREP3	AT1TE00025
SQHvSQL	Chr1	17701	17850	150	*	23	86	0.267442	15	147	0.102041	21	CHH	-1	0.00129476	loss		ATREP3	AT1TE00025
SQHvSQL	Chr1	18151	18300	150	*	46	240	0.191667	15	197	0.0761421	41	CHH	-1	0.000779261	loss		ATREP3	AT1TE00025
SQHvSQL	Chr1	77101	77250	150	*	28	85	0.329412	71	116	0.612069	9	CHG	1	0.000445676	gain		TA11	AT1TE00220
SQHvSQL	Chr1	77401	77550	150	*	90	260	0.346154	112	505	0.221782	36	CHH	-1	0.000375049	loss		TA11	AT1TE00220
SQHvSQL	Chr1	258001	258150	150	*	117	344	0.340116	56	239	0.23431	38	CHH	-1	0.00621401	loss		AT9NMU1	AT1TE00840
SQHvSQL	Chr1	423301	423450	150	*	9	37	0.243243	0	37	0	4	CHG	-1	0.00159609	loss		ARNOLDY1	AT1TE01370
SQHvSQL	Chr1	500251	500400	150	*	27	136	0.198529	15	163	0.0920245	22	CHH	-1	0.00835636	loss		ATREP3	AT1TE01615
SQHvSQL	Chr1	500701	500850	150	*	12	107	0.11215	32	100	0.32	23	CHH	1	0.000430064	gain		ATREP3	AT1TE01615
SQHvSQL	Chr1	540451	540600	150	*	108	153	0.705882	133	242	0.549587	17	CHH	-1	0.00229857	loss		ATREP2	AT1TE01750
SQHvSQL	Chr1	540901	541050	150	*	121	317	0.381703	99	354	0.279661	33	CHH	-1	0.00525396	loss		HELITRONY1A	AT1TE01755
SQHvSQL	Chr1	639901	640050	150	*	15	123	0.121951	1	164	0.00609756	27	CHH	-1	6.00E-05	loss		ARNOLDY1	AT1TE02075
SQHvSQL	Chr1	640351	640500	150	*	38	278	0.136691	8	285	0.0280702	30	CHH	-1	1.06E-05	loss		ARNOLDY1	AT1TE02075
SQHvSQL	Chr1	1194751	1194900	150	*	61	234	0.260684	125	329	0.379939	30	CHH	1	0.00342852	gain	AT1G04425	ATREP10D	AT1TE03900
SQHvSQL	Chr1	1430551	1430700	150	*	9	130	0.0692308	33	168	0.196429	23	CHH	1	0.00212646	gain		SIMPLEGUY1	AT1TE04665
SQHvSQL	Chr1	1441651	1441950	300	*	169	420	0.402381	146	530	0.275472	75	CHH	-1	8.85E-05	loss		ATDNAI27T9B	AT1TE04710
SQHvSQL	Chr1	1444501	1444650	150	*	47	167	0.281437	37	225	0.164444	27	CHH	-1	0.0055548	loss		ATDNAI27T9B	AT1TE04725
SQHvSQL	Chr1	1476601	1476750	150	*	134	245	0.546939	122	331	0.36858	28	CHH	-1	5.52E-05	loss		ATDNATA1	AT1TE04830
SQHvSQL	Chr1	1522951	1523100	150	*	85	226	0.376106	54	295	0.183051	34	CHH	-1	4.16E-06	loss		ATHATN10	AT1TE05000
SQHvSQL	Chr1	1705351	1705500	150	*	34	264	0.128788	83	355	0.233803	29	CHH	1	0.00128299	gain		ATREP11	AT1TE05585
SQHvSQL	Chr1	1876351	1876500	150	*	23	220	0.104545	67	290	0.231034	32	CHH	1	0.000358447	gain	AT1G06148	ARNOLD3	AT1TE06140
SQHvSQL	Chr1	1976251	1976400	150	*	31	149	0.208054	105	318	0.330189	27	CHH	1	0.00695452	gain		ATREP3	AT1TE06480
SQHvSQL	Chr1	2415751	2415900	150	*	94	257	0.365759	53	222	0.238739	40	CHH	-1	0.00305148	loss	AT1G07800	ATLINE1_1	AT1TE07880
SQHvSQL	Chr1	2472901	2473050	150	*	43	199	0.21608	78	215	0.362791	18	CHH	1	0.00136962	gain		ATREP1	AT1TE08050
SQHvSQL	Chr1	2473201	2473350	150	*	94	192	0.489583	111	306	0.362745	32	CHH	-1	0.00542764	loss	AT1G07980	VANDAL8	AT1TE08060
SQHvSQL	Chr1	2657851	2658000	150	*	35	385	0.0909091	71	359	0.197772	41	CHH	1	7.64E-05	gain		ATLANTYS3	AT1TE08660
SQHvSQL	Chr1	2800651	2800800	150	*	112	448	0.25	47	372	0.126344	34	CHH	-1	2.71E-05	loss		VANDAL14	AT1TE09080
SQHvSQL	Chr1	3023551	3023850	300	*	85	388	0.219072	207	548	0.377737	60	CHH	1	1.61E-06	gain		ATREP6	AT1TE09820
SQHvSQL	Chr1	3024001	3024300	300	*	195	547	0.35649	138	731	0.188782	80	CHH	-1	4.72E-10	loss		ATREP6	AT1TE09820
SQHvSQL	Chr1	3360901	3361050	150	*	30	280	0.107143	1	194	0.00515464	43	CHH	-1	3.22E-05	loss	AT1G10260	ATCOPIA78	AT1TE10935
SQHvSQL	Chr1	3547351	3547500	150	*	2	109	0.0183486	17	119	0.142857	18	CHH	1	0.000964096	gain		BRODYAGA1	AT1TE11535
SQHvSQL	Chr1	3825751	3825900	150	*	133	276	0.481884	81	254	0.318898	34	CHH	-1	0.00025082	loss		ARNOLDY1	AT1TE12430
SQHvSQL	Chr1	3826351	3826500	150	*	67	258	0.25969	25	268	0.0932836	39	CHH	-1	2.92E-06	loss		ARNOLDY1	AT1TE12430
SQHvSQL	Chr1	3826801	3826950	150	*	32	233	0.137339	81	277	0.292419	31	CHH	1	6.75E-05	gain		ARNOLDY1	AT1TE12430
SQHvSQL	Chr1	4093351	4093500	150	*	210	425	0.494118	151	439	0.343964	47	CHH	-1	2.56E-05	loss		HELITRONY3	AT1TE13310
SQHvSQL	Chr1	4094251	4094400	150	*	166	344	0.482558	207	349	0.593123	50	CHH	1	0.00388745	gain		HELITRONY3	AT1TE13310
SQHvSQL	Chr1	4112101	4112250	150	*	77	272	0.283088	45	261	0.172414	34	CHH	-1	0.00275615	loss		ARNOLDY1	AT1TE13375
SQHvSQL	Chr1	4112401	4112550	150	*	44	217	0.202765	69	185	0.372973	37	CHH	1	0.000284672	gain		ARNOLDY1	AT1TE13375
SQHvSQL	Chr1	4112851	4113150	300	*	235	616	0.381494	128	544	0.235294	65	CHH	-1	7.08E-07	loss		ARNOLD1	AT1TE13380
SQHvSQL	Chr1	4209451	4209600	150	*	100	184	0.543478	75	196	0.382653	27	CHH	-1	0.00204697	loss		ATMU3N1	AT1TE13690
SQHvSQL	Chr1	4329901	4330050	150	*	184	277	0.66426	197	364	0.541209	39	CHH	-1	0.00204775	loss		ATMU4	AT1TE14085
SQHvSQL	Chr1	4331401	4331550	150	*	43	108	0.398148	69	107	0.64486	11	CHG	1	0.000822025	gain	AT1G12720	ATMU4	AT1TE14085
SQHvSQL	Chr1	4333801	4333950	150	*	84	360	0.233333	27	204	0.132353	42	CHH	-1	0.00411026	loss	AT1G12725	ATMU4	AT1TE14085
SQHvSQL	Chr1	4405951	4406100	150	*	64	160	0.4	185	350	0.528571	38	CHH	1	0.00719675	gain		META1	AT1TE14315
SQHvSQL	Chr1	4410001	4410150	150	*	37	258	0.143411	4	144	0.0277778	31	CHH	-1	0.000402365	loss		META1	AT1TE14315
SQHvSQL	Chr1	4583251	4583400	150	*	73	194	0.376289	40	254	0.15748	25	CHH	-1	9.84E-07	loss		ATREP2	AT1TE14865
SQHvSQL	Chr1	4683001	4683150	150	*	45	263	0.171103	16	240	0.0666667	40	CHH	-1	0.00053491	loss		AT9MU1	AT1TE15170
SQHvSQL	Chr1	4785751	4785900	150	*	18	139	0.129496	4	157	0.0254777	24	CHH	-1	0.00094097	loss		ATREP3	AT1TE15510
SQHvSQL	Chr1	4786951	4787100	150	*	43	174	0.247126	21	173	0.121387	22	CHH	-1	0.00293023	loss		ATREP3	AT1TE15510
SQHvSQL	Chr1	5391451	5391600	150	*	161	231	0.69697	167	306	0.545752	33	CHH	-1	0.000580905	loss	AT1G15670	BRODYAGA2	AT1TE17415
SQHvSQL	Chr1	5657401	5657550	150	*	67	266	0.25188	99	278	0.356115	28	CHH	1	0.00835636	gain		ATREP13	AT1TE18285
SQHvSQL	Chr1	5692351	5692500	150	*	70	245	0.285714	39	264	0.147727	39	CHH	-1	0.000276438	loss	AT1G16660	ATCOPIA89	AT1TE18410
SQHvSQL	Chr1	5862901	5863050	150	*	98	279	0.351254	109	441	0.247166	33	CHH	-1	0.00304721	loss		ATREP2	AT1TE18955
SQHvSQL	Chr1	5899351	5899500	150	*	74	207	0.357488	48	260	0.184615	24	CHH	-1	6.19E-05	loss		ATREP2	AT1TE19090
SQHvSQL	Chr1	5912551	5912700	150	*	44	329	0.133739	59	221	0.266968	42	CHH	1	0.00017512	gain	AT1G17275	ATMU3	AT1TE19130
SQHvSQL	Chr1	5916451	5916600	150	*	21	202	0.10396	67	306	0.218954	34	CHH	1	0.00110027	gain		ATMU7	AT1TE19135
SQHvSQL	Chr1	5958601	5958750	150	*	62	428	0.14486	51	205	0.24878	39	CHH	1	0.00176253	gain	AT1G17390	ATLINE1_2	AT1TE19270
SQHvSQL	Chr1	6013501	6013650	150	*	39	63	0.619048	27	81	0.333333	10	CHG	-1	0.00122337	loss	AT1G17495	ATCOPIA64	AT1TE19430
SQHvSQL	Chr1	6075151	6075300	150	*	109	271	0.402214	147	548	0.268248	39	CHH	-1	0.000196655	loss		ATREP13	AT1TE19635
SQHvSQL	Chr1	6158101	6158250	150	*	42	188	0.223404	14	256	0.0546875	31	CHH	-1	9.61E-07	loss	AT1G17900	VANDAL2N1	AT1TE19910
SQHvSQL	Chr1	6219001	6219150	150	*	118	166	0.710843	119	253	0.470356	29	CHH	-1	5.79E-06	loss		ATREP2	AT1TE20110
SQHvSQL	Chr1	6234601	6234750	150	*	20	120	0.166667	4	135	0.0296296	29	CHH	-1	0.000326135	loss		ATREP10D	AT1TE20180
SQHvSQL	Chr1	6237601	6237750	150	*	62	274	0.226277	117	305	0.383607	37	CHH	1	0.000100668	gain	AT1G18130	ARNOLDY2	AT1TE20195
SQHvSQL	Chr1	6404851	6405000	150	*	47	198	0.237374	115	321	0.358255	33	CHH	1	0.00424036	gain		ATREP6	AT1TE20755
SQHvSQL	Chr1	6455851	6456000	150	*	155	332	0.466867	208	365	0.569863	49	CHH	1	0.0067674	gain		SIMPLEHAT2	AT1TE20925
SQHvSQL	Chr1	6470401	6470550	150	*	76	200	0.38	76	320	0.2375	36	CHH	-1	0.000757719	loss		RathE1_cons	AT1TE20980
SQHvSQL	Chr1	6515101	6515250	150	*	136	238	0.571429	138	327	0.422018	29	CHH	-1	0.000682868	loss		ATREP1	AT1TE21130
SQHvSQL	Chr1	6539251	6539400	150	*	35	159	0.220126	9	123	0.0731707	23	CHH	-1	0.00104142	loss		META1	AT1TE21210
SQHvSQL	Chr1	6574501	6574650	150	*	57	209	0.272727	8	201	0.039801	38	CHH	-1	2.85E-09	loss		ATN9_1	AT1TE21310
SQHvSQL	Chr1	6589501	6589650	150	*	128	296	0.432432	81	305	0.265574	34	CHH	-1	4.91E-05	loss		RP1_AT	AT1TE21360
SQHvSQL	Chr1	6640801	6640950	150	*	19	79	0.240506	54	120	0.45	18	CHH	1	0.00309969	gain		ATREP10A	AT1TE21515
SQHvSQL	Chr1	6707101	6707250	150	*	22	212	0.103774	36	176	0.204545	34	CHH	1	0.00586966	gain		META1	AT1TE21710
SQHvSQL	Chr1	6709051	6709200	150	*	128	364	0.351648	76	336	0.22619	49	CHH	-1	0.000433906	loss	AT1G19392	META1	AT1TE21710
SQHvSQL	Chr1	6720751	6720900	150	*	109	331	0.329305	209	450	0.464444	37	CHH	1	0.000269836	gain		ATCOPIA14	AT1TE21735
SQHvSQL	Chr1	6736651	6736800	150	*	80	227	0.352423	52	284	0.183099	35	CHH	-1	4.14E-05	loss		ATREP3	AT1TE21790
SQHvSQL	Chr1	6743551	6743700	150	*	11	139	0.0791367	37	173	0.213873	32	CHH	1	0.00137174	gain		SIMPLEHAT1	AT1TE21805
SQHvSQL	Chr1	6759451	6759600	150	*	19	167	0.113772	41	127	0.322835	18	CHH	1	3.35E-05	gain		ATHPOGON1	AT1TE21840
SQHvSQL	Chr1	7024351	7024500	150	*	87	199	0.437186	32	144	0.222222	27	CHH	-1	8.81E-05	loss		ATMU6N1	AT1TE22695
SQHvSQL	Chr1	7036051	7036200	150	*	60	158	0.379747	40	252	0.15873	27	CHH	-1	2.35E-06	loss		ATREP3	AT1TE22750
SQHvSQL	Chr1	7069651	7069800	150	*	30	157	0.191083	11	140	0.0785714	31	CHH	-1	0.00532951	loss	AT1G20390	ATLANTYS2	AT1TE22850
SQHvSQL	Chr1	7254901	7255050	150	*	100	281	0.355872	74	353	0.209632	38	CHH	-1	9.77E-05	loss	AT1G20860	VANDAL1N1	AT1TE23420
SQHvSQL	Chr1	7281751	7281900	150	*	104	262	0.396947	50	266	0.18797	35	CHH	-1	9.89E-07	loss		ATREP5	AT1TE23505
SQHvSQL	Chr1	7282201	7282350	150	*	66	152	0.434211	102	335	0.304478	32	CHH	-1	0.00556519	loss		ATREP5	AT1TE23505
SQHvSQL	Chr1	7353751	7353900	150	*	59	292	0.202055	11	170	0.0647059	37	CHH	-1	0.000152228	loss	AT1G21020	VANDAL14	AT1TE23740
SQHvSQL	Chr1	7393351	7393500	150	*	25	232	0.107759	40	181	0.220994	28	CHH	1	0.0020907	gain		VANDAL14	AT1TE23835
SQHvSQL	Chr1	7394401	7394550	150	*	27	159	0.169811	5	153	0.0326797	24	CHH	-1	0.000141626	loss		ATSINE4	AT1TE23840
SQHvSQL	Chr1	7717351	7717500	150	*	119	321	0.370717	109	408	0.267157	37	CHH	-1	0.00315589	loss		ATCOPIA78	AT1TE24850
SQHvSQL	Chr1	7725751	7725900	150	*	7	132	0.0530303	26	162	0.160494	26	CHH	1	0.00405585	gain		HELITRONY3	AT1TE24855
SQHvSQL	Chr1	7761451	7761600	150	*	99	230	0.430435	81	317	0.255521	37	CHH	-1	4.86E-05	loss		AT9NMU1	AT1TE24955
SQHvSQL	Chr1	7834051	7834200	150	*	153	283	0.540636	110	257	0.428016	33	CHH	-1	0.00892795	loss		ATREP7	AT1TE25210
SQHvSQL	Chr1	7973101	7973250	150	*	77	309	0.249191	36	271	0.132841	45	CHH	-1	0.000635696	loss	AT1G22560	TA11	AT1TE25645
SQHvSQL	Chr1	7973401	7973550	150	*	23	90	0.255556	51	102	0.5	10	CHG	1	0.0011175	gain	AT1G22560	TA11	AT1TE25645
SQHvSQL	Chr1	7976101	7976250	150	*	136	350	0.388571	68	251	0.270916	30	CHH	-1	0.00306756	loss		ATHPOGON3	AT1TE25655
SQHvSQL	Chr1	8114701	8114850	150	*	44	295	0.149153	78	297	0.262626	32	CHH	1	0.000918482	gain		ATREP3	AT1TE26120
SQHvSQL	Chr1	8116051	8116650	600	*	169	564	0.299645	130	820	0.158537	107	CHH	-1	7.99E-09	loss		ATREP3	AT1TE26120
SQHvSQL	Chr1	8169901	8170050	150	*	109	256	0.425781	67	267	0.250936	40	CHH	-1	6.07E-05	loss		ATREP7	AT1TE26305
SQHvSQL	Chr1	8236801	8236950	150	*	4	164	0.0243902	36	240	0.15	20	CHH	1	8.08E-05	gain		ATREP8	AT1TE26515
SQHvSQL	Chr1	8238751	8238900	150	*	16	198	0.0808081	40	115	0.347826	28	CHH	1	4.28E-08	gain		HELITRONY3	AT1TE26535
SQHvSQL	Chr1	8239651	8239800	150	*	105	304	0.345395	51	330	0.154545	32	CHH	-1	2.50E-07	loss		HELITRONY3	AT1TE26535
SQHvSQL	Chr1	8276401	8276550	150	*	39	189	0.206349	15	314	0.0477707	32	CHH	-1	2.59E-07	loss		HELITRONY3	AT1TE26665
SQHvSQL	Chr1	8374951	8375100	150	*	50	309	0.161812	69	206	0.334951	31	CHH	1	1.79E-05	gain	AT1G23670	HELITRONY3	AT1TE27030
SQHvSQL	Chr1	8453551	8453700	150	*	5	159	0.0314465	63	366	0.172131	35	CHH	1	3.28E-05	gain		VANDAL6	AT1TE27295
SQHvSQL	Chr1	8457151	8457300	150	*	97	197	0.492386	106	306	0.346405	34	CHH	-1	0.00146356	loss		VANDAL6	AT1TE27295
SQHvSQL	Chr1	8459101	8459250	150	*	19	37	0.513514	28	30	0.933333	6	CG	1	0.000301562	gain	AT1G23930	VANDAL6	AT1TE27295
SQHvSQL	Chr1	8459101	8459250	150	*	18	39	0.461538	31	33	0.939394	8	CHG	1	0.000180177	gain	AT1G23930	VANDAL6	AT1TE27295
SQHvSQL	Chr1	8461651	8461800	150	*	61	269	0.226766	17	201	0.0845771	30	CHH	-1	9.77E-05	loss		VANDAL6	AT1TE27295
SQHvSQL	Chr1	8488501	8488650	150	*	47	157	0.299363	99	193	0.512953	29	CHH	1	0.000124198	gain		HELITRONY1D	AT1TE27390
SQHvSQL	Chr1	8489101	8489250	150	*	20	108	0.185185	19	231	0.0822511	26	CHH	-1	0.00593018	loss		ATREP3	AT1TE27395
SQHvSQL	Chr1	8490751	8490900	150	*	53	208	0.254808	44	357	0.123249	36	CHH	-1	0.000137901	loss	AT1G23990	ATLINEIII	AT1TE27405
SQHvSQL	Chr1	8577451	8577600	150	*	103	320	0.321875	46	327	0.140673	40	CHH	-1	4.04E-07	loss		ATREP7	AT1TE27665
SQHvSQL	Chr1	8730451	8730600	150	*	36	232	0.155172	61	236	0.258475	41	CHH	1	0.00611857	gain	AT1G24640	TA11	AT1TE28175
SQHvSQL	Chr1	8733001	8733150	150	*	116	396	0.292929	36	201	0.179104	50	CHH	-1	0.00295281	loss		TA11	AT1TE28175
SQHvSQL	Chr1	8931151	8931300	150	*	27	292	0.0924658	100	508	0.19685	45	CHH	1	0.000198293	gain	AT1G25430	Unassigned	AT1TE28830
SQHvSQL	Chr1	9009751	9009900	150	*	45	260	0.173077	51	183	0.278689	40	CHH	1	0.00797044	gain	AT1G25784	VANDAL2	AT1TE29060
SQHvSQL	Chr1	9013951	9014100	150	*	46	62	0.741935	19	50	0.38	12	CHG	-1	0.000544673	loss	AT1G25886	VANDAL2	AT1TE29060
SQHvSQL	Chr1	9015601	9015750	150	*	36	150	0.24	21	220	0.0954545	29	CHH	-1	0.000285879	loss		VANDAL2	AT1TE29060
SQHvSQL	Chr1	9137101	9137250	150	*	23	162	0.141975	9	228	0.0394737	33	CHH	-1	0.000453616	loss		ATREP4	AT1TE29420
SQHvSQL	Chr1	9177301	9177600	300	*	170	584	0.291096	112	638	0.175549	80	CHH	-1	7.54E-06	loss	AT1G26558	HARBINGER	AT1TE29570
SQHvSQL	Chr1	9204151	9204300	150	*	20	244	0.0819672	41	209	0.196172	21	CHH	1	0.000596204	gain		HELITRONY2	AT1TE29665
SQHvSQL	Chr1	9235951	9236100	150	*	50	157	0.318471	101	212	0.476415	34	CHH	1	0.00267754	gain		ARNOLDY2	AT1TE29770
SQHvSQL	Chr1	9236701	9236850	150	*	37	105	0.352381	44	305	0.144262	25	CHH	-1	1.47E-05	loss		ARNOLDY2	AT1TE29770
SQHvSQL	Chr1	9305701	9305850	150	*	13	234	0.0555556	93	341	0.272727	43	CHH	1	1.27E-09	gain	AT1G26860	ATLINE1A	AT1TE29990
SQHvSQL	Chr1	9547051	9547200	150	*	59	319	0.184953	27	326	0.0828221	41	CHH	-1	0.00025556	loss	AT1G27490	HELITRONY3	AT1TE30770
SQHvSQL	Chr1	9550951	9551100	150	*	39	260	0.15	90	311	0.289389	36	CHH	1	0.000154338	gain		HELITRONY3	AT1TE30770
SQHvSQL	Chr1	9587551	9587700	150	*	67	239	0.280335	33	331	0.0996979	34	CHH	-1	2.25E-07	loss		ATREP9	AT1TE30900
SQHvSQL	Chr1	9676501	9676650	150	*	92	247	0.37247	154	307	0.501629	32	CHH	1	0.00275021	gain		VANDAL2	AT1TE31190
SQHvSQL	Chr1	9676951	9677100	150	*	16	250	0.064	44	244	0.180328	37	CHH	1	0.00015853	gain	AT1G27780	VANDAL2	AT1TE31190
SQHvSQL	Chr1	9683101	9683250	150	*	15	43	0.348837	33	45	0.733333	8	CHG	1	0.000822025	gain		VANDAL2	AT1TE31190
SQHvSQL	Chr1	9687751	9687900	150	*	76	334	0.227545	39	314	0.124204	43	CHH	-1	0.000843165	loss	AT1G27815	VANDAL2	AT1TE31190
SQHvSQL	Chr1	9862651	9862800	150	*	130	405	0.320988	93	489	0.190184	42	CHH	-1	2.33E-05	loss	AT1G28230	ATREP13	AT1TE31750
SQHvSQL	Chr1	9863101	9863250	150	*	15	137	0.109489	53	160	0.33125	25	CHH	1	2.04E-05	gain	AT1G28230	ATREP13	AT1TE31755
SQHvSQL	Chr1	9866101	9866400	300	*	60	370	0.162162	15	277	0.0541516	41	CHH	-1	5.76E-05	loss		ATREP3	AT1TE31775
SQHvSQL	Chr1	9916351	9916500	150	*	81	225	0.36	60	282	0.212766	34	CHH	-1	0.000399147	loss		BRODYAGA1A	AT1TE31975
SQHvSQL	Chr1	9919201	9919350	150	*	75	138	0.543478	72	203	0.35468	30	CHH	-1	0.000808461	loss		ATREP2A	AT1TE31985
SQHvSQL	Chr1	9939451	9939600	150	*	30	102	0.294118	23	150	0.153333	18	CHH	-1	0.00725929	loss		HARBINGER	AT1TE32040
SQHvSQL	Chr1	10021651	10021800	150	*	32	109	0.293578	28	220	0.127273	21	CHH	-1	0.00039826	loss		ATREP2	AT1TE32325
SQHvSQL	Chr1	10114801	10114950	150	*	49	160	0.30625	29	223	0.130045	22	CHH	-1	6.22E-05	loss		ATMUNX1	AT1TE32625
SQHvSQL	Chr1	10156651	10156800	150	*	50	183	0.273224	26	220	0.118182	35	CHH	-1	0.00015658	loss		VANDAL1N1	AT1TE32765
SQHvSQL	Chr1	10159351	10159500	150	*	27	173	0.156069	4	184	0.0217391	22	CHH	-1	2.29E-05	loss		ATREP11A	AT1TE32785
SQHvSQL	Chr1	10206901	10207050	150	*	68	146	0.465753	56	267	0.209738	32	CHH	-1	5.04E-07	loss		SIMPLEHAT2	AT1TE32945
SQHvSQL	Chr1	10314601	10314750	150	*	19	37	0.513514	33	35	0.942857	4	CG	1	0.000110801	gain		ATHPOGON3	AT1TE33340
SQHvSQL	Chr1	10347001	10347150	150	*	56	257	0.217899	34	301	0.112957	35	CHH	-1	0.00107746	loss		VANDAL5	AT1TE33450
SQHvSQL	Chr1	10347601	10347750	150	*	55	68	0.808824	40	72	0.555556	13	CHG	-1	0.00158258	loss	AT1G29620	VANDAL5A	AT1TE33455
SQHvSQL	Chr1	10347601	10347750	150	*	28	176	0.159091	10	209	0.0478469	37	CHH	-1	0.000439162	loss	AT1G29620	VANDAL5A	AT1TE33455
SQHvSQL	Chr1	10349251	10349400	150	*	165	313	0.527157	134	329	0.407295	28	CHH	-1	0.00273427	loss		VANDAL5	AT1TE33465
SQHvSQL	Chr1	10357351	10357500	150	*	146	343	0.425656	83	348	0.238506	51	CHH	-1	1.26E-06	loss		TA11	AT1TE33490
SQHvSQL	Chr1	10359151	10359300	150	*	25	384	0.0651042	92	497	0.185111	49	CHH	1	1.37E-06	gain	AT1G29650	TA11	AT1TE33490
SQHvSQL	Chr1	10361251	10361400	150	*	75	279	0.268817	54	339	0.159292	48	CHH	-1	0.00115647	loss	AT1G29650	TA11	AT1TE33490
SQHvSQL	Chr1	10362151	10362300	150	*	60	278	0.215827	77	231	0.333333	46	CHH	1	0.00332462	gain	AT1G29650	TA11	AT1TE33490
SQHvSQL	Chr1	10363051	10363200	150	*	7	35	0.2	0	48	0	5	CHG	-1	0.00152481	loss	AT1G29650	TA11	AT1TE33490
SQHvSQL	Chr1	10363201	10363350	150	*	34	307	0.110749	3	361	0.00831025	40	CHH	-1	1.00E-07	loss		TA11	AT1TE33490
SQHvSQL	Chr1	10506451	10506750	300	*	50	423	0.118203	93	423	0.219858	52	CHH	1	0.000165192	gain		BOMZH2	AT1TE33955
SQHvSQL	Chr1	10507051	10507350	300	*	48	323	0.148607	132	436	0.302752	51	CHH	1	4.18E-06	gain		BOMZH2	AT1TE33955
SQHvSQL	Chr1	10554451	10554600	150	*	40	238	0.168067	114	315	0.361905	28	CHH	1	2.76E-06	gain		ATHPOGON1	AT1TE34125
SQHvSQL	Chr1	10579801	10579950	150	*	11	152	0.0723684	55	251	0.219124	27	CHH	1	0.000220888	gain		ATREP1	AT1TE34215
SQHvSQL	Chr1	10623901	10624050	150	*	84	194	0.43299	76	251	0.302789	30	CHH	-1	0.0048703	loss		HELITRONY3	AT1TE34365
SQHvSQL	Chr1	10624501	10624650	150	*	66	292	0.226027	29	308	0.0941558	32	CHH	-1	3.15E-05	loss		HELITRONY3	AT1TE34365
SQHvSQL	Chr1	10696801	10696950	150	*	57	209	0.272727	80	171	0.467836	35	CHH	1	0.00016734	gain		ATCOPIA73	AT1TE34580
SQHvSQL	Chr1	10701151	10701300	150	*	20	157	0.127389	61	259	0.235521	36	CHH	1	0.00710783	gain	AT1G30340	ATCOPIA73	AT1TE34580
SQHvSQL	Chr1	10702951	10703100	150	*	57	351	0.162393	106	391	0.2711	38	CHH	1	0.000556366	gain		ATLINE1_6	AT1TE34590
SQHvSQL	Chr1	10725151	10725300	150	*	13	421	0.0308789	54	350	0.154286	35	CHH	1	2.36E-08	gain		ATLINEIII	AT1TE34650
SQHvSQL	Chr1	10802851	10803000	150	*	88	210	0.419048	90	316	0.28481	49	CHH	-1	0.00180923	loss		AT9NMU1	AT1TE34895
SQHvSQL	Chr1	10915801	10915950	150	*	135	457	0.295405	82	465	0.176344	49	CHH	-1	5.49E-05	loss		SIMPLEHAT1	AT1TE35250
SQHvSQL	Chr1	10924801	10924950	150	*	121	250	0.484	164	459	0.357298	42	CHH	-1	0.00133478	loss	AT1G30780	RP1_AT	AT1TE35290
SQHvSQL	Chr1	10929451	10929600	150	*	93	297	0.313131	47	293	0.16041	40	CHH	-1	3.93E-05	loss	AT1G30784	VANDAL8	AT1TE35305
SQHvSQL	Chr1	11066851	11067000	150	*	35	195	0.179487	10	219	0.0456621	42	CHH	-1	3.85E-05	loss	AT1G31030	ATLINEIII	AT1TE35720
SQHvSQL	Chr1	11111851	11112000	150	*	48	269	0.178439	9	259	0.034749	40	CHH	-1	8.57E-07	loss		ATLINE1_3A	AT1TE35900
SQHvSQL	Chr1	11132701	11132850	150	*	207	369	0.560976	119	283	0.420495	52	CHH	-1	0.000584696	loss		RathE3_cons	AT1TE35985
SQHvSQL	Chr1	11174101	11174250	150	*	38	176	0.215909	33	378	0.0873016	32	CHH	-1	6.38E-05	loss		ATREP2A	AT1TE36120
SQHvSQL	Chr1	11212501	11212650	150	*	65	199	0.326633	97	204	0.47549	31	CHH	1	0.00270654	gain		HELITRON2	AT1TE36255
SQHvSQL	Chr1	11241751	11242050	300	*	163	444	0.367117	183	694	0.263689	81	CHH	-1	0.000371439	loss		ATDNAI27T9A	AT1TE36350
SQHvSQL	Chr1	11286751	11286900	150	*	37	190	0.194737	4	108	0.037037	20	CHH	-1	0.000269554	loss		HELITRONY3	AT1TE36510
SQHvSQL	Chr1	11307751	11307900	150	*	23	49	0.469388	90	123	0.731707	10	CHG	1	0.00147154	gain	AT1G31570	ATENSPM3	AT1TE36570
SQHvSQL	Chr1	11309101	11309550	450	*	356	1204	0.295681	128	758	0.168865	115	CHH	-1	5.26E-09	loss	AT1G31570	ATENSPM3	AT1TE36570
SQHvSQL	Chr1	11309251	11309400	150	*	80	98	0.816327	35	60	0.583333	10	CHG	-1	0.00161619	loss		ATENSPM3	AT1TE36570
SQHvSQL	Chr1	11309701	11309850	150	*	71	100	0.71	47	98	0.479592	14	CHG	-1	0.00141345	loss		ATENSPM3	AT1TE36570
SQHvSQL	Chr1	11310151	11310300	150	*	79	191	0.413613	90	323	0.278638	35	CHH	-1	0.00202235	loss		ATENSPM3	AT1TE36570
SQHvSQL	Chr1	11422201	11422350	150	*	40	254	0.15748	53	199	0.266332	22	CHH	1	0.00475787	gain		ATTIRX1C	AT1TE36945
SQHvSQL	Chr1	11521801	11521950	150	*	30	242	0.123967	94	359	0.261838	34	CHH	1	9.86E-05	gain		ATREP11	AT1TE37275
SQHvSQL	Chr1	11522251	11522400	150	*	66	181	0.364641	37	185	0.2	33	CHH	-1	0.000696991	loss		ATREP11	AT1TE37275
SQHvSQL	Chr1	11636101	11636250	150	*	7	25	0.28	40	58	0.689655	4	CG	1	0.00070766	gain		ATREP10D	AT1TE37660
SQHvSQL	Chr1	11707351	11707800	450	*	106	559	0.189624	39	790	0.0493671	90	CHH	-1	4.20E-14	loss		ATREP5	AT1TE37925
SQHvSQL	Chr1	11721451	11721600	150	*	37	172	0.215116	21	188	0.111702	24	CHH	-1	0.00778318	loss		ATREP4	AT1TE37975
SQHvSQL	Chr1	11733151	11733300	150	*	59	208	0.283654	65	384	0.169271	38	CHH	-1	0.00142854	loss		HELITRONY2	AT1TE38025
SQHvSQL	Chr1	11737201	11737350	150	*	81	221	0.366516	33	154	0.214286	20	CHH	-1	0.00199664	loss		ATREP3	AT1TE38035
SQHvSQL	Chr1	11752651	11752800	150	*	58	291	0.199313	25	292	0.0856164	37	CHH	-1	0.000174314	loss		VANDAL2N1	AT1TE38090
SQHvSQL	Chr1	11818501	11818650	150	*	53	184	0.288043	41	256	0.160156	36	CHH	-1	0.00159768	loss		SIMPLEHAT1	AT1TE38300
SQHvSQL	Chr1	11895601	11895750	150	*	26	152	0.171053	112	372	0.301075	36	CHH	1	0.0025571	gain		ARNOLD2	AT1TE38530
SQHvSQL	Chr1	11958451	11958600	150	*	42	264	0.159091	12	279	0.0430108	30	CHH	-1	2.18E-05	loss		TNAT2A	AT1TE38705
SQHvSQL	Chr1	11981101	11981250	150	*	30	142	0.211268	6	224	0.0267857	25	CHH	-1	9.72E-08	loss		ATREP4	AT1TE38775
SQHvSQL	Chr1	11982751	11982900	150	*	32	232	0.137931	9	343	0.0262391	45	CHH	-1	2.05E-06	loss	AT1G33070	HELITRONY1B	AT1TE38780
SQHvSQL	Chr1	11983351	11983500	150	*	30	146	0.205479	5	172	0.0290698	25	CHH	-1	3.09E-06	loss	AT1G33070	ARNOLDY2	AT1TE38795
SQHvSQL	Chr1	11988001	11988150	150	*	77	190	0.405263	80	307	0.260586	27	CHH	-1	0.00104379	loss	AT1G33080	ATREP13	AT1TE38820
SQHvSQL	Chr1	11998201	11998350	150	*	16	38	0.421053	3	42	0.0714286	7	CHG	-1	0.000749409	loss	AT1G33100	ATREP10D	AT1TE38860
SQHvSQL	Chr1	12013201	12013350	150	*	89	380	0.234211	31	269	0.115242	34	CHH	-1	0.000230116	loss		HELITRONY3	AT1TE38920
SQHvSQL	Chr1	12016501	12016650	150	*	116	153	0.75817	97	185	0.524324	22	CHG	-1	0.000132749	loss		ATENSPM1A	AT1TE38940
SQHvSQL	Chr1	12018451	12018600	150	*	47	229	0.20524	40	398	0.100503	51	CHH	-1	0.000429858	loss	AT1G33130	ATENSPM1A	AT1TE38940
SQHvSQL	Chr1	12019501	12019650	150	*	33	213	0.15493	12	255	0.0470588	36	CHH	-1	0.000166637	loss		ATENSPM1A	AT1TE38940
SQHvSQL	Chr1	12019951	12020100	150	*	35	211	0.165877	9	198	0.0454545	36	CHH	-1	0.000174368	loss		ATENSPM1A	AT1TE38940
SQHvSQL	Chr1	12021751	12021900	150	*	23	341	0.0674487	67	388	0.17268	34	CHH	1	4.68E-05	gain		ATREP3	AT1TE38950
SQHvSQL	Chr1	12079801	12079950	150	*	34	180	0.188889	8	315	0.0253968	31	CHH	-1	7.57E-09	loss		ATREP5	AT1TE39145
SQHvSQL	Chr1	12080101	12080250	150	*	42	215	0.195349	68	214	0.317757	25	CHH	1	0.00405693	gain		ATREP5	AT1TE39145
SQHvSQL	Chr1	12080551	12080700	150	*	68	312	0.217949	20	241	0.0829876	38	CHH	-1	4.80E-05	loss	AT1G33300	ATLINE2	AT1TE39150
SQHvSQL	Chr1	12084151	12084300	150	*	136	315	0.431746	111	357	0.310924	42	CHH	-1	0.00153408	loss		ATREP8	AT1TE39165
SQHvSQL	Chr1	12097801	12097950	150	*	72	439	0.164009	73	242	0.301653	23	CHH	1	6.77E-05	gain		ATREP2	AT1TE39225
SQHvSQL	Chr1	12138751	12139050	300	*	208	361	0.576177	143	455	0.314286	74	CHH	-1	4.69E-12	loss		BRODYAGA2	AT1TE39370
SQHvSQL	Chr1	12183451	12183600	150	*	52	161	0.322981	40	210	0.190476	23	CHH	-1	0.0037843	loss		ATREP2A	AT1TE39535
SQHvSQL	Chr1	12183751	12183900	150	*	82	197	0.416244	40	146	0.273973	28	CHH	-1	0.00671348	loss		ATREP2A	AT1TE39535
SQHvSQL	Chr1	12277501	12277650	150	*	65	227	0.286344	60	395	0.151899	36	CHH	-1	0.00012518	loss		ATDNA12T3_2	AT1TE39890
SQHvSQL	Chr1	12300151	12300300	150	*	21	139	0.151079	2	196	0.0102041	28	CHH	-1	2.90E-06	loss		HELITRONY1B	AT1TE40000
SQHvSQL	Chr1	12303001	12303150	150	*	237	322	0.736025	181	447	0.404922	37	CHH	-1	5.09E-17	loss		RP1_AT	AT1TE40010
SQHvSQL	Chr1	12328201	12328350	150	*	115	259	0.444015	80	333	0.24024	38	CHH	-1	1.22E-06	loss		ATREP3	AT1TE40090
SQHvSQL	Chr1	12328651	12328800	150	*	64	198	0.323232	37	258	0.143411	35	CHH	-1	1.69E-05	loss		ATREP3	AT1TE40090
SQHvSQL	Chr1	12337801	12337950	150	*	29	222	0.130631	4	183	0.0218579	32	CHH	-1	0.000146333	loss	AT1G33950	HELITRONY3	AT1TE40120
SQHvSQL	Chr1	12365251	12365400	150	*	31	235	0.131915	56	170	0.329412	33	CHH	1	7.94E-06	gain		ATREP3	AT1TE40240
SQHvSQL	Chr1	12373951	12374100	150	*	29	234	0.123932	4	172	0.0232558	27	CHH	-1	0.000408818	loss		ATHATN2	AT1TE40265
SQHvSQL	Chr1	12403351	12403500	150	*	68	310	0.219355	18	181	0.0994475	43	CHH	-1	0.00104142	loss	AT1G34080	ATLANTYS1	AT1TE40340
SQHvSQL	Chr1	12403951	12404100	150	*	48	229	0.209607	21	232	0.0905172	33	CHH	-1	0.00053503	loss	AT1G34080	ATLANTYS1	AT1TE40340
SQHvSQL	Chr1	12406951	12407100	150	*	75	117	0.641026	59	152	0.388158	20	CHG	-1	0.000321666	loss		ATCOPIA60	AT1TE40355
SQHvSQL	Chr1	12467851	12468000	150	*	16	298	0.0536913	52	309	0.168285	64	CHH	1	2.55E-05	gain		ATDNA12T3_2	AT1TE40570
SQHvSQL	Chr1	12468151	12468300	150	*	17	321	0.0529595	61	389	0.156812	51	CHH	1	3.37E-05	gain		ATDNA12T3_2	AT1TE40570
SQHvSQL	Chr1	12471001	12471300	300	*	23	78	0.294872	81	111	0.72973	12	CG	1	1.48E-07	gain	AT1G34240	TAG2	AT1TE40605
SQHvSQL	Chr1	12517351	12517650	300	*	55	421	0.130641	137	385	0.355844	63	CHH	1	4.77E-12	gain		ATREP12	AT1TE40735
SQHvSQL	Chr1	12525601	12525750	150	*	99	219	0.452055	49	332	0.14759	36	CHH	-1	3.11E-13	loss		ATREP11A	AT1TE40770
SQHvSQL	Chr1	12530251	12530400	150	*	96	269	0.356877	174	333	0.522523	48	CHH	1	0.000110952	gain		RathE3_cons	AT1TE40810
SQHvSQL	Chr1	12565501	12565650	150	*	40	194	0.206186	20	309	0.0647249	31	CHH	-1	8.35E-06	loss		TAG3N1	AT1TE40930
SQHvSQL	Chr1	12568051	12568200	150	*	24	168	0.142857	7	232	0.0301724	37	CHH	-1	7.83E-05	loss		ATGP2N	AT1TE40940
SQHvSQL	Chr1	12568201	12568350	150	*	35	58	0.603448	35	104	0.336538	12	CHG	-1	0.00144373	loss		ATGP2N	AT1TE40940
SQHvSQL	Chr1	12574501	12574650	150	*	33	229	0.144105	10	311	0.0321543	31	CHH	-1	8.84E-06	loss		TAG3N1	AT1TE40975
SQHvSQL	Chr1	12629101	12629250	150	*	18	37	0.486486	18	19	0.947368	4	CG	1	0.000806909	gain	AT1G34530	ATENSPM1A	AT1TE41230
SQHvSQL	Chr1	12646051	12646200	150	*	39	247	0.157895	98	375	0.261333	37	CHH	1	0.0027164	gain		RathE2_cons	AT1TE41295
SQHvSQL	Chr1	12662701	12662850	150	*	59	252	0.234127	130	359	0.362117	41	CHH	1	0.00104967	gain	AT1G34580	RathE1_cons	AT1TE41340
SQHvSQL	Chr1	12670651	12670800	150	*	16	72	0.222222	46	91	0.505495	14	CHG	1	0.000728815	gain	AT1G34600	ATLANTYS2	AT1TE41345
SQHvSQL	Chr1	12674401	12674550	150	*	44	251	0.175299	12	241	0.0497925	33	CHH	-1	3.65E-05	loss		VANDAL16	AT1TE41350
SQHvSQL	Chr1	12682501	12682650	150	*	63	270	0.233333	25	237	0.105485	49	CHH	-1	0.000276105	loss	AT1G34620	VANDAL16	AT1TE41350
SQHvSQL	Chr1	12688801	12688950	150	*	29	244	0.118852	37	161	0.229814	24	CHH	1	0.00348343	gain		ATLINE1A	AT1TE41360
SQHvSQL	Chr1	12691501	12691650	150	*	59	200	0.295	40	264	0.151515	47	CHH	-1	0.000330891	loss		VANDAL14	AT1TE41385
SQHvSQL	Chr1	12721501	12721650	150	*	46	184	0.25	31	235	0.131915	30	CHH	-1	0.00233575	loss		VANDAL2	AT1TE41460
SQHvSQL	Chr1	12723901	12724050	150	*	52	178	0.292135	20	226	0.0884956	34	CHH	-1	8.91E-07	loss	AT1G34740	VANDAL2	AT1TE41460
SQHvSQL	Chr1	12730051	12730200	150	*	105	307	0.34202	104	431	0.241299	47	CHH	-1	0.00316181	loss		ATDNAI27T9A	AT1TE41470
SQHvSQL	Chr1	12730201	12730350	150	*	82	305	0.268852	56	333	0.168168	32	CHH	-1	0.0024183	loss		ATDNAI27T9A	AT1TE41475
SQHvSQL	Chr1	12733051	12733200	150	*	23	300	0.0766667	38	188	0.202128	35	CHH	1	0.000104927	gain		ATDNAI27T9A	AT1TE41490
SQHvSQL	Chr1	12823801	12823950	150	*	81	119	0.680672	83	182	0.456044	10	CHG	-1	0.000578683	loss		VANDAL5	AT1TE41745
SQHvSQL	Chr1	12846301	12846600	300	*	111	437	0.254005	63	556	0.113309	62	CHH	-1	9.19E-08	loss	AT1G35120	HELITRONY3	AT1TE41815
SQHvSQL	Chr1	12854701	12855000	300	*	93	400	0.2325	69	581	0.118761	75	CHH	-1	1.01E-05	loss		ATREP3	AT1TE41845
SQHvSQL	Chr1	12866851	12867000	150	*	46	199	0.231156	17	269	0.063197	34	CHH	-1	1.09E-06	loss		RP1_AT	AT1TE41880
SQHvSQL	Chr1	12895201	12895500	300	*	137	427	0.320843	101	519	0.194605	70	CHH	-1	2.78E-05	loss		BRODYAGA1	AT1TE41995
SQHvSQL	Chr1	12959551	12959700	150	*	17	164	0.103659	27	122	0.221311	21	CHH	1	0.00660322	gain	AT1G35320	ATGP8	AT1TE42250
SQHvSQL	Chr1	12980251	12980400	150	*	80	233	0.343348	51	240	0.2125	22	CHH	-1	0.00185001	loss		BRODYAGA1A	AT1TE42335
SQHvSQL	Chr1	13000651	13000800	150	*	36	115	0.313043	5	74	0.0675676	11	CHG	-1	0.000404614	loss	AT1G35370	ATGP3	AT1TE42395
SQHvSQL	Chr1	13010251	13010400	150	*	5	50	0.1	23	61	0.377049	12	CHG	1	0.00131932	gain	AT1G35390	TA11	AT1TE42410
SQHvSQL	Chr1	13017001	13017150	150	*	25	139	0.179856	5	119	0.0420168	24	CHH	-1	0.000837779	loss		ATREP3	AT1TE42430
SQHvSQL	Chr1	13023751	13023900	150	*	75	287	0.261324	29	352	0.0823864	46	CHH	-1	1.94E-08	loss		ATENSPM9	AT1TE42470
SQHvSQL	Chr1	13039351	13039500	150	*	28	189	0.148148	50	193	0.259067	26	CHH	1	0.0073185	gain		RathE1_cons	AT1TE42560
SQHvSQL	Chr1	13059901	13060050	150	*	18	98	0.183673	6	106	0.0566038	23	CHH	-1	0.00520879	loss		ATREP3	AT1TE42635
SQHvSQL	Chr1	13065151	13065300	150	*	55	243	0.226337	91	264	0.344697	30	CHH	1	0.00367242	gain		ATREP11	AT1TE42660
SQHvSQL	Chr1	13087801	13087950	150	*	4	140	0.0285714	19	138	0.137681	29	CHH	1	0.00127701	gain		SIMPLEHAT2	AT1TE42750
SQHvSQL	Chr1	13128301	13128450	150	*	8	147	0.0544218	47	281	0.16726	26	CHH	1	0.00123605	gain		ATREP15	AT1TE42880
SQHvSQL	Chr1	13150351	13150500	150	*	75	371	0.202156	33	339	0.0973451	40	CHH	-1	0.000201847	loss		ATDNA12T3_2	AT1TE42915
SQHvSQL	Chr1	13151251	13151400	150	*	33	256	0.128906	54	227	0.237885	28	CHH	1	0.00224502	gain		ATMU10	AT1TE42925
SQHvSQL	Chr1	13152001	13152150	150	*	33	174	0.189655	85	212	0.400943	26	CHH	1	2.48E-05	gain		SIMPLEHAT1	AT1TE42930
SQHvSQL	Chr1	13152601	13152750	150	*	22	163	0.134969	58	186	0.311828	36	CHH	1	0.00017789	gain		SIMPLEHAT1	AT1TE42930
SQHvSQL	Chr1	13166551	13166700	150	*	25	149	0.167785	3	195	0.0153846	23	CHH	-1	1.91E-06	loss		HELITRONY3	AT1TE42975
SQHvSQL	Chr1	13179901	13180050	150	*	52	299	0.173913	28	384	0.0729167	50	CHH	-1	0.00010724	loss		VANDAL14	AT1TE43025
SQHvSQL	Chr1	13183501	13183650	150	*	24	82	0.292683	40	70	0.571429	10	CHG	1	0.00112136	gain	AT1G35647	ATGP7	AT1TE43040
SQHvSQL	Chr1	13184851	13185000	150	*	48	363	0.132231	59	253	0.233202	59	CHH	1	0.0014762	gain	AT1G35647	ATGP7	AT1TE43040
SQHvSQL	Chr1	13212601	13212750	150	*	49	291	0.168385	18	331	0.0543807	38	CHH	-1	1.74E-05	loss		ATREP3	AT1TE43145
SQHvSQL	Chr1	13216051	13216200	150	*	31	229	0.135371	2	154	0.012987	25	CHH	-1	7.14E-05	loss		META1	AT1TE43175
SQHvSQL	Chr1	13230901	13231050	150	*	69	260	0.265385	76	556	0.136691	52	CHH	-1	2.50E-05	loss		ROMANIAT5	AT1TE43225
SQHvSQL	Chr1	13240951	13241100	150	*	45	206	0.218447	30	284	0.105634	33	CHH	-1	0.000888303	loss		HELITRONY3	AT1TE43275
SQHvSQL	Chr1	13296451	13296600	150	*	45	246	0.182927	23	300	0.0766667	53	CHH	-1	0.000325504	loss	AT1G35790	ATHILA4	AT1TE43430
SQHvSQL	Chr1	13328401	13328550	150	*	31	51	0.607843	16	54	0.296296	6	CHG	-1	0.00158258	loss	AT1G35840	ATCOPIA84	AT1TE43585
SQHvSQL	Chr1	13356751	13356900	150	*	65	223	0.29148	34	336	0.10119	36	CHH	-1	9.92E-08	loss		ATREP13	AT1TE43690
SQHvSQL	Chr1	13441651	13441800	150	*	13	47	0.276596	30	50	0.6	5	CHG	1	0.00159085	gain	AT1G36035	ATCOPIA43	AT1TE43975
SQHvSQL	Chr1	13441951	13442100	150	*	49	216	0.226852	42	347	0.121037	47	CHH	-1	0.00121999	loss	AT1G36035	ATCOPIA43	AT1TE43975
SQHvSQL	Chr1	13442551	13442700	150	*	111	504	0.220238	50	448	0.111607	55	CHH	-1	2.67E-05	loss	AT1G36035	ATCOPIA43	AT1TE43975
SQHvSQL	Chr1	13443151	13443300	150	*	34	79	0.43038	64	94	0.680851	10	CHG	1	0.00141345	gain	AT1G36035	ATCOPIA43	AT1TE43975
SQHvSQL	Chr1	13444501	13444650	150	*	42	201	0.208955	19	235	0.0808511	38	CHH	-1	0.000231563	loss	AT1G36035	ATCOPIA43	AT1TE43975
SQHvSQL	Chr1	13476901	13477050	150	*	37	291	0.127148	2	274	0.00729927	36	CHH	-1	2.07E-07	loss		HELITRONY1D	AT1TE44100
SQHvSQL	Chr1	13486351	13486500	150	*	32	37	0.864865	29	57	0.508772	7	CHG	-1	0.000996649	loss		VANDAL6	AT1TE44125
SQHvSQL	Chr1	13489951	13490100	150	*	38	167	0.227545	17	246	0.0691057	41	CHH	-1	1.31E-05	loss		VANDAL6	AT1TE44125
SQHvSQL	Chr1	13507351	13507500	150	*	45	245	0.183673	22	272	0.0808824	35	CHH	-1	0.00076045	loss		ATHILA4B_LTR	AT1TE44225
SQHvSQL	Chr1	13510801	13510950	150	*	18	317	0.0567823	40	249	0.160643	43	CHH	1	0.000118738	gain	AT1G36120	ATGP1	AT1TE44230
SQHvSQL	Chr1	13517701	13517850	150	*	75	390	0.192308	26	335	0.0776119	49	CHH	-1	2.85E-05	loss	AT1G36130	ATHILA4	AT1TE44250
SQHvSQL	Chr1	13521901	13522050	150	*	3	60	0.05	15	46	0.326087	6	CHG	1	0.000648549	gain		HELITRONY2	AT1TE44255
SQHvSQL	Chr1	13544551	13544700	150	*	30	250	0.12	71	303	0.234323	38	CHH	1	0.000790283	gain		VANDAL16	AT1TE44330
SQHvSQL	Chr1	13567051	13567200	150	*	37	163	0.226994	27	341	0.0791789	37	CHH	-1	1.25E-05	loss		ARNOLDY2	AT1TE44395
SQHvSQL	Chr1	13574551	13574700	150	*	19	31	0.612903	5	28	0.178571	4	CHG	-1	0.00126075	loss	AT1G36190	ATENSPM4	AT1TE44450
SQHvSQL	Chr1	13584901	13585050	150	*	70	283	0.24735	55	435	0.126437	36	CHH	-1	7.41E-05	loss		ATREP10D	AT1TE44485
SQHvSQL	Chr1	13646701	13646850	150	*	29	399	0.0726817	56	311	0.180064	52	CHH	1	3.75E-05	gain		ATHILA6B	AT1TE44670
SQHvSQL	Chr1	13653901	13654050	150	*	37	251	0.14741	10	262	0.0381679	59	CHH	-1	5.04E-05	loss		ATHILA2	AT1TE44690
SQHvSQL	Chr1	13660351	13660500	150	*	41	181	0.226519	18	187	0.0962567	30	CHH	-1	0.000941342	loss		ATGP1	AT1TE44720
SQHvSQL	Chr1	13704151	13704300	150	*	150	387	0.387597	62	262	0.236641	42	CHH	-1	0.000127384	loss		ATDNAI26T9	AT1TE44875
SQHvSQL	Chr1	13726651	13726800	150	*	37	66	0.560606	63	78	0.807692	6	CHG	1	0.00158258	gain	AT1G36440	VANDAL17	AT1TE44980
SQHvSQL	Chr1	13726951	13727100	150	*	21	88	0.238636	51	103	0.495146	12	CHG	1	0.000784389	gain	AT1G36440	VANDAL17	AT1TE44980
SQHvSQL	Chr1	13728001	13728150	150	*	23	366	0.0628415	87	486	0.179012	43	CHH	1	3.12E-06	gain		VANDAL17	AT1TE44980
SQHvSQL	Chr1	13783501	13783650	150	*	91	382	0.23822	29	298	0.0973154	50	CHH	-1	7.75E-06	loss	AT1G36530	ATHILA4	AT1TE45160
SQHvSQL	Chr1	13788451	13788600	150	*	98	357	0.27451	64	460	0.13913	43	CHH	-1	6.85E-06	loss		ATHILA6A	AT1TE45175
SQHvSQL	Chr1	13830301	13830450	150	*	56	295	0.189831	19	274	0.0693431	53	CHH	-1	5.76E-05	loss	AT1G36610	ATGP1	AT1TE45355
SQHvSQL	Chr1	13851751	13851900	150	*	32	243	0.131687	6	255	0.0235294	31	CHH	-1	1.96E-05	loss		LIMPET1	AT1TE45425
SQHvSQL	Chr1	13852351	13852500	150	*	153	357	0.428571	94	323	0.291022	38	CHH	-1	0.000343381	loss		LIMPET1	AT1TE45425
SQHvSQL	Chr1	13888801	13888950	150	*	91	108	0.842593	74	124	0.596774	15	CHG	-1	0.000314371	loss	AT1G36720	ATGP1	AT1TE45560
SQHvSQL	Chr1	13894651	13894800	150	*	59	258	0.228682	40	398	0.100503	48	CHH	-1	2.50E-05	loss		ATDNA12T3_2	AT1TE45570
SQHvSQL	Chr1	13903201	13903350	150	*	54	277	0.194946	19	291	0.0652921	49	CHH	-1	1.50E-05	loss		ATDNAI27T9B	AT1TE45620
SQHvSQL	Chr1	13906351	13906500	150	*	7	144	0.0486111	31	160	0.19375	33	CHH	1	0.000250798	gain		ARNOLDY1	AT1TE45635
SQHvSQL	Chr1	13945951	13946100	150	*	48	253	0.189723	15	248	0.0604839	48	CHH	-1	3.91E-05	loss		ATHILA6A	AT1TE45790
SQHvSQL	Chr1	13949551	13949700	150	*	29	188	0.154255	11	220	0.05	45	CHH	-1	0.000635618	loss	AT1G36800	ATGP2	AT1TE45795
SQHvSQL	Chr1	14010001	14010150	150	*	53	330	0.160606	25	455	0.0549451	49	CHH	-1	5.16E-06	loss	AT1G36950	ARNOLDY2	AT1TE46025
SQHvSQL	Chr1	14022451	14022600	150	*	26	86	0.302326	59	110	0.536364	12	CHG	1	0.00145969	gain	AT1G36975	ATGP3	AT1TE46065
SQHvSQL	Chr1	14100751	14100900	150	*	35	69	0.507246	10	51	0.196078	7	CHG	-1	0.00109237	loss		ATHILA0_I	AT1TE46305
SQHvSQL	Chr1	14104651	14104800	150	*	17	56	0.303571	43	70	0.614286	12	CHG	1	0.00112136	gain	AT1G37070	ATHILA3	AT1TE46310
SQHvSQL	Chr1	14107051	14107200	150	*	12	222	0.0540541	74	452	0.163717	52	CHH	1	0.00013305	gain		ATHILA3	AT1TE46310
SQHvSQL	Chr1	14146501	14146650	150	*	31	138	0.224638	25	239	0.104603	28	CHH	-1	0.00197606	loss		ATREP4	AT1TE46455
SQHvSQL	Chr1	14146951	14147100	150	*	77	253	0.304348	15	205	0.0731707	34	CHH	-1	1.59E-08	loss		ATREP4	AT1TE46455
SQHvSQL	Chr1	14165851	14166000	150	*	71	136	0.522059	35	165	0.212121	27	CHH	-1	2.16E-07	loss		RathE3_cons	AT1TE46520
SQHvSQL	Chr1	14169451	14169600	150	*	114	216	0.527778	66	205	0.321951	37	CHH	-1	5.40E-05	loss		RathE1_cons	AT1TE46545
SQHvSQL	Chr1	14178301	14178450	150	*	36	206	0.174757	17	311	0.0546624	36	CHH	-1	3.33E-05	loss		ATHILA2	AT1TE46575
SQHvSQL	Chr1	14192101	14192250	150	*	33	203	0.162562	108	339	0.318584	32	CHH	1	0.000134574	gain		VANDAL8	AT1TE46625
SQHvSQL	Chr1	14211601	14211750	150	*	41	259	0.158301	18	338	0.0532544	32	CHH	-1	5.46E-05	loss		ATHILA4A	AT1TE46650
SQHvSQL	Chr1	14215351	14215500	150	*	21	79	0.265823	33	57	0.578947	11	CHG	1	0.00074442	gain		ATHILA3	AT1TE46665
SQHvSQL	Chr1	14227501	14227650	150	*	45	61	0.737705	32	76	0.421053	8	CHG	-1	0.000707854	loss	AT1G37405	ATHILA2	AT1TE46685
SQHvSQL	Chr1	14255551	14255700	150	*	3	52	0.0576923	17	57	0.298246	6	CHG	1	0.00151868	gain		ATHILA2	AT1TE46765
SQHvSQL	Chr1	14263051	14263200	150	*	27	55	0.490909	11	60	0.183333	6	CHG	-1	0.00105891	loss	AT1G37801	ATENSPM5	AT1TE46795
SQHvSQL	Chr1	14288101	14288250	150	*	16	69	0.231884	2	71	0.028169	8	CHG	-1	0.000862048	loss		ATHATN1	AT1TE46880
SQHvSQL	Chr1	14298751	14299200	450	*	122	563	0.216696	63	866	0.0727483	97	CHH	-1	2.88E-13	loss		ATREP3	AT1TE46950
SQHvSQL	Chr1	14308951	14309100	150	*	2	98	0.0204082	14	105	0.133333	17	CHH	1	0.00325045	gain		ATREP3	AT1TE47005
SQHvSQL	Chr1	14309251	14309400	150	*	11	198	0.0555556	29	138	0.210145	27	CHH	1	4.76E-05	gain		ATREP3	AT1TE47005
SQHvSQL	Chr1	14315851	14316000	150	*	30	211	0.14218	47	187	0.251337	27	CHH	1	0.00620053	gain	AT1G38149	ATHILA2	AT1TE47050
SQHvSQL	Chr1	14325601	14325750	150	*	17	363	0.046832	50	320	0.15625	49	CHH	1	7.31E-06	gain	AT1G38176	ATHILA4C	AT1TE47035
SQHvSQL	Chr1	14330251	14330400	150	*	16	127	0.125984	4	162	0.0246914	24	CHH	-1	0.00105283	loss		VANDAL3	AT1TE47085
SQHvSQL	Chr1	14448751	14448900	150	*	17	225	0.0755556	70	352	0.198864	51	CHH	1	0.0001215	gain		ATHILA4C	AT1TE47540
SQHvSQL	Chr1	14468851	14469000	150	*	74	127	0.582677	41	113	0.362832	19	CHG	-1	0.00123561	loss	AT1G38423	ATHILA4	AT1TE47655
SQHvSQL	Chr1	14504701	14504850	150	*	21	104	0.201923	34	72	0.472222	15	CHG	1	0.000597318	gain	AT1G38460	ATHILA2	AT1TE47780
SQHvSQL	Chr1	14598451	14598600	150	*	38	171	0.222222	10	125	0.08	26	CHH	-1	0.00137044	loss		ATENSPM5	AT1TE48035
SQHvSQL	Chr1	14602501	14602650	150	*	29	175	0.165714	10	202	0.0495049	43	CHH	-1	0.000376396	loss	AT1G39270	ATLANTYS1	AT1TE48045
SQHvSQL	Chr1	14926051	14926200	150	*	57	321	0.17757	16	308	0.0519481	52	CHH	-1	4.51E-06	loss	AT1G40085	ATHILA2	AT1TE48905
SQHvSQL	Chr1	15039751	15039900	150	*	38	199	0.190955	23	257	0.0894942	43	CHH	-1	0.00197757	loss	AT1G40093	ATHILA6B	AT1TE49260
SQHvSQL	Chr1	15056401	15056550	150	*	60	125	0.48	32	124	0.258065	15	CHG	-1	0.000812565	loss	AT1G40097	VANDAL4	AT1TE49265
SQHvSQL	Chr1	15067501	15067650	150	*	15	34	0.441176	44	52	0.846154	6	CG	1	0.0001521	gain	AT1G40101	ATHILA2	AT1TE49300
SQHvSQL	Chr1	15074551	15074700	150	*	46	298	0.154362	15	304	0.0493421	50	CHH	-1	5.36E-05	loss	AT1G40101	ATHILA2	AT1TE49325
SQHvSQL	Chr1	15075151	15075300	150	*	50	278	0.179856	20	262	0.0763359	34	CHH	-1	0.000542581	loss	AT1G40101	ATHILA2	AT1TE49325
SQHvSQL	Chr1	15093151	15093300	150	*	6	38	0.157895	13	24	0.541667	5	CHG	1	0.00161619	gain		ATREP18	AT1TE49390
SQHvSQL	Chr1	15151801	15151950	150	*	63	89	0.707865	40	85	0.470588	13	CHG	-1	0.00164123	loss	AT1G40107	ATENSPM7	AT1TE49740
SQHvSQL	Chr1	15154501	15154650	150	*	54	91	0.593407	44	119	0.369748	12	CHG	-1	0.00155566	loss	AT1G40107	ATENSPM7	AT1TE49740
SQHvSQL	Chr1	15166351	15166500	150	*	24	83	0.289157	46	83	0.554217	13	CHG	1	0.00114312	gain	AT1G40113	ATLANTYS2	AT1TE49755
SQHvSQL	Chr1	15180751	15180900	150	*	11	179	0.0614525	48	295	0.162712	38	CHH	1	0.00155219	gain		ATHILA6B	AT1TE49845
SQHvSQL	Chr1	15192751	15192900	150	*	119	632	0.188291	44	585	0.0752137	46	CHH	-1	9.28E-08	loss		ATHILA2	AT1TE49850
SQHvSQL	Chr1	15203401	15203550	150	*	34	257	0.132296	14	437	0.0320366	41	CHH	-1	2.87E-06	loss		ATREP18	AT1TE49920
SQHvSQL	Chr1	15414001	15414150	150	*	39	74	0.527027	36	128	0.28125	13	CHG	-1	0.00109093	loss	AT1G40150	ATHILA6A	AT1TE50860
SQHvSQL	Chr1	15415801	15415950	150	*	38	157	0.242038	30	249	0.120482	30	CHH	-1	0.00176541	loss	AT1G40310	ATHILA6A	AT1TE50860
SQHvSQL	Chr1	15420601	15420750	150	*	69	351	0.196581	18	298	0.0604027	39	CHH	-1	2.33E-06	loss		ATHILA6A	AT1TE50860
SQHvSQL	Chr1	15463051	15463200	150	*	35	221	0.158371	11	215	0.0511628	35	CHH	-1	0.000442475	loss		ATHILA6A	AT1TE51040
SQHvSQL	Chr1	15482851	15483000	150	*	51	517	0.098646	115	491	0.234216	58	CHH	1	8.73E-08	gain	AT1G41680	ATHILA6A	AT1TE51040
SQHvSQL	Chr1	15502801	15502950	150	*	24	42	0.571429	35	38	0.921053	8	CHG	1	0.000969453	gain		ATHILA2	AT1TE51065
SQHvSQL	Chr1	15507751	15507900	150	*	82	386	0.212435	23	238	0.0966387	36	CHH	-1	0.000309782	loss		ATHILA6A	AT1TE51070
SQHvSQL	Chr1	15516901	15517050	150	*	78	128	0.609375	46	125	0.368	16	CHG	-1	0.000557989	loss	AT1G41743	ATHILA2	AT1TE51080
SQHvSQL	Chr1	15536401	15536550	150	*	73	147	0.496599	81	104	0.778846	19	CHG	1	0.000104885	gain		ATHILA2	AT1TE51155
SQHvSQL	Chr1	15544801	15544950	150	*	61	105	0.580952	91	114	0.798246	16	CHG	1	0.00108281	gain		ATHILA2	AT1TE51155
SQHvSQL	Chr1	15610501	15610650	150	*	86	254	0.338583	95	448	0.212054	47	CHH	-1	0.00039225	loss	AT1G41835	ROMANIAT5	AT1TE51360
SQHvSQL	Chr1	15627601	15627750	150	*	20	88	0.227273	40	88	0.454545	11	CHG	1	0.00164148	gain	AT1G41850	ATLINE1_4	AT1TE51420
SQHvSQL	Chr1	15645451	15645600	150	*	7	35	0.2	28	48	0.583333	5	CHG	1	0.00107986	gain		HELITRON2	AT1TE51535
SQHvSQL	Chr1	15660901	15661050	150	*	25	81	0.308642	10	116	0.0862069	15	CHG	-1	0.000385235	loss		ATCOPIA95	AT1TE51580
SQHvSQL	Chr1	15663001	15663150	150	*	49	287	0.170732	20	296	0.0675676	47	CHH	-1	0.000223359	loss		ATLANTYS1	AT1TE51600
SQHvSQL	Chr1	15670051	15670200	150	*	16	255	0.0627451	85	471	0.180467	44	CHH	1	3.73E-05	gain		ATLANTYS1	AT1TE51615
SQHvSQL	Chr1	15674401	15674550	150	*	51	259	0.196911	26	325	0.08	32	CHH	-1	8.14E-05	loss		ATMU10	AT1TE51620
SQHvSQL	Chr1	15695551	15695700	150	*	31	110	0.281818	44	85	0.517647	11	CHG	1	0.0013014	gain	AT1G41930	ATHILA4A	AT1TE51690
SQHvSQL	Chr1	15707551	15707700	150	*	40	215	0.186047	16	280	0.0571429	48	CHH	-1	2.44E-05	loss	AT1G42050	ATHILA2	AT1TE51735
SQHvSQL	Chr1	15711601	15711750	150	*	30	83	0.361446	75	124	0.604839	18	CHG	1	0.00119256	gain	AT1G42060	ATHILA2	AT1TE51735
SQHvSQL	Chr1	15751501	15751650	150	*	23	44	0.522727	14	75	0.186667	9	CHG	-1	0.000582071	loss	AT1G42160	ATHILA4A	AT1TE51850
SQHvSQL	Chr1	15760651	15760800	150	*	42	237	0.177215	16	208	0.0769231	41	CHH	-1	0.0020907	loss		RP1_AT	AT1TE51885
SQHvSQL	Chr1	15796351	15796500	150	*	3	55	0.0545455	15	39	0.384615	4	CHG	1	0.000390763	gain		ARNOLD2	AT1TE52020
SQHvSQL	Chr1	15798151	15798300	150	*	13	65	0.2	33	71	0.464789	7	CHG	1	0.00149187	gain	AT1G42310	ARNOLD2	AT1TE52020
SQHvSQL	Chr1	15809401	15809550	150	*	41	272	0.150735	7	189	0.037037	35	CHH	-1	0.000172661	loss		ATGP1	AT1TE52040
SQHvSQL	Chr1	15821401	15821550	150	*	76	354	0.214689	55	532	0.103383	45	CHH	-1	1.76E-05	loss		ATHILA2	AT1TE52105
SQHvSQL	Chr1	15831601	15831750	150	*	64	168	0.380952	78	134	0.58209	19	CHG	1	0.0010943	gain	AT1G42365	ATHILA2	AT1TE52125
SQHvSQL	Chr1	15869701	15869850	150	*	47	284	0.165493	16	325	0.0492308	38	CHH	-1	1.08E-05	loss	AT1G42410	ATENSPM1	AT1TE52205
SQHvSQL	Chr1	15906451	15906600	150	*	2	208	0.00961539	23	184	0.125	23	CHH	1	1.23E-05	gain		ATREP4	AT1TE52370
SQHvSQL	Chr1	15909751	15909900	150	*	56	83	0.674699	57	130	0.438462	17	CHG	-1	0.00128312	loss	AT1G42450	VANDAL9	AT1TE52385
SQHvSQL	Chr1	15914851	15915000	150	*	48	101	0.475248	58	79	0.734177	10	CHG	1	0.00105891	gain	AT1G42460	VANDAL11	AT1TE52420
SQHvSQL	Chr1	15935551	15935700	150	*	160	352	0.454545	60	193	0.310881	47	CHH	-1	0.00141149	loss		RathE2_cons	AT1TE52520
SQHvSQL	Chr1	15939901	15940050	150	*	37	65	0.569231	20	79	0.253165	9	CHG	-1	0.000544673	loss		ATREP3	AT1TE52535
SQHvSQL	Chr1	15940051	15940200	150	*	31	148	0.209459	14	191	0.0732984	26	CHH	-1	0.000413563	loss		ATREP3	AT1TE52535
SQHvSQL	Chr1	15951901	15952050	150	*	34	74	0.459459	68	97	0.701031	10	CHG	1	0.00161804	gain	AT1G42500	ATENSPM2	AT1TE52590
SQHvSQL	Chr1	16016851	16017000	150	*	31	90	0.344444	56	90	0.622222	13	CHG	1	0.000686979	gain	AT1G42605	ATGP1	AT1TE52795
SQHvSQL	Chr1	16048801	16048950	150	*	48	272	0.176471	25	352	0.0710227	57	CHH	-1	0.000110637	loss	AT1G42695	ATHILA4	AT1TE52865
[truncated: 24,324 more rows]

## Sheet: Table S5
Table S5: List of light constitutive genes and TEs. The 122 genes and TEs that harbour DMRs between all light regimes in Arabidopsis.
Light constitutive gene or TE with DMRs	Role (Araport11)
AT1G62975	basic helix-loop-helix DNA binding superfamily
AT4G27890	BOB2, HSP20-like chaperones superfamily protein
AT1G50050	CAP superfamily
AT1G19090	CRK1, serine/threonine kinase in chloroplast
AT2G24625	defensin-like
AT4G29200	DEG3, overexpressed by salt stress
AT1G63870	disease resistance protein family
AT2G01900	Encodes an inositol polyphosphate phosphatidylinositol 5-phosphatase that is expressed in roots and is involved in mediating salt tolerance through endocytosis
AT1G54040	Epithiospecifier protein, interacts with WRKY53. Involved in pathogen resistance and leaf senescence
AT3G55670	F-box /FBD/LRR
AT1G30780	F-box associated ubiquitination effector
AT3G47800	galactose mutarotase-likr
AT3G62040	HAD superfamily
AT1G53265	hypothetical protein
AT1G54420	hypothetical protein
AT2G06555	hypothetical protein
AT3G26616	hypothetical protein
AT4G03380	hypothetical protein
AT1G33070	MADS-box
AT2G32698	microRNA407
AT2G34100	nonsense-mediated mRNA decay-like protein
AT1G23670	OBP32pep
AT1G20925	PILS, similar to auxin transporter
AT3G26450	Polyketide cyclase/dehydrase and lipid transport superfamily protein
AT1G47625	pseudogene
AT3G29788	pseudogene
AT1G64035	pseudogene of serpin 2
AT2G32291	pseudogene, AT2G31470
AT1G28230	PUP1, transporter that transports purines,cytokinins and other adenine derivatives
AT1G60987	SCRL5
AT1G34740	TE
AT1G44880	TE
AT1G54430	TE
AT3G42400	TE
AT3G45380	TE
AT4G01530	TE
AT4G03300	TE
AT4G04130	TE
AT4G07355	TE
AT1G31570	TE, CACTA
AT1G40107	TE, CACTA
AT1G52850	TE, CACTA
AT1G16660	TE, COPIA
AT1G48680	TE, COPIA
AT1G53810	TE, COPIA
AT1G70010	TE, COPIA
AT2G15920	TE, COPIA
AT2G16670	TE, COPIA
AT2G19840	TE, COPIA
AT3G25450	TE, COPIA
AT3G26483	TE, COPIA
AT3G45520	TE, COPIA
AT3G50625	TE, COPIA
AT3G60170	TE, COPIA
AT4G04560	TE, COPIA
AT4G14460	TE, COPIA
AT4G22040	TE, COPIA
AT1G12720	TE, DNA/MuDR
AT1G34080	TE, gypsy
AT1G34600	TE, gypsy
AT1G35370	TE, gypsy
AT1G36120	TE, gypsy
AT1G36130	TE, gypsy
AT1G37405	TE, gypsy
AT1G40101	TE, gypsy
AT1G43444	TE, gypsy
AT1G51175	TE, gypsy
AT2G04670	TE, gypsy
AT2G06310	TE, gypsy
AT2G11340	TE, gypsy
AT2G12370	TE, gypsy
AT2G12800	TE, gypsy
AT2G14040	TE, gypsy
AT3G29076	TE, gypsy
AT3G29480	TE, gypsy
AT3G30749	TE, gypsy
AT3G31945	TE, gypsy
AT3G43302	TE, gypsy
AT3G43304	TE, gypsy
AT3G44796	TE, gypsy
AT4G03790	TE, gypsy
AT4G04050	TE, gypsy
AT4G05585	TE, gypsy
AT4G06487	TE, gypsy
AT4G06529	TE, gypsy
AT4G06670	TE, gypsy
AT4G07640	TE, gypsy
AT4G08114	TE, gypsy
AT1G61510	TE, Harbinger
AT1G29650	TE, LINE
AT1G31030	TE, LINE
AT1G41850	TE, LINE
AT1G42605	TE, LINE
AT2G01840	TE, LINE
AT2G15540	TE, LINE
AT2G16680	TE, LINE
AT2G31080	TE, LINE
AT3G26614	TE, LINE
AT3G28153	TE, LINE
AT3G28865	TE, LINE
AT3G32914	TE, LINE
AT3G45253	TE, LINE
AT3G57586	TE, LINE
AT4G01490	TE, LINE
AT4G07516	TE, LINE
AT4G10830	TE, LINE
AT4G15590	TE, LINE
AT5G01335	TE, LINE
AT5G13475	TE, LINE
AT2G23720	TE, MuDR
AT4G08720	TE, MuDR
AT1G67240	TE, mutator-like
AT2G05450	TE, pseudogene
AT2G07395	TE, pseudogene
AT2G15990	TE, pseudogene
AT4G07942	TE, pseudogene
AT3G44570	TE, retrotransposon ORF-1 protein
AT4G01525	TE, Sadhu non-coding retrotransposon
AT2G13450	TE, Ta11 non LTR retrotransposon
AT1G52020	TE/pseudogene
AT4G22800	unknown protein, mitochondria
AT3G58730	VHA-D, vacuolar-type H+ ATPase

## Sheet: Table S6
Table S6: Differentially expressed genes with 5Kb of a differentially methylated transposable element (TE). Data shows the gene code and log2 fold change (log2FC) of RNAseq, with the corresponding differentially methylated TE indicated. lfcSE= log fold change standard error, stat= Wald statistic, padj= p-adjusted. SQH, SQL= square light regime of high or low intensity, respectively. FLH, FLL= flu…
Light Regime	Gene	baseMean	log2FoldChange	lfcSE	stat	pvalue	padj
SQHvSQL	AT1G02310	102.864	8.97683	2.25371	3.98313	6.80E-05	0.00560631
SQHvSQL	AT1G66390	36.0731	8.65547	1.36797	6.32724	2.50E-10	2.54E-07
SQHvSQL	AT2G42560	329.047	7.64242	2.25199	3.39363	0.000689716	0.0287644
SQHvSQL	AT3G48920	10.8327	7.24368	1.60081	4.525	6.04E-06	0.000956533
SQHvSQL	AT5G24640	7.331	7.02607	1.58642	4.42889	9.47E-06	0.00131309
SQHvSQL	AT1G24430	8.75528	6.84666	2.00706	3.4113	0.000646546	0.0277728
SQHvSQL	AT4G33467	271.718	6.66579	1.95305	3.41302	0.000642472	0.0276535
SQHvSQL	AT3G21800	5.79602	6.56826	1.54796	4.24317	2.20E-05	0.00247634
SQHvSQL	AT3G62990	4.83679	6.37494	1.91618	3.3269	0.000878183	0.0338769
SQHvSQL	AT5G59760	13.4873	6.12459	1.68616	3.63227	0.000280941	0.0154486
SQHvSQL	AT2G18470	17.0172	6.09332	1.48874	4.09295	4.26E-05	0.0039363
SQHvSQL	AT5G08250	11.2351	5.90258	1.61114	3.6636	0.0002487	0.0141409
SQHvSQL	AT1G61390	5.85205	5.86415	1.60483	3.65406	0.000258128	0.0145403
SQHvSQL	AT3G28899	3.88224	5.82849	1.77108	3.29092	0.000998591	0.0367314
SQHvSQL	AT3G11550	7.44161	5.82009	1.76114	3.30473	0.000950668	0.0357321
SQHvSQL	AT3G17520	45.9107	5.79548	1.75366	3.30478	0.000950495	0.0357321
SQHvSQL	AT4G39250	19.6956	5.77879	1.69894	3.4014	0.000670419	0.0282274
SQHvSQL	AT4G35720	4.97963	5.75442	1.70635	3.37235	0.000745299	0.0302498
SQHvSQL	AT1G49960	15.3906	5.60151	1.44723	3.8705	0.00010861	0.00783353
SQHvSQL	AT2G41240	35.9651	5.58852	1.73079	3.22888	0.00124275	0.0427239
SQHvSQL	AT2G04050	90.3337	5.54796	1.15458	4.80518	1.55E-06	0.000343837
SQHvSQL	AT2G14060	4.72407	5.47159	1.51839	3.60355	0.000313904	0.0166705
SQHvSQL	AT5G38320	13.4372	5.44275	1.45894	3.73061	0.000191018	0.0115384
SQHvSQL	AT1G58684	23.1275	5.34832	1.27951	4.17999	2.92E-05	0.00298525
SQHvSQL	AT5G09570	8.20952	5.33254	1.48166	3.59902	0.000319418	0.0168003
SQHvSQL	AT5G15500	279.296	5.19028	1.18683	4.37324	1.22E-05	0.00162324
SQHvSQL	AT1G05680	120.065	5.13392	1.14719	4.47522	7.63E-06	0.00113961
SQHvSQL	AT2G47200	11.1986	4.9944	1.51294	3.30111	0.000963017	0.036006
SQHvSQL	AT3G50450	6.64957	4.77743	1.31546	3.63177	0.000281488	0.0154486
SQHvSQL	AT3G62730	18.0457	4.70546	1.41446	3.32669	0.000878841	0.0338769
SQHvSQL	AT4G28110	27.1849	4.67427	1.25309	3.7302	0.000191325	0.0115384
SQHvSQL	AT2G19970	13.4334	4.59425	1.01376	4.53189	5.85E-06	0.000938345
SQHvSQL	AT3G08860	230.071	4.58893	1.23514	3.71531	0.000202958	0.0121032
SQHvSQL	AT5G59310	1558.94	4.58848	1.13317	4.04925	5.14E-05	0.00457064
SQHvSQL	AT5G52940	18.3121	4.55439	1.39256	3.27052	0.00107349	0.0387782
SQHvSQL	AT4G27580	4.85375	4.45094	1.3842	3.21553	0.00130203	0.0439638
SQHvSQL	AT5G38820	8.69102	4.42349	1.1871	3.72629	0.000194321	0.0116861
SQHvSQL	AT2G22930	17.7255	4.29658	1.09157	3.93616	8.28E-05	0.00654672
SQHvSQL	AT5G53710	42.5147	4.20297	1.00123	4.1978	2.70E-05	0.00283067
SQHvSQL	AT5G24080	307.609	4.11518	1.07614	3.82403	0.00013129	0.00898368
SQHvSQL	AT4G26950	115.96	4.04101	1.11011	3.64018	0.000272449	0.0151472
SQHvSQL	AT4G12735	77.6481	4.03037	0.868087	4.64282	3.44E-06	0.000632522
SQHvSQL	AT1G10530	20.5057	3.99897	1.16265	3.43955	0.000582692	0.0257636
SQHvSQL	AT4G17280	31.1639	3.99845	1.10027	3.63405	0.000279011	0.0153918
SQHvSQL	AT3G24750	44.9266	3.91792	0.91809	4.26747	1.98E-05	0.00228146
SQHvSQL	AT4G27790	11.223	3.9155	1.21503	3.22256	0.00127052	0.0431917
SQHvSQL	AT3G11430	112.622	3.9026	1.09783	3.55484	0.000378203	0.0190881
SQHvSQL	AT1G56600	812.628	3.8822	1.01101	3.83991	0.000123078	0.00858687
SQHvSQL	AT2G18193	60.1102	3.83537	0.868774	4.4147	1.01E-05	0.00138429
SQHvSQL	AT2G37870	67.2603	3.81579	0.728165	5.24028	1.60E-07	5.90E-05
SQHvSQL	AT2G36750	32.0419	3.81368	1.03013	3.70214	0.000213789	0.0126083
SQHvSQL	AT1G23060	53.6731	3.76489	1.16764	3.22435	0.00126257	0.0431917
SQHvSQL	AT1G15150	11.3764	3.76363	1.11255	3.38288	0.000717305	0.0294495
SQHvSQL	AT4G37160	12.5737	3.75853	1.16698	3.22073	0.00127865	0.04333
SQHvSQL	AT2G32020	21.6733	3.7159	0.902109	4.11913	3.80E-05	0.00365733
SQHvSQL	AT1G70640	109.269	3.68955	1.0854	3.39927	0.000675662	0.0283393
SQHvSQL	AT1G60190	891.074	3.665	1.11099	3.29886	0.000970782	0.0361067
SQHvSQL	AT2G45930	25.071	3.66484	0.840448	4.36058	1.30E-05	0.00166826
SQHvSQL	AT5G13580	86.8634	3.62051	0.964867	3.75234	0.00017519	0.0109966
SQHvSQL	AT5G24880	44.8081	3.60566	0.974717	3.69918	0.000216295	0.0127209
SQHvSQL	AT5G59510	27.9019	3.60512	0.769594	4.68445	2.81E-06	0.000544819
SQHvSQL	AT4G29690	28.1536	3.58524	0.906223	3.95624	7.61E-05	0.00611077
SQHvSQL	AT2G38380	212.699	3.49636	0.994469	3.51581	0.000438419	0.0213207
SQHvSQL	AT3G53790	27.1859	3.45528	0.828717	4.16944	3.05E-05	0.00308956
SQHvSQL	AT1G11210	960.332	3.45325	0.789113	4.37612	1.21E-05	0.001612
SQHvSQL	AT4G16730	152.688	3.43294	0.888569	3.86345	0.000111798	0.00798252
SQHvSQL	AT3G02885	237.976	3.41727	0.903797	3.78101	0.00015619	0.0101662
SQHvSQL	AT5G07990	1505.56	3.4139	0.65371	5.22234	1.77E-07	6.31E-05
SQHvSQL	AT5G05390	75.8807	3.41353	0.904365	3.77451	0.000160323	0.0103406
SQHvSQL	AT5G23190	38.2969	3.40572	1.02726	3.31534	0.000915331	0.0347712
SQHvSQL	AT3G59850	36.0627	3.39462	0.780367	4.35003	1.36E-05	0.00174013
SQHvSQL	AT2G21640	270.51	3.37611	0.605981	5.57132	2.53E-08	1.26E-05
SQHvSQL	AT2G30300	29.8878	3.3456	1.04678	3.19609	0.00139302	0.0464046
SQHvSQL	AT4G37140	26.3474	3.32994	0.866599	3.84254	0.000121766	0.00855125
SQHvSQL	AT2G22510	75.8096	3.32893	0.927222	3.59022	0.000330403	0.0171625
SQHvSQL	AT5G13900	40.0766	3.30946	1.01664	3.2553	0.00113271	0.0403711
SQHvSQL	AT3G12977	24.4055	3.30754	0.920965	3.59138	0.000328926	0.0171274
SQHvSQL	AT5G09530	1355.19	3.29953	0.847532	3.89311	9.90E-05	0.00741365
SQHvSQL	AT4G33610	69.6812	3.25552	0.977083	3.33188	0.000862623	0.0335019
SQHvSQL	AT2G40370	128.394	3.25309	0.952866	3.414	0.000640158	0.0276096
SQHvSQL	AT1G34060	153.35	3.25069	0.786599	4.13259	3.59E-05	0.0035127
SQHvSQL	AT5G54230	36.3541	3.24558	1.02014	3.18152	0.00146507	0.0477522
SQHvSQL	AT1G75580	112.853	3.22457	0.745018	4.32817	1.50E-05	0.00189261
SQHvSQL	AT1G47510	465.113	3.20899	0.821081	3.90825	9.30E-05	0.00705527
SQHvSQL	AT4G13660	59.3414	3.13348	0.981521	3.19247	0.00141061	0.0467625
SQHvSQL	AT5G52390	1135.01	3.08449	0.784136	3.93361	8.37E-05	0.00656783
SQHvSQL	AT3G50400	103.703	3.05459	0.95506	3.19833	0.00138228	0.046182
SQHvSQL	AT4G18630	208.214	3.05281	0.573206	5.32586	1.00E-07	3.97E-05
SQHvSQL	AT5G63450	227.816	3.05103	0.801182	3.80816	0.000140005	0.00942894
SQHvSQL	AT3G18950	804.612	3.04281	0.629408	4.83439	1.34E-06	0.000306726
SQHvSQL	AT3G16150	163.92	3.03264	0.753975	4.0222	5.77E-05	0.00502419
SQHvSQL	AT1G62770	163.669	3.03237	0.862037	3.51768	0.000435332	0.0212675
SQHvSQL	AT1G69480	478.132	2.99532	0.821466	3.64631	0.000266031	0.0149068
SQHvSQL	AT5G59320	2996.72	2.99214	0.764418	3.91427	9.07E-05	0.00693861
SQHvSQL	AT3G50410	70.1144	2.97569	0.429146	6.93398	4.09E-12	7.94E-09
SQHvSQL	AT1G61800	1632.69	2.97436	0.748141	3.97567	7.02E-05	0.00576273
SQHvSQL	AT1G49450	438.721	2.97361	0.799705	3.71838	0.000200501	0.0120239
SQHvSQL	AT2G18050	521.197	2.93857	0.870436	3.37597	0.000735556	0.0299683
SQHvSQL	AT1G04570	239.417	2.93535	0.635042	4.6223	3.80E-06	0.000680861
SQHvSQL	AT1G73040	64.9348	2.9267	0.710364	4.12	3.79E-05	0.00365733
SQHvSQL	AT5G16960	84.0615	2.92491	0.922681	3.17001	0.00152435	0.0491591
SQHvSQL	AT1G43590	67.6038	2.9092	0.740027	3.93121	8.45E-05	0.00660954
SQHvSQL	AT4G33040	252.278	2.90569	0.682513	4.25734	2.07E-05	0.00237448
SQHvSQL	AT5G17860	764.405	2.85335	0.607343	4.69809	2.63E-06	0.000514345
SQHvSQL	AT5G56700	16.1052	2.85284	0.718401	3.9711	7.15E-05	0.00585191
SQHvSQL	AT3G48450	48.1014	2.84695	0.745983	3.81638	0.000135423	0.00917821
SQHvSQL	AT5G24380	538.578	2.8275	0.754626	3.74688	0.000179045	0.0111033
SQHvSQL	AT3G21710	87.3852	2.8153	0.638442	4.40965	1.04E-05	0.00140792
SQHvSQL	AT1G04220	454.696	2.79985	0.464077	6.03316	1.61E-09	1.23E-06
SQHvSQL	AT2G41800	765.543	2.78841	0.76301	3.65449	0.000257698	0.0145403
SQHvSQL	AT1G08630	87.0926	2.76958	0.866566	3.19604	0.00139329	0.0464046
SQHvSQL	AT2G01610	368.478	2.73816	0.763734	3.58522	0.00033679	0.0174095
SQHvSQL	AT3G18777	81.7533	2.73475	0.58996	4.63549	3.56E-06	0.000649768
SQHvSQL	AT4G03540	69.9206	2.72201	0.75004	3.62916	0.000284346	0.015486
SQHvSQL	AT3G44550	381.76	2.72176	0.723901	3.75985	0.000170016	0.0107387
SQHvSQL	AT1G03940	644.951	2.7167	0.611717	4.44111	8.95E-06	0.00125702
SQHvSQL	AT1G11700	768.757	2.7096	0.693408	3.90766	9.32E-05	0.00705527
SQHvSQL	AT3G14440	373.915	2.69722	0.829631	3.2511	0.00114959	0.0407008
SQHvSQL	AT5G38030	32.6984	2.69502	0.82373	3.27172	0.00106894	0.0386793
SQHvSQL	AT2G17740	140.41	2.68324	0.832308	3.22385	0.00126478	0.0431917
SQHvSQL	AT2G05950	40.2336	2.6811	0.634806	4.22349	2.41E-05	0.00262015
SQHvSQL	AT2G22200	288.975	2.66874	0.683599	3.90396	9.46E-05	0.00711356
SQHvSQL	AT1G03495	537.067	2.66869	0.518239	5.14952	2.61E-07	8.45E-05
SQHvSQL	AT3G25290	63.7806	2.66712	0.668541	3.98947	6.62E-05	0.00553931
SQHvSQL	AT3G17110	194.691	2.65262	0.717259	3.69827	0.000217074	0.0127316
SQHvSQL	AT3G22620	656.406	2.62559	0.78543	3.34288	0.000829148	0.0326595
SQHvSQL	AT3G53980	50.4752	2.60708	0.682307	3.82097	0.000132926	0.00903768
SQHvSQL	AT1G71015	73.1337	2.59908	0.608154	4.27372	1.92E-05	0.00224859
SQHvSQL	AT3G03480	586.572	2.59044	0.576161	4.49603	6.92E-06	0.00104828
SQHvSQL	AT3G47640	380.775	2.582	0.645763	3.99836	6.38E-05	0.00544675
SQHvSQL	AT5G41040	487.409	2.57273	0.794754	3.23714	0.00120732	0.0420476
SQHvSQL	AT1G45616	77.0939	2.56123	0.561758	4.55932	5.13E-06	0.000849319
SQHvSQL	AT1G29280	26.3633	2.5575	0.716032	3.57178	0.000354569	0.0182235
SQHvSQL	AT5G61890	273.429	2.55573	0.767088	3.33173	0.000863087	0.0335019
SQHvSQL	AT5G53320	66.3335	2.51994	0.767292	3.2842	0.00102271	0.0373227
SQHvSQL	AT1G72490	49.1406	2.49925	0.766785	3.25939	0.00111654	0.040062
SQHvSQL	AT5G54470	683.122	2.48014	0.753831	3.29005	0.0010017	0.0367446
SQHvSQL	AT1G02940	31.1187	2.47317	0.726094	3.40613	0.000658915	0.0279111
SQHvSQL	AT1G22160	715.963	2.4606	0.427485	5.756	8.61E-09	4.97E-06
SQHvSQL	AT2G41730	170.503	2.44327	0.717159	3.40688	0.000657105	0.0279052
SQHvSQL	AT3G56260	447.164	2.43642	0.531986	4.57985	4.65E-06	0.000788413
SQHvSQL	AT1G20070	1367.64	2.42677	0.720099	3.37005	0.000751535	0.030445
SQHvSQL	AT2G37770	1169.66	2.41851	0.680749	3.55272	0.000381267	0.0191541
SQHvSQL	AT5G16980	243.515	2.40943	0.65629	3.6713	0.000241324	0.0139545
SQHvSQL	AT2G33020	91.6328	2.40938	0.571744	4.21408	2.51E-05	0.00270418
SQHvSQL	AT4G13860	38.2508	2.38027	0.62927	3.78258	0.000155208	0.0101332
SQHvSQL	AT4G18170	410.156	2.37374	0.692917	3.42572	0.000613177	0.0265868
SQHvSQL	AT1G11785	40.347	2.35791	0.609488	3.86867	0.000109432	0.00786619
SQHvSQL	AT4G00670	23.9659	2.3562	0.715005	3.29537	0.000982924	0.036346
SQHvSQL	AT4G21930	60.5224	2.32855	0.721065	3.22932	0.00124085	0.0427239
SQHvSQL	AT1G64360	2172.77	2.3223	0.448695	5.17567	2.27E-07	7.61E-05
SQHvSQL	AT4G38620	688.129	2.29698	0.460916	4.98352	6.24E-07	0.00016457
SQHvSQL	AT2G34490	77.8454	2.27415	0.615561	3.69444	0.000220374	0.0128898
SQHvSQL	AT3G24982	645.352	2.26483	0.53812	4.20878	2.57E-05	0.00272879
SQHvSQL	AT2G39350	420.035	2.25194	0.676599	3.32832	0.000873716	0.0338529
SQHvSQL	AT2G22710	41.4224	2.24214	0.553555	4.05043	5.11E-05	0.00457064
SQHvSQL	AT1G68360	31.4901	2.23825	0.662684	3.37755	0.000731343	0.0299108
SQHvSQL	AT1G48100	450.049	2.22971	0.64036	3.48196	0.000497757	0.0231919
SQHvSQL	AT4G39780	479.212	2.22165	0.528759	4.20163	2.65E-05	0.00280075
SQHvSQL	AT5G65870	1889.27	2.19967	0.559968	3.92821	8.56E-05	0.00666801
SQHvSQL	AT1G30160	46.242	2.18625	0.392282	5.57315	2.50E-08	1.26E-05
SQHvSQL	AT2G17470	80.1693	2.16442	0.57746	3.74817	0.000178132	0.0111033
SQHvSQL	AT3G05690	474.16	2.14998	0.608931	3.53074	0.000414397	0.020546
SQHvSQL	AT5G10410	256.015	2.1422	0.449841	4.76212	1.92E-06	0.000413106
SQHvSQL	AT2G39330	5202.58	2.13621	0.640355	3.33598	0.000850003	0.0332948
SQHvSQL	AT1G15100	571.632	2.12974	0.455551	4.67509	2.94E-06	0.000565134
SQHvSQL	AT1G77400	141.299	2.11512	0.475688	4.44645	8.73E-06	0.00123432
SQHvSQL	AT5G43450	1999.82	2.11123	0.462796	4.5619	5.07E-06	0.00084549
SQHvSQL	AT4G35170	53.4524	2.0861	0.60652	3.43946	0.000582877	0.0257636
SQHvSQL	AT1G08250	839.082	2.05994	0.545981	3.77291	0.000161355	0.0103758
SQHvSQL	AT2G16720	263.214	2.0591	0.596174	3.45386	0.00055262	0.0251019
SQHvSQL	AT2G38870	2419.52	2.0554	0.635631	3.23363	0.00122226	0.0422918
SQHvSQL	AT1G28400	4067.24	2.05172	0.594391	3.4518	0.000556853	0.025187
SQHvSQL	AT3G10150	303.036	2.04071	0.627975	3.24966	0.00115542	0.0408395
SQHvSQL	AT2G40475	960.465	2.03789	0.406613	5.01186	5.39E-07	0.000147548
SQHvSQL	AT4G24780	5756.55	2.03726	0.442413	4.60488	4.13E-06	0.000722199
SQHvSQL	AT4G34990	222.394	2.02631	0.434239	4.66634	3.07E-06	0.000579266
SQHvSQL	AT1G06180	119.704	2.02254	0.55709	3.63054	0.000282825	0.0154821
SQHvSQL	AT5G63160	4453.86	2.01768	0.560396	3.60046	0.000317658	0.0168003
SQHvSQL	AT3G21700	411.907	2.0164	0.387294	5.20639	1.93E-07	6.74E-05
SQHvSQL	AT5G06510	362.043	2.00201	0.616526	3.24725	0.00116526	0.0411191
SQHvSQL	AT1G31750	63.2563	1.99924	0.596967	3.349	0.000811028	0.0322433
SQHvSQL	AT4G28250	781.375	1.99426	0.465233	4.28658	1.81E-05	0.00218848
SQHvSQL	AT2G02990	540.097	1.98891	0.45587	4.3629	1.28E-05	0.0016607
SQHvSQL	AT2G22420	189.404	1.98499	0.535902	3.70401	0.000212214	0.01255
SQHvSQL	AT1G79160	539.03	1.94841	0.541383	3.59896	0.000319497	0.0168003
SQHvSQL	AT1G78670	1198.23	1.94832	0.571905	3.40673	0.000657469	0.0279052
SQHvSQL	AT1G51440	540.526	1.93911	0.552997	3.50656	0.000453946	0.021926
SQHvSQL	AT1G32640	8207.39	1.93386	0.535488	3.6114	0.000304544	0.016295
SQHvSQL	AT4G15120	53.3668	1.87391	0.488487	3.83615	0.00012498	0.00866299
SQHvSQL	AT5G54300	1218.94	1.84732	0.510207	3.62073	0.000293774	0.0157583
SQHvSQL	AT5G17600	996.929	1.83853	0.567327	3.24069	0.00119239	0.0418399
SQHvSQL	AT4G37150	253.128	1.83792	0.460341	3.99252	6.54E-05	0.00553853
SQHvSQL	AT2G15760	133.001	1.83571	0.53558	3.42752	0.000609121	0.0265659
SQHvSQL	AT5G64230	323.316	1.83121	0.529886	3.45586	0.00054855	0.0250235
SQHvSQL	AT3G57540	290.178	1.82763	0.556609	3.28351	0.00102523	0.0373509
SQHvSQL	AT1G28390	101.56	1.80439	0.525816	3.43161	0.000600014	0.0264117
SQHvSQL	AT1G69310	547.488	1.79141	0.439696	4.07419	4.62E-05	0.00419474
SQHvSQL	AT3G57680	211.443	1.78325	0.512893	3.47684	0.000507365	0.0234453
SQHvSQL	AT5G66650	155.088	1.77836	0.521859	3.40774	0.000655028	0.0279052
SQHvSQL	AT4G16447	80.4484	1.77832	0.494357	3.59724	0.000321613	0.0168453
SQHvSQL	AT4G24340	20.7886	1.77416	0.550097	3.22517	0.00125897	0.0431423
SQHvSQL	AT1G07390	198.581	1.76473	0.518398	3.40421	0.00066356	0.0280522
SQHvSQL	AT3G60690	747.531	1.75193	0.421251	4.15888	3.20E-05	0.00316092
SQHvSQL	AT1G32870	767.125	1.74748	0.468185	3.73245	0.000189623	0.0115007
SQHvSQL	AT1G52880	678.552	1.73836	0.517357	3.36008	0.0007792	0.0312104
SQHvSQL	AT3G02020	5384.64	1.73385	0.485697	3.56982	0.000357227	0.0182888
SQHvSQL	AT3G43270	1539.82	1.72674	0.350032	4.9331	8.09E-07	0.000200918
SQHvSQL	AT3G20100	689.552	1.72614	0.420669	4.10332	4.07E-05	0.00384727
SQHvSQL	AT1G48330	117.208	1.70324	0.374798	4.54442	5.51E-06	0.000890936
SQHvSQL	AT3G14700	53.4582	1.69871	0.413787	4.10527	4.04E-05	0.00383184
SQHvSQL	AT2G39700	1281.31	1.69841	0.360133	4.71608	2.40E-06	0.000479716
SQHvSQL	AT2G29440	195.627	1.6975	0.477503	3.55496	0.000378042	0.0190881
SQHvSQL	AT2G44940	754.273	1.68839	0.513064	3.2908	0.000999022	0.0367314
SQHvSQL	AT1G64390	3831.75	1.68682	0.398655	4.23129	2.32E-05	0.00255702
SQHvSQL	AT4G24130	324.515	1.68359	0.528607	3.18496	0.00144775	0.0475726
SQHvSQL	AT3G07730	140.505	1.66598	0.49259	3.38209	0.000719364	0.0294773
SQHvSQL	AT1G16500	265.54	1.6619	0.491101	3.38403	0.000714293	0.0294158
SQHvSQL	AT5G24280	77.2648	1.66163	0.496892	3.34404	0.000825665	0.0326083
SQHvSQL	AT1G55850	1613.64	1.65347	0.503004	3.28719	0.00101191	0.0370438
SQHvSQL	AT2G16140	56.9189	1.65097	0.481866	3.42619	0.000612108	0.0265868
SQHvSQL	AT4G14020	288.128	1.62084	0.308131	5.26022	1.44E-07	5.39E-05
SQHvSQL	AT1G13360	1632.72	1.62	0.451359	3.58916	0.000331742	0.0171902
SQHvSQL	AT4G17880	1189.36	1.60214	0.455176	3.51982	0.000431844	0.0212234
SQHvSQL	AT1G05870	1666.2	1.58832	0.356932	4.4499	8.59E-06	0.00123432
SQHvSQL	AT1G30500	457.531	1.58487	0.313146	5.06112	4.17E-07	0.000120249
SQHvSQL	AT2G31230	507.946	1.58346	0.313812	5.0459	4.51E-07	0.000126799
SQHvSQL	AT1G05170	1296.43	1.5784	0.498738	3.16478	0.001552	0.0497501
SQHvSQL	AT3G54363	35.4817	1.57662	0.47397	3.32641	0.000879713	0.0338769
SQHvSQL	AT3G14720	2223.47	1.57479	0.268966	5.85497	4.77E-09	2.91E-06
SQHvSQL	AT5G37300	541.994	1.57475	0.450595	3.49482	0.000474385	0.0225059
SQHvSQL	AT3G59220	294.843	1.56115	0.404476	3.85968	0.000113535	0.00805265
SQHvSQL	AT1G77280	399.083	1.5559	0.472193	3.29505	0.000984026	0.036346
SQHvSQL	AT1G52000	15040.2	1.55325	0.42216	3.67929	0.000233884	0.0135684
SQHvSQL	AT3G04030	448.828	1.5518	0.374438	4.14435	3.41E-05	0.0033527
SQHvSQL	AT3G22370	3589.3	1.54079	0.462358	3.33246	0.000860816	0.0335019
SQHvSQL	AT4G35270	1264.99	1.53958	0.35783	4.30255	1.69E-05	0.00207163
SQHvSQL	AT2G45245	78.8173	1.51107	0.390141	3.87314	0.000107444	0.00780211
SQHvSQL	AT5G47060	145.717	1.50702	0.40371	3.73292	0.00018927	0.0115007
SQHvSQL	AT5G49100	958.493	1.50205	0.42672	3.51999	0.000431558	0.0212234
SQHvSQL	AT1G77920	902.909	1.50021	0.391607	3.83091	0.000127668	0.00879222
SQHvSQL	AT4G39955	401.574	1.4977	0.406532	3.68409	0.000229521	0.0133516
SQHvSQL	AT5G54064	43.3491	1.48667	0.43209	3.44065	0.000580325	0.0257636
SQHvSQL	AT4G11990	117.383	1.48578	0.447218	3.32228	0.00089286	0.0341004
SQHvSQL	AT3G21240	156.363	1.48441	0.434064	3.41979	0.000626686	0.0270833
SQHvSQL	AT5G58690	189.44	1.48091	0.423585	3.49615	0.000472032	0.0224942
SQHvSQL	AT2G34650	113.137	1.47984	0.416056	3.55683	0.000375357	0.0190344
SQHvSQL	AT4G37320	386.359	1.47692	0.427244	3.45684	0.000546542	0.0250173
SQHvSQL	AT4G29110	571.288	1.47434	0.448563	3.2868	0.00101333	0.0370438
SQHvSQL	AT5G66350	64.4391	1.47404	0.352606	4.1804	2.91E-05	0.00298525
SQHvSQL	AT3G24760	248.863	1.46722	0.445165	3.29591	0.000981034	0.036346
SQHvSQL	AT3G05640	1550.03	1.46431	0.400081	3.66003	0.000252188	0.0142811
SQHvSQL	AT4G12300	1079.19	1.46007	0.433876	3.36517	0.000764966	0.0308719
SQHvSQL	AT1G66920	1138.16	1.44429	0.435249	3.31831	0.000905654	0.0344649
SQHvSQL	AT4G38060	747.788	1.43185	0.382739	3.74105	0.00018325	0.011242
SQHvSQL	AT4G32295	217.389	1.42303	0.423331	3.36151	0.000775178	0.0311663
SQHvSQL	AT5G10300	657.273	1.40969	0.353543	3.98733	6.68E-05	0.0055508
SQHvSQL	AT1G75810	358.031	1.39202	0.404526	3.44112	0.000579308	0.0257636
SQHvSQL	AT2G04110	727.388	1.38182	0.399774	3.4565	0.000547243	0.0250173
SQHvSQL	AT5G67200	252.21	1.38106	0.233459	5.91562	3.31E-09	2.08E-06
SQHvSQL	AT3G14020	365.199	1.37469	0.360556	3.81268	0.000137466	0.00928724
SQHvSQL	AT1G01570	114.615	1.36457	0.403006	3.38597	0.000709263	0.0293451
SQHvSQL	AT5G11460	133.504	1.34627	0.279484	4.81699	1.46E-06	0.000331
SQHvSQL	AT4G00905	36.9396	1.34244	0.422613	3.17652	0.00149051	0.0483602
SQHvSQL	AT2G06255	144.696	1.3354	0.329836	4.04867	5.15E-05	0.00457064
SQHvSQL	AT4G24415	87.1542	1.32839	0.387492	3.42817	0.000607666	0.0265659
SQHvSQL	AT5G43420	188.645	1.32464	0.368264	3.59698	0.00032193	0.0168453
SQHvSQL	AT1G27370	722.371	1.32444	0.356348	3.7167	0.000201838	0.0120701
SQHvSQL	AT1G14600	278.304	1.32367	0.411809	3.21427	0.00130775	0.0440365
SQHvSQL	AT1G15960	448.984	1.32181	0.257565	5.13193	2.87E-07	9.00E-05
SQHvSQL	AT5G43403	270.926	1.29448	0.392676	3.29657	0.000978727	0.0363389
SQHvSQL	AT1G19700	2461.09	1.28317	0.388281	3.30474	0.000950648	0.0357321
SQHvSQL	AT3G03520	214.774	1.27773	0.337717	3.78343	0.000154685	0.01013
SQHvSQL	AT2G29420	608.909	1.26211	0.274501	4.59783	4.27E-06	0.000733853
SQHvSQL	AT2G19310	900.526	1.24405	0.289478	4.29756	1.73E-05	0.00209476
SQHvSQL	AT3G61630	389.139	1.23967	0.353645	3.50539	0.00045594	0.0219301
SQHvSQL	AT3G28070	2118.66	1.23727	0.257166	4.81117	1.50E-06	0.0003372
SQHvSQL	AT2G39950	1614.13	1.23721	0.23848	5.1879	2.13E-07	7.32E-05
SQHvSQL	AT4G21910	5315.83	1.23689	0.358305	3.45205	0.000556336	0.025187
SQHvSQL	AT2G46730	158.953	1.23234	0.285982	4.30914	1.64E-05	0.00202247
SQHvSQL	AT5G67330	1898.16	1.22811	0.322649	3.80634	0.00014104	0.00946592
SQHvSQL	AT4G09920	54.2593	1.22192	0.31487	3.88073	0.000104144	0.0076143
SQHvSQL	AT3G07410	235.891	1.22089	0.363189	3.36157	0.000775008	0.0311663
SQHvSQL	AT1G52040	13138.2	1.21588	0.376	3.23373	0.00122184	0.0422918
SQHvSQL	AT1G32240	201.153	1.21188	0.305716	3.96407	7.37E-05	0.00598129
SQHvSQL	AT3G27220	194.333	1.18199	0.261231	4.52468	6.05E-06	0.000956533
SQHvSQL	AT3G59210	943.255	1.16279	0.35	3.32227	0.000892882	0.0341004
SQHvSQL	AT1G62620	34.1091	1.15904	0.359753	3.22176	0.00127405	0.0432428
SQHvSQL	AT1G59510	89.3617	1.1574	0.365485	3.16676	0.00154149	0.0495621
SQHvSQL	AT5G24310	262.15	1.14535	0.353957	3.23584	0.00121283	0.0421021
SQHvSQL	AT1G19980	209.184	1.13736	0.299915	3.79228	0.000149269	0.00986607
SQHvSQL	AT1G16060	252.798	1.12384	0.336327	3.3415	0.00083328	0.0327619
SQHvSQL	AT1G10970	147.05	1.10473	0.345814	3.19457	0.00140039	0.0465686
SQHvSQL	AT5G66820	765.794	1.09659	0.233002	4.70635	2.52E-06	0.000498519
SQHvSQL	AT4G13100	780.71	1.09544	0.25875	4.23358	2.30E-05	0.00255702
SQHvSQL	AT1G51680	4907.17	1.09464	0.32982	3.31889	0.000903768	0.0344545
SQHvSQL	AT1G21440	1467.81	1.09281	0.317647	3.44032	0.000581022	0.0257636
SQHvSQL	AT5G52660	695.893	1.06967	0.309678	3.45414	0.00055205	0.0251019
SQHvSQL	AT4G29070	2439.73	1.04436	0.311197	3.35594	0.000790949	0.0315626
SQHvSQL	AT3G04110	695.458	1.03567	0.319904	3.23743	0.00120611	0.0420476
SQHvSQL	AT5G45275	284.376	1.0285	0.266296	3.86224	0.000112351	0.00799529
SQHvSQL	AT1G31814	202.543	1.00687	0.255931	3.93416	8.35E-05	0.00656783
SQHvSQL	AT5G66460	376.905	1.00596	0.297222	3.38453	0.000712996	0.0294158
SQHvSQL	AT5G50400	829.661	0.986553	0.163282	6.04202	1.52E-09	1.20E-06
SQHvSQL	AT5G02480	2954.48	0.978082	0.217061	4.50602	6.61E-06	0.00101453
SQHvSQL	AT1G17830	114.481	0.971478	0.281782	3.44763	0.000565534	0.0254717
SQHvSQL	AT1G64370	7058.17	0.965646	0.29244	3.30203	0.000959876	0.036006
SQHvSQL	AT5G06280	468.694	0.954104	0.271221	3.51781	0.000435118	0.0212675
SQHvSQL	AT1G19650	2099.01	0.952377	0.298716	3.18823	0.00143146	0.0471607
SQHvSQL	AT4G03420	2457.95	0.949381	0.279157	3.40089	0.000671671	0.0282274
SQHvSQL	AT4G13110	390.474	0.936074	0.269063	3.47902	0.000503249	0.0233056
SQHvSQL	AT4G18130	2131.64	0.930934	0.202532	4.59649	4.30E-06	0.000733853
SQHvSQL	AT1G28570	347.612	0.929839	0.256487	3.62528	0.000288647	0.0155222
SQHvSQL	AT3G28080	1374.62	0.92538	0.285916	3.23655	0.00120984	0.0420668
SQHvSQL	AT5G47050	795.339	0.907444	0.285108	3.18281	0.00145856	0.0476127
SQHvSQL	AT2G43540	721.45	0.905779	0.269029	3.36685	0.000760319	0.0307425
SQHvSQL	AT5G13310	400.676	0.88814	0.235198	3.77613	0.000159283	0.0103046
SQHvSQL	AT4G00270	841.41	0.866919	0.214794	4.03606	5.44E-05	0.00477558
SQHvSQL	AT4G01915	812.561	0.858108	0.260088	3.2993	0.000969265	0.0361067
SQHvSQL	AT5G57790	159.512	0.844256	0.261931	3.22319	0.0012677	0.0431917
SQHvSQL	AT5G13180	4224.39	0.838269	0.262474	3.19372	0.00140453	0.0466336
SQHvSQL	AT2G31280	974.259	0.836377	0.254169	3.29063	0.000999623	0.0367314
SQHvSQL	AT1G12820	2184.63	0.833445	0.234248	3.55795	0.000373754	0.0190344
SQHvSQL	AT4G37310	2566.53	0.830749	0.255088	3.25671	0.00112711	0.0403061
SQHvSQL	AT3G20620	563.822	0.826241	0.226927	3.64101	0.000271575	0.015138
SQHvSQL	AT1G07510	1826.97	0.806833	0.234213	3.44487	0.000571336	0.0256249
SQHvSQL	AT3G28140	299.064	0.80471	0.196168	4.10215	4.09E-05	0.00384962
SQHvSQL	AT1G50640	1404.52	0.799666	0.231913	3.44813	0.000564478	0.0254717
SQHvSQL	AT5G19900	1038.64	0.793742	0.230316	3.44632	0.000568282	0.0255416
SQHvSQL	AT1G79970	1328.65	0.791817	0.214666	3.68859	0.000225498	0.0131534
SQHvSQL	AT5G20900	4582.44	0.775902	0.230986	3.35909	0.000781994	0.0312637
SQHvSQL	AT2G03550	2262.42	0.758895	0.220348	3.44407	0.000573021	0.0256466
SQHvSQL	AT2G30490	9389.07	0.747696	0.192637	3.88138	0.000103866	0.0076143
SQHvSQL	AT1G06210	1164.44	0.678065	0.169891	3.99117	6.57E-05	0.00553931
SQHvSQL	AT5G43740	1051.56	0.572779	0.172802	3.31466	0.000917549	0.0347935
SQHvSQL	AT4G33530	2268.65	-0.56929	0.175025	-3.25262	0.00114347	0.0406865
SQHvSQL	AT3G01480	11134.1	-0.753991	0.196814	-3.83099	0.00012763	0.00879222
SQHvSQL	AT5G62390	2850.36	-0.794327	0.228113	-3.48217	0.000497371	0.0231919
SQHvSQL	AT4G22360	760.274	-0.805195	0.21071	-3.82134	0.000132729	0.00903768
SQHvSQL	AT3G51550	5403.67	-0.84055	0.239436	-3.51054	0.000447194	0.021698
SQHvSQL	AT4G36730	2736.28	-0.848167	0.195988	-4.32765	1.51E-05	0.00189261
SQHvSQL	AT3G14090	717.107	-0.848441	0.25034	-3.38915	0.0007011	0.0291202
SQHvSQL	AT5G32450	1977.06	-0.875654	0.256999	-3.40722	0.000656271	0.0279052
SQHvSQL	AT4G14500	2218.01	-0.90853	0.248013	-3.66323	0.000249051	0.0141409
SQHvSQL	AT5G43760	3582.87	-0.918857	0.281259	-3.26694	0.00108717	0.0392062
SQHvSQL	AT4G30910	465.096	-0.941609	0.296576	-3.17493	0.00149872	0.0484056
SQHvSQL	AT5G02290	2522.2	-0.956048	0.289613	-3.30112	0.000963002	0.036006
SQHvSQL	AT1G20780	1223.19	-0.969231	0.266168	-3.64143	0.000271131	0.015138
SQHvSQL	AT2G01190	829.455	-0.972917	0.227767	-4.27155	1.94E-05	0.0022523
SQHvSQL	AT1G08550	3754.98	-0.984472	0.295344	-3.33331	0.000858204	0.0334951
SQHvSQL	AT3G23030	2909.58	-0.99278	0.261328	-3.79898	0.00014529	0.00966292
SQHvSQL	AT1G80630	297.595	-1.02974	0.289902	-3.55203	0.000382276	0.0191578
SQHvSQL	AT4G32300	1129.08	-1.0346	0.297349	-3.47941	0.000502513	0.0233056
SQHvSQL	AT1G75220	2833.81	-1.05416	0.262864	-4.01029	6.06E-05	0.0052416
SQHvSQL	AT3G14930	6493.52	-1.05465	0.263891	-3.99655	6.43E-05	0.00546679
SQHvSQL	AT2G01930	789.691	-1.06226	0.283877	-3.74199	0.000182568	0.0112324
SQHvSQL	AT2G02450	648.041	-1.07879	0.326876	-3.3003	0.000965826	0.0360479
SQHvSQL	AT1G12990	1287.93	-1.08311	0.340273	-3.18307	0.00145722	0.0476127
SQHvSQL	AT5G57660	10270.5	-1.10609	0.260858	-4.24019	2.23E-05	0.00249632
SQHvSQL	AT4G16500	702.09	-1.12218	0.331395	-3.38623	0.000708592	0.0293451
SQHvSQL	AT1G76890	142.245	-1.12853	0.334204	-3.37677	0.000733412	0.0299381
SQHvSQL	AT5G66200	2516.67	-1.13667	0.320074	-3.55128	0.000383368	0.0191675
SQHvSQL	AT3G60260	594.232	-1.15604	0.356991	-3.2383	0.00120244	0.0420147
SQHvSQL	AT1G29690	1041.83	-1.17104	0.324405	-3.60979	0.000306445	0.0163557
SQHvSQL	AT1G33240	5085.41	-1.17654	0.312731	-3.76213	0.000168474	0.0107355
SQHvSQL	AT1G07020	261.822	-1.18277	0.353272	-3.34804	0.000813839	0.0322949
SQHvSQL	AT2G23560	68.2541	-1.20223	0.361477	-3.32589	0.00088136	0.0338769
SQHvSQL	AT3G47620	2533.47	-1.21433	0.269691	-4.50266	6.71E-06	0.00102334
SQHvSQL	AT1G05135	666.181	-1.22037	0.317898	-3.83886	0.000123606	0.00859565
SQHvSQL	AT1G12440	2064.35	-1.23988	0.317125	-3.90973	9.24E-05	0.007045
SQHvSQL	AT5G37710	402.16	-1.24248	0.303707	-4.09105	4.29E-05	0.00395158
SQHvSQL	AT4G31040	2196.04	-1.25904	0.302184	-4.16646	3.09E-05	0.00310085
SQHvSQL	AT5G62865	198.121	-1.26742	0.373529	-3.39311	0.000691044	0.0287644
SQHvSQL	AT1G67050	460.076	-1.2688	0.366589	-3.4611	0.000537966	0.024699
SQHvSQL	AT2G40490	6176.29	-1.27655	0.325491	-3.92191	8.78E-05	0.00679522
SQHvSQL	AT1G70520	2298.68	-1.29446	0.336327	-3.84883	0.000118686	0.00839013
SQHvSQL	AT2G41430	23129.4	-1.29866	0.331218	-3.92088	8.82E-05	0.00679978
SQHvSQL	AT3G56480	541.021	-1.31378	0.339075	-3.8746	0.000106802	0.00778196
SQHvSQL	AT1G05810	353.561	-1.31522	0.370895	-3.54608	0.000391001	0.0195035
SQHvSQL	AT3G10960	305.095	-1.32679	0.312567	-4.24483	2.19E-05	0.0024711
SQHvSQL	AT2G16600	6036.99	-1.34176	0.369674	-3.62956	0.000283901	0.015486
SQHvSQL	AT1G12450	325.094	-1.36106	0.361848	-3.76141	0.000168961	0.0107355
SQHvSQL	AT3G60200	153.79	-1.363	0.391101	-3.48503	0.000492085	0.0230384
SQHvSQL	AT2G46780	191.891	-1.37698	0.427732	-3.21925	0.00128525	0.0434846
SQHvSQL	AT1G27100	3829.83	-1.37705	0.243194	-5.66236	1.49E-08	8.17E-06
SQHvSQL	AT1G19370	462.043	-1.38616	0.349849	-3.96217	7.43E-05	0.00600608
SQHvSQL	AT2G17550	821.287	-1.39052	0.359146	-3.87174	0.000108062	0.00782039
SQHvSQL	AT5G25280	4656.18	-1.39553	0.409478	-3.40806	0.000654268	0.0279052
SQHvSQL	AT1G72820	926.263	-1.3999	0.438603	-3.19172	0.00141426	0.0468109
SQHvSQL	AT3G02170	2673.27	-1.43465	0.348462	-4.1171	3.84E-05	0.00367305
SQHvSQL	AT5G08280	7026.06	-1.44223	0.311734	-4.62648	3.72E-06	0.000672909
SQHvSQL	AT2G23810	4073.95	-1.46091	0.375712	-3.88837	0.000100918	0.00753321
SQHvSQL	AT1G63260	717.41	-1.46463	0.328381	-4.46014	8.19E-06	0.00121431
SQHvSQL	AT5G05190	575.103	-1.47384	0.348252	-4.23211	2.32E-05	0.00255702
SQHvSQL	AT2G16270	55.8308	-1.47903	0.451506	-3.27578	0.00105372	0.0381933
SQHvSQL	AT3G07060	264.402	-1.48533	0.420715	-3.53049	0.000414788	0.020546
SQHvSQL	AT3G57930	672.234	-1.51014	0.369541	-4.08652	4.38E-05	0.00401226
SQHvSQL	AT3G18980	1527.06	-1.51929	0.283492	-5.35919	8.36E-08	3.43E-05
SQHvSQL	AT4G15760	922.876	-1.52311	0.433077	-3.51694	0.000436547	0.0212782
SQHvSQL	AT1G24530	180.49	-1.52648	0.482192	-3.16571	0.00154706	0.0496665
SQHvSQL	AT3G15770	761.761	-1.5281	0.438921	-3.4815	0.000498623	0.0231919
SQHvSQL	AT5G60680	1687.56	-1.53305	0.431517	-3.5527	0.000381305	0.0191541
SQHvSQL	AT4G21180	1576.58	-1.53373	0.418369	-3.66598	0.000246392	0.0141025
SQHvSQL	AT4G35420	251.03	-1.53487	0.383081	-4.00665	6.16E-05	0.00530168
SQHvSQL	AT1G56540	198.84	-1.54138	0.454184	-3.39373	0.000689476	0.0287644
SQHvSQL	AT2G01180	745.614	-1.54432	0.466531	-3.31021	0.000932267	0.0352265
SQHvSQL	AT2G01850	8257.28	-1.55532	0.481254	-3.23181	0.00123009	0.0424252
SQHvSQL	AT1G16130	192.35	-1.55652	0.369797	-4.20912	2.56E-05	0.00272879
SQHvSQL	AT5G42250	1142.18	-1.5582	0.486203	-3.20484	0.00135137	0.0453621
SQHvSQL	AT5G51910	106.133	-1.5716	0.456864	-3.43997	0.000581777	0.0257636
SQHvSQL	AT3G18773	279.39	-1.57749	0.433836	-3.63613	0.00027676	0.0153071
SQHvSQL	AT4G11300	450.974	-1.57946	0.438759	-3.59984	0.000318419	0.0168003
SQHvSQL	AT3G27960	678.963	-1.58013	0.382692	-4.12898	3.64E-05	0.00353589
SQHvSQL	AT4G38690	996.612	-1.60614	0.423424	-3.79321	0.000148714	0.0098599
SQHvSQL	AT1G22882	1176.08	-1.61865	0.453228	-3.57139	0.000355098	0.0182235
SQHvSQL	AT4G12420	4240.97	-1.61936	0.404658	-4.00181	6.29E-05	0.00538959
SQHvSQL	AT5G23130	257.988	-1.62363	0.230699	-7.03789	1.95E-12	4.63E-09
SQHvSQL	AT5G52900	941.873	-1.6321	0.422205	-3.86567	0.000110786	0.00793678
SQHvSQL	AT1G02660	1256.56	-1.63724	0.434445	-3.76857	0.000164183	0.0104945
SQHvSQL	AT3G16240	16035	-1.63754	0.511471	-3.20163	0.00136652	0.045727
SQHvSQL	AT2G43290	1399.89	-1.63872	0.468427	-3.49835	0.000468139	0.0223996
SQHvSQL	AT5G08520	1106.33	-1.65816	0.514478	-3.223	0.00126856	0.0431917
SQHvSQL	AT1G66150	3572.04	-1.6585	0.390053	-4.25198	2.12E-05	0.00240619
SQHvSQL	AT2G41560	4816.12	-1.66096	0.512864	-3.23859	0.0012012	0.0420147
SQHvSQL	AT1G08930	5402.13	-1.67227	0.494211	-3.38372	0.000715105	0.0294158
SQHvSQL	AT2G30520	8973.66	-1.68511	0.468833	-3.59426	0.000325315	0.0169808
SQHvSQL	AT5G64620	624.326	-1.68866	0.343712	-4.913	8.97E-07	0.000217598
SQHvSQL	AT5G06320	5223.19	-1.69038	0.435107	-3.88498	0.00010234	0.00756009
SQHvSQL	AT1G23030	2026.25	-1.6914	0.510422	-3.31373	0.000920616	0.0348479
SQHvSQL	AT1G33610	473.863	-1.69233	0.51836	-3.26478	0.00109549	0.0394396
SQHvSQL	AT3G15358	58.4483	-1.70238	0.456039	-3.73298	0.000189227	0.0115007
SQHvSQL	AT1G07000	1662.91	-1.71501	0.490302	-3.49787	0.000468998	0.0223996
SQHvSQL	AT5G45490	1966.7	-1.72854	0.509435	-3.39305	0.000691187	0.0287644
SQHvSQL	AT3G45260	1950.58	-1.74374	0.46545	-3.74635	0.000179429	0.0111033
SQHvSQL	AT1G25560	2022.63	-1.77512	0.448297	-3.9597	7.50E-05	0.00604575
SQHvSQL	AT3G12150	729.102	-1.8031	0.452607	-3.9838	6.78E-05	0.00560631
SQHvSQL	AT3G25600	479.098	-1.81819	0.425494	-4.27313	1.93E-05	0.00224859
SQHvSQL	AT5G40890	5355.51	-1.82557	0.52381	-3.48518	0.0004918	0.0230384
SQHvSQL	AT4G00300	1892.03	-1.83185	0.343945	-5.326	1.00E-07	3.97E-05
SQHvSQL	AT5G45110	1613.34	-1.83262	0.428442	-4.27741	1.89E-05	0.00223019
SQHvSQL	AT3G28340	258.648	-1.84313	0.464343	-3.96933	7.21E-05	0.00587295
SQHvSQL	AT1G22550	69.0416	-1.85487	0.401727	-4.61722	3.89E-06	0.000686182
SQHvSQL	AT3G57520	6693.82	-1.85871	0.566525	-3.2809	0.00103476	0.0375697
SQHvSQL	AT2G38820	584.816	-1.86432	0.531857	-3.5053	0.000456086	0.0219301
SQHvSQL	AT1G57680	3167.41	-1.86512	0.473053	-3.94272	8.06E-05	0.0064177
SQHvSQL	AT4G31000	563.37	-1.8742	0.342452	-5.47288	4.43E-08	2.10E-05
SQHvSQL	AT3G59080	527.915	-1.87645	0.335788	-5.58821	2.29E-08	1.19E-05
SQHvSQL	AT3G28910	589.233	-1.88245	0.310592	-6.06084	1.35E-09	1.16E-06
SQHvSQL	AT4G20260	12326.1	-1.89075	0.521462	-3.62586	0.000287999	0.0155222
SQHvSQL	AT1G11380	388.771	-1.9031	0.500074	-3.80563	0.000141441	0.00946592
SQHvSQL	AT4G01330	1741.53	-1.90496	0.535522	-3.5572	0.000374835	0.0190344
SQHvSQL	AT3G04640	903.241	-1.90555	0.474546	-4.01552	5.93E-05	0.00514755
SQHvSQL	AT2G35710	100.541	-1.9155	0.506963	-3.77838	0.000157852	0.0102431
SQHvSQL	AT2G36410	1047.35	-1.91897	0.547033	-3.50796	0.00045155	0.0218597
SQHvSQL	AT3G55980	3130.63	-1.92398	0.553832	-3.47395	0.000512858	0.0236479
SQHvSQL	AT5G08350	150.927	-1.92871	0.573925	-3.36056	0.00077784	0.0312104
SQHvSQL	AT1G61100	3354.05	-1.93578	0.382004	-5.06743	4.03E-07	0.000117924
SQHvSQL	AT5G65730	7227.65	-1.95453	0.520974	-3.75169	0.000175645	0.0109966
SQHvSQL	AT1G71890	72.1342	-1.96133	0.619347	-3.16677	0.00154142	0.0495621
SQHvSQL	AT4G11280	1641.38	-1.98453	0.463722	-4.27957	1.87E-05	0.00223019
SQHvSQL	AT3G02800	75.9026	-1.98899	0.516939	-3.84763	0.000119266	0.00840332
SQHvSQL	AT3G55840	157.259	-1.99147	0.468274	-4.25278	2.11E-05	0.00240619
SQHvSQL	AT1G66180	1006.03	-1.99352	0.492437	-4.04828	5.16E-05	0.00457064
SQHvSQL	AT4G34760	593.928	-2.03189	0.43984	-4.61961	3.84E-06	0.000684
SQHvSQL	AT4G26540	588.25	-2.04039	0.626755	-3.25549	0.00113198	0.0403711
SQHvSQL	AT1G27460	776.348	-2.05422	0.477636	-4.30081	1.70E-05	0.00207601
SQHvSQL	AT1G01130	62.5902	-2.0553	0.636986	-3.22659	0.00125273	0.0429975
SQHvSQL	AT5G01810	2692.18	-2.07563	0.554669	-3.74211	0.000182482	0.0112324
SQHvSQL	AT2G24550	2584.02	-2.07843	0.516673	-4.02271	5.75E-05	0.00502419
SQHvSQL	AT2G32100	616.391	-2.08064	0.492079	-4.22828	2.35E-05	0.00257817
SQHvSQL	AT2G36420	155.807	-2.09715	0.379968	-5.51927	3.40E-08	1.65E-05
SQHvSQL	AT2G35658	64.9231	-2.10709	0.66051	-3.1901	0.00142223	0.0470018
SQHvSQL	AT5G08330	3474.09	-2.12994	0.493266	-4.31805	1.57E-05	0.00195389
SQHvSQL	AT2G47750	223.171	-2.13236	0.450578	-4.7325	2.22E-06	0.000459661
SQHvSQL	AT1G11260	12847.4	-2.13619	0.672589	-3.17606	0.00149288	0.0483633
SQHvSQL	AT1G10020	1413.11	-2.1554	0.524567	-4.1089	3.98E-05	0.00378893
SQHvSQL	AT2G25200	728.379	-2.15545	0.408576	-5.27552	1.32E-07	5.05E-05
SQHvSQL	AT5G03552	55.2573	-2.15805	0.485249	-4.44731	8.70E-06	0.00123432
SQHvSQL	AT3G52400	3044.11	-2.16073	0.5164	-4.18422	2.86E-05	0.00296546
SQHvSQL	AT3G62720	1148.83	-2.17009	0.558536	-3.88532	0.000102195	0.00756009
SQHvSQL	AT3G48100	410.968	-2.17362	0.551104	-3.94412	8.01E-05	0.00640421
SQHvSQL	AT2G46330	4907.91	-2.18856	0.44197	-4.95182	7.35E-07	0.000186857
SQHvSQL	AT1G18570	356.353	-2.19216	0.598188	-3.66467	0.000247655	0.0141368
SQHvSQL	AT4G24800	3381.85	-2.20267	0.527667	-4.17435	2.99E-05	0.00303808
SQHvSQL	AT5G05440	548.536	-2.20881	0.644487	-3.42725	0.000609737	0.0265659
SQHvSQL	AT2G44500	1221.02	-2.22409	0.519947	-4.27753	1.89E-05	0.00223019
SQHvSQL	AT4G39070	45.0266	-2.23283	0.701183	-3.18438	0.00145064	0.0475726
SQHvSQL	AT4G00970	999.432	-2.24886	0.563801	-3.98875	6.64E-05	0.00553931
SQHvSQL	AT1G27290	1558.21	-2.26073	0.436864	-5.1749	2.28E-07	7.61E-05
SQHvSQL	AT5G63470	1411.41	-2.26822	0.561516	-4.03947	5.36E-05	0.00472615
SQHvSQL	AT4G23820	2244.66	-2.27071	0.603885	-3.76016	0.000169802	0.0107387
SQHvSQL	AT5G23360	63.7258	-2.28352	0.683723	-3.33984	0.00083827	0.0328975
SQHvSQL	AT1G69040	979.134	-2.30691	0.635854	-3.62805	0.000285573	0.0155132
SQHvSQL	AT3G59350	2998.51	-2.31707	0.618248	-3.74779	0.000178398	0.0111033
SQHvSQL	AT5G65660	1382.69	-2.3175	0.553482	-4.18713	2.83E-05	0.00294203
SQHvSQL	AT2G42580	2370.39	-2.34054	0.467971	-5.00145	5.69E-07	0.000153765
SQHvSQL	AT1G03300	234.051	-2.35584	0.641909	-3.67005	0.000242499	0.0139545
SQHvSQL	AT5G28770	1591.32	-2.36326	0.433065	-5.45706	4.84E-08	2.20E-05
SQHvSQL	AT2G26560	2773.35	-2.36552	0.671352	-3.52351	0.000425864	0.0210458
SQHvSQL	AT4G11000	283.11	-2.37343	0.740707	-3.20427	0.00135404	0.0453804
SQHvSQL	AT5G14120	7496.96	-2.38914	0.476108	-5.01807	5.22E-07	0.000144714
SQHvSQL	AT2G48030	602.903	-2.39732	0.424823	-5.64311	1.67E-08	8.91E-06
SQHvSQL	AT1G22400	879.011	-2.40348	0.755684	-3.18054	0.00147003	0.0478408
SQHvSQL	AT5G25250	2037	-2.42215	0.638895	-3.79115	0.000149951	0.00988058
SQHvSQL	AT2G45170	1847.62	-2.43496	0.585118	-4.16149	3.16E-05	0.00313954
SQHvSQL	AT5G54380	1976.23	-2.43914	0.536581	-4.5457	5.48E-06	0.000890936
SQHvSQL	AT1G69890	1139.12	-2.44293	0.657896	-3.71324	0.000204621	0.0121684
SQHvSQL	AT1G06160	70.1905	-2.45488	0.738287	-3.3251	0.000883856	0.0338769
SQHvSQL	AT1G04040	1594.58	-2.45861	0.482432	-5.09629	3.46E-07	0.000105641
SQHvSQL	AT5G51670	84.5307	-2.46083	0.630015	-3.90599	9.38E-05	0.00707907
SQHvSQL	AT1G02650	60.4686	-2.47001	0.522288	-4.72922	2.25E-06	0.000462667
SQHvSQL	AT5G44680	2805.42	-2.50435	0.512004	-4.89127	1.00E-06	0.00023766
SQHvSQL	AT4G23810	852.577	-2.50922	0.687437	-3.65011	0.000262128	0.0147268
SQHvSQL	AT5G22940	93.8417	-2.51338	0.781717	-3.2152	0.00130353	0.0439638
SQHvSQL	AT4G37260	2527.97	-2.53187	0.59984	-4.22091	2.43E-05	0.00263682
SQHvSQL	AT1G55330	1802.59	-2.53648	0.691067	-3.67038	0.000242192	0.0139545
SQHvSQL	AT1G78850	2494.58	-2.53828	0.381816	-6.64791	2.97E-11	4.23E-08
SQHvSQL	AT2G18300	6084.46	-2.55383	0.468485	-5.45126	5.00E-08	2.22E-05
SQHvSQL	AT4G11890	1813.13	-2.55714	0.803327	-3.18318	0.00145665	0.0476127
SQHvSQL	AT4G17245	653.059	-2.56689	0.626569	-4.09674	4.19E-05	0.00390633
SQHvSQL	AT1G03457	171.586	-2.57907	0.614504	-4.19699	2.70E-05	0.00283067
SQHvSQL	AT1G23390	5297.96	-2.58238	0.509501	-5.06846	4.01E-07	0.000117924
SQHvSQL	AT2G36540	16.9463	-2.59527	0.796059	-3.26015	0.00111354	0.040022
SQHvSQL	AT5G42200	93.3386	-2.60415	0.688137	-3.78434	0.000154115	0.0101237
SQHvSQL	AT3G62950	595.232	-2.60875	0.773196	-3.37398	0.000740888	0.030128
SQHvSQL	AT5G67480	5397.47	-2.62147	0.751237	-3.48954	0.00048385	0.0228029
SQHvSQL	AT2G25900	4102.83	-2.62533	0.685689	-3.82875	0.000128795	0.00884127
SQHvSQL	AT1G07135	1172.75	-2.62675	0.576688	-4.55489	5.24E-06	0.000860737
SQHvSQL	AT4G37610	972.295	-2.62804	0.753309	-3.48866	0.000485449	0.0228279
SQHvSQL	AT5G63480	221.22	-2.63544	0.403492	-6.53158	6.51E-11	7.72E-08
SQHvSQL	AT4G29520	874.702	-2.64876	0.81322	-3.25713	0.00112545	0.0403061
SQHvSQL	AT2G30930	2181.14	-2.65146	0.652287	-4.06486	4.81E-05	0.0043477
SQHvSQL	AT2G25735	336.604	-2.65778	0.439186	-6.0516	1.43E-09	1.18E-06
SQHvSQL	AT5G65390	119.2	-2.67599	0.689482	-3.88116	0.000103958	0.0076143
SQHvSQL	AT1G78830	6732.27	-2.70674	0.619227	-4.37115	1.24E-05	0.00162876
SQHvSQL	AT1G70090	1880.33	-2.70805	0.691489	-3.91626	8.99E-05	0.00690645
SQHvSQL	AT4G01950	1686.45	-2.71666	0.551742	-4.92379	8.49E-07	0.0002083
SQHvSQL	AT1G13260	4180.54	-2.73547	0.553883	-4.93872	7.86E-07	0.000197511
SQHvSQL	AT3G43430	28.1242	-2.74448	0.754467	-3.63765	0.00027514	0.0152571
SQHvSQL	AT2G29300	449.496	-2.74853	0.414441	-6.63189	3.31E-11	4.42E-08
SQHvSQL	AT3G50480	13242.7	-2.76746	0.790553	-3.50066	0.000464113	0.022266
SQHvSQL	AT1G17060	94.3796	-2.77798	0.581969	-4.77342	1.81E-06	0.000394581
SQHvSQL	AT2G45180	28630.6	-2.78825	0.569553	-4.8955	9.81E-07	0.000235208
SQHvSQL	AT3G01290	5060.89	-2.81269	0.58182	-4.8343	1.34E-06	0.000306726
SQHvSQL	AT5G56100	349.61	-2.81579	0.740682	-3.80162	0.000143752	0.00959048
SQHvSQL	AT1G58300	24.9582	-2.83892	0.796013	-3.56643	0.00036188	0.0184827
SQHvSQL	AT4G05170	30.3183	-2.84368	0.876351	-3.24491	0.00117488	0.0413222
SQHvSQL	AT3G60470	48.2565	-2.85952	0.884716	-3.23214	0.00122867	0.0424252
SQHvSQL	AT1G76090	1234.73	-2.86028	0.547779	-5.2216	1.77E-07	6.31E-05
SQHvSQL	AT4G27450	3369.88	-2.87338	0.835721	-3.43821	0.00058558	0.0258296
SQHvSQL	AT5G11070	1923.02	-2.8991	0.567299	-5.11036	3.22E-07	9.95E-05
SQHvSQL	AT1G72150	22399.5	-2.90888	0.482667	-6.02667	1.67E-09	1.23E-06
SQHvSQL	AT2G47440	3643.51	-2.91883	0.700493	-4.16682	3.09E-05	0.00310085
SQHvSQL	AT5G19190	4504.45	-2.92317	0.575993	-5.07502	3.87E-07	0.000116505
SQHvSQL	AT2G34510	2779.25	-2.93464	0.72384	-4.05426	5.03E-05	0.00453033
SQHvSQL	AT1G69900	234.715	-2.95704	0.498047	-5.93727	2.90E-09	1.87E-06
SQHvSQL	AT1G04980	603.956	-2.96179	0.929992	-3.18475	0.0014488	0.0475726
SQHvSQL	AT5G66800	21.9419	-2.9626	0.864899	-3.42537	0.000613953	0.0265868
SQHvSQL	AT1G23870	761.421	-2.98942	0.684868	-4.36495	1.27E-05	0.00165522
SQHvSQL	AT3G50060	1142.9	-2.99685	0.655522	-4.57171	4.84E-06	0.000813229
SQHvSQL	AT2G02950	818.504	-3.00617	0.424206	-7.08658	1.37E-12	3.67E-09
SQHvSQL	AT5G35777	302.003	-3.01028	0.798767	-3.76866	0.00016413	0.0104945
SQHvSQL	AT2G16660	6258.01	-3.01756	0.639529	-4.71841	2.38E-06	0.000478734
SQHvSQL	AT4G34250	267.174	-3.02022	0.668876	-4.51537	6.32E-06	0.000988048
SQHvSQL	AT1G73805	1717.34	-3.03166	0.769987	-3.93729	8.24E-05	0.00654015
SQHvSQL	AT4G15700	330.168	-3.03529	0.868704	-3.49405	0.000475751	0.0225206
SQHvSQL	AT1G02380	217.746	-3.05404	0.614904	-4.9667	6.81E-07	0.000175173
SQHvSQL	AT1G22330	341.559	-3.05422	0.440208	-6.93812	3.97E-12	7.94E-09
SQHvSQL	AT5G25240	290.088	-3.07375	0.668503	-4.59796	4.27E-06	0.000733853
SQHvSQL	AT3G24400	47.8336	-3.0797	0.881051	-3.49549	0.0004732	0.0224997
SQHvSQL	AT5G67450	114.012	-3.0819	0.904382	-3.40774	0.000655038	0.0279052
SQHvSQL	AT2G32200	92.6668	-3.09749	0.706151	-4.38645	1.15E-05	0.001547
SQHvSQL	AT1G13700	555.245	-3.11588	0.859245	-3.6263	0.000287508	0.0155222
SQHvSQL	AT4G28900	206.312	-3.11904	0.932776	-3.34382	0.000826319	0.0326083
SQHvSQL	AT4G32480	838.745	-3.12754	0.526113	-5.94462	2.77E-09	1.85E-06
SQHvSQL	AT1G06360	340.744	-3.14741	0.967971	-3.25155	0.00114776	0.0407008
SQHvSQL	AT3G46090	429.766	-3.14906	0.944109	-3.33548	0.000851513	0.0332948
SQHvSQL	AT5G45340	511.096	-3.15252	0.525947	-5.99399	2.05E-09	1.41E-06
SQHvSQL	AT1G23480	1198.49	-3.17395	0.544152	-5.83283	5.45E-09	3.23E-06
SQHvSQL	AT2G20670	4785.45	-3.19533	0.855753	-3.73394	0.000188507	0.0115007
SQHvSQL	AT5G22380	306.31	-3.21316	0.937527	-3.42728	0.000609667	0.0265659
SQHvSQL	AT2G06850	3430.8	-3.21376	0.623408	-5.15514	2.53E-07	8.32E-05
SQHvSQL	AT5G48490	1014.97	-3.23022	0.941655	-3.43037	0.000602762	0.0264781
SQHvSQL	AT4G13340	4835.26	-3.27241	0.701903	-4.6622	3.13E-06	0.000585867
SQHvSQL	AT1G22530	3473.86	-3.27373	0.656889	-4.98369	6.24E-07	0.00016457
SQHvSQL	AT5G26690	322.5	-3.27645	0.90798	-3.60851	0.000307961	0.0163957
SQHvSQL	AT1G33960	1598.51	-3.27984	1.03286	-3.17549	0.00149581	0.0483851
SQHvSQL	AT5G25190	990.111	-3.31933	0.551189	-6.02212	1.72E-09	1.23E-06
SQHvSQL	AT2G18660	1270.49	-3.34196	0.933183	-3.58125	0.000341959	0.017634
SQHvSQL	AT3G51330	651.79	-3.36895	0.908719	-3.70737	0.000209427	0.0124196
SQHvSQL	AT1G57990	1587.71	-3.37524	0.521302	-6.47465	9.50E-11	1.07E-07
SQHvSQL	AT5G20740	22.7678	-3.38568	0.761207	-4.44777	8.68E-06	0.00123432
SQHvSQL	AT2G23290	568.313	-3.41176	0.464651	-7.34261	2.09E-13	8.94E-10
SQHvSQL	AT2G04450	1073.1	-3.42701	0.981724	-3.49081	0.000481565	0.0227454
SQHvSQL	AT5G44020	7057.28	-3.43958	0.441641	-7.78817	6.80E-15	4.84E-11
SQHvSQL	AT3G58120	789.071	-3.44459	0.763712	-4.51032	6.47E-06	0.00100139
SQHvSQL	AT3G13600	36.3459	-3.45153	0.672229	-5.13445	2.83E-07	9.00E-05
SQHvSQL	AT5G49360	7818.64	-3.47674	0.958843	-3.62597	0.000287878	0.0155222
SQHvSQL	AT4G28190	225.942	-3.47981	0.700376	-4.96849	6.75E-07	0.000175173
SQHvSQL	AT4G10860	77.6111	-3.49852	1.09726	-3.18841	0.00143058	0.0471607
SQHvSQL	AT1G02920	3134.17	-3.51988	0.996309	-3.53292	0.000410993	0.0204529
SQHvSQL	AT1G51940	1458.29	-3.53156	0.737493	-4.78859	1.68E-06	0.000369654
SQHvSQL	AT2G18700	5578.41	-3.53342	0.66969	-5.27621	1.32E-07	5.05E-05
SQHvSQL	AT4G17460	484.877	-3.55287	0.565219	-6.28583	3.26E-10	3.16E-07
SQHvSQL	AT5G19120	2377.19	-3.56121	0.916535	-3.88552	0.000102113	0.00756009
SQHvSQL	AT1G35140	2812.89	-3.57662	0.911207	-3.92514	8.67E-05	0.00672909
SQHvSQL	AT2G41990	38.8071	-3.59579	0.806653	-4.45767	8.29E-06	0.00121992
SQHvSQL	AT4G03210	1045.45	-3.65776	0.601416	-6.08192	1.19E-09	1.06E-06
SQHvSQL	AT3G10020	2309.36	-3.66113	0.87599	-4.17943	2.92E-05	0.00298525
SQHvSQL	AT1G70290	6032.7	-3.66689	0.534602	-6.85911	6.93E-12	1.23E-08
SQHvSQL	AT1G68460	14.554	-3.68428	1.12279	-3.28136	0.00103309	0.0375697
SQHvSQL	AT3G19680	4797.89	-3.75339	0.791454	-4.7424	2.11E-06	0.00044206
SQHvSQL	AT5G51550	3261.9	-3.75557	0.614849	-6.10812	1.01E-09	9.36E-07
SQHvSQL	AT2G28630	1004.43	-3.7723	0.881891	-4.27751	1.89E-05	0.00223019
SQHvSQL	AT5G03120	856.353	-3.79604	0.699723	-5.42506	5.79E-08	2.47E-05
SQHvSQL	AT4G15690	252.628	-3.83598	0.812913	-4.7188	2.37E-06	0.000478734
SQHvSQL	AT3G06070	2361.23	-3.84647	0.528013	-7.2848	3.22E-13	1.15E-09
SQHvSQL	AT2G15090	738.668	-3.86591	0.827407	-4.67233	2.98E-06	0.000567669
SQHvSQL	AT1G66960	393.441	-3.887	1.21215	-3.20671	0.00134262	0.0451396
SQHvSQL	AT4G08950	2678.54	-3.89192	0.570448	-6.82256	8.94E-12	1.47E-08
SQHvSQL	AT2G23690	54.6669	-3.94846	0.913778	-4.32102	1.55E-05	0.00193898
SQHvSQL	AT4G02520	16462.2	-3.95911	0.966164	-4.09776	4.17E-05	0.00390622
SQHvSQL	AT1G02610	623.921	-3.99392	0.701604	-5.69255	1.25E-08	7.03E-06
SQHvSQL	AT2G17230	2904.2	-4.00197	0.968637	-4.13154	3.60E-05	0.0035127
SQHvSQL	AT4G11470	21.3077	-4.01438	1.00635	-3.98907	6.63E-05	0.00553931
SQHvSQL	AT1G33760	76.1552	-4.02015	0.890457	-4.51471	6.34E-06	0.000988048
SQHvSQL	AT3G49620	97.3922	-4.08485	1.25627	-3.25156	0.00114772	0.0407008
SQHvSQL	AT1G77640	104.586	-4.09768	0.923701	-4.43616	9.16E-06	0.00127787
SQHvSQL	AT3G48850	117.388	-4.10033	1.23299	-3.32552	0.000882525	0.0338769
SQHvSQL	AT1G80440	2201.17	-4.16346	0.824304	-5.05088	4.40E-07	0.000125183
SQHvSQL	AT3G15450	12685.6	-4.23353	0.908893	-4.6579	3.19E-06	0.000593041
SQHvSQL	AT3G50140	37.2778	-4.23478	1.20325	-3.51945	0.000432441	0.0212234
SQHvSQL	AT5G61590	2754.43	-4.24711	0.504151	-8.42429	3.63E-17	3.87E-13
SQHvSQL	AT5G61440	146.329	-4.2479	0.977813	-4.34429	1.40E-05	0.00177565
SQHvSQL	AT4G13890	103.006	-4.2679	1.31708	-3.24042	0.00119352	0.0418399
SQHvSQL	AT5G03360	219.366	-4.27865	0.496301	-8.62107	6.63E-18	1.42E-13
SQHvSQL	AT2G36050	295.416	-4.32175	0.971846	-4.44695	8.71E-06	0.00123432
SQHvSQL	AT5G20250	9985.82	-4.34577	0.891217	-4.87622	1.08E-06	0.000253692
SQHvSQL	AT2G15890	7595.46	-4.3788	0.994529	-4.40288	1.07E-05	0.00144337
SQHvSQL	AT3G15630	922.577	-4.40901	0.991068	-4.44874	8.64E-06	0.00123432
SQHvSQL	AT3G44350	71.6033	-4.45372	1.09154	-4.08021	4.50E-05	0.00410512
SQHvSQL	AT3G61198	88.9722	-4.55387	1.40307	-3.24564	0.00117186	0.041284
SQHvSQL	AT3G57240	381.489	-4.60745	1.1063	-4.16472	3.12E-05	0.00310985
SQHvSQL	AT4G37240	422.954	-4.64636	0.858854	-5.40995	6.30E-08	2.64E-05
SQHvSQL	AT5G22920	2081.89	-4.77055	0.878745	-5.42882	5.67E-08	2.47E-05
SQHvSQL	AT5G57550	954.398	-4.77174	0.753826	-6.33003	2.45E-10	2.54E-07
SQHvSQL	AT5G57560	7640.35	-4.78241	0.633689	-7.54694	4.46E-14	2.38E-10
SQHvSQL	AT1G14880	8260.76	-4.83446	1.1487	-4.20864	2.57E-05	0.00272879
SQHvSQL	AT4G36850	1390.42	-4.93835	1.11664	-4.42251	9.76E-06	0.00134378
SQHvSQL	AT1G33950	95.0069	-4.97094	1.48234	-3.35345	0.000798122	0.0317894
SQHvSQL	AT1G47980	14.0209	-4.99276	1.49234	-3.3456	0.000821059	0.0325209
SQHvSQL	AT2G14610	13369.8	-5.0196	1.44781	-3.46703	0.00052625	0.0242132
SQHvSQL	AT5G14330	11.2076	-5.15721	1.25926	-4.09544	4.21E-05	0.00391113
SQHvSQL	AT3G28510	576.86	-5.58771	1.24461	-4.48951	7.14E-06	0.00107327
SQHvSQL	AT1G21910	717.242	-5.67568	0.785987	-7.22109	5.16E-13	1.57E-09
SQHvSQL	AT1G72000	6.46496	-6.09423	1.66219	-3.66638	0.00024601	0.0141025
SQHvSQL	AT3G48360	2503.62	-6.35575	0.965838	-6.58056	4.69E-11	5.89E-08
SQHvSQL	AT5G22560	8.79711	-6.49768	1.91014	-3.40167	0.000669743	0.0282274
SQHvSQL	AT1G10550	90.4711	-6.69528	1.41058	-4.74646	2.07E-06	0.000437563
SQHvSQL	AT3G13610	181.867	-6.72414	1.7511	-3.83995	0.00012306	0.00858687
SQHvSQL	AT1G50040	692.82	-6.74692	0.990435	-6.81207	9.62E-12	1.47E-08
SQHvSQL	AT5G08150	19.2253	-6.86227	1.57147	-4.36679	1.26E-05	0.00165145
SQHvSQL	AT1G66600	38.1134	-6.8697	1.82998	-3.75397	0.000174055	0.0109613
SQHvSQL	AT4G08040	41.234	-7.19269	1.31785	-5.45787	4.82E-08	2.20E-05
SQHvSQL	AT3G11340	616.141	-9.39184	1.97831	-4.74739	2.06E-06	0.000437563
FLHvFLL	AT1G26790	143.999	-10.8149	2.06406	-5.23962	1.61E-07	2.03E-05
FLHvFLL	AT3G09595	37.528	-9.18212	1.95056	-4.70743	2.51E-06	0.000188275
FLHvFLL	AT3G26818	28.209	-8.80547	2.90321	-3.03301	0.00242128	0.0315553
FLHvFLL	AT1G01060	10933.2	-8.16237	1.12745	-7.23966	4.50E-13	5.87E-10
FLHvFLL	AT3G29772	17.0338	-7.82	1.9176	-4.07802	4.54E-05	0.0017915
FLHvFLL	AT4G27360	97.8733	-7.77085	1.5458	-5.02708	4.98E-07	5.12E-05
FLHvFLL	AT4G05087	16.2001	-7.77014	1.52297	-5.10198	3.36E-07	3.73E-05
FLHvFLL	AT1G19371	11.3368	-7.44865	2.07975	-3.58151	0.000341613	0.00823066
FLHvFLL	AT3G09590	73.0943	-7.3369	1.56116	-4.69965	2.61E-06	0.000193509
FLHvFLL	AT3G15310	1368.76	-7.31166	1.15648	-6.32237	2.58E-10	1.10E-07
FLHvFLL	AT4G15430	609.149	-7.16553	0.933951	-7.67228	1.69E-14	3.92E-11
FLHvFLL	AT5G17300	1869.55	-6.81368	0.978013	-6.96686	3.24E-12	2.82E-09
FLHvFLL	AT3G28060	10.6926	-6.73733	1.6455	-4.09439	4.23E-05	0.00168864
FLHvFLL	AT5G54130	4958.81	-6.37529	0.931924	-6.841	7.86E-12	5.47E-09
FLHvFLL	AT2G15020	4756.71	-6.33158	0.946577	-6.68892	2.25E-11	1.47E-08
FLHvFLL	AT4G11780	9.03416	-6.32692	1.82636	-3.46423	0.000531749	0.0113944
FLHvFLL	AT1G01520	706.856	-6.15355	1.08747	-5.65861	1.53E-08	2.79E-06
FLHvFLL	AT3G09620	4.306	-5.95148	1.78826	-3.32809	0.000874447	0.0164372
FLHvFLL	AT5G37175	5.10644	-5.85427	1.94428	-3.01103	0.00260365	0.0331656
FLHvFLL	AT4G00070	5.50435	-5.82692	1.825	-3.19283	0.00140886	0.0224054
FLHvFLL	AT2G46830	12382.4	-5.7643	0.995408	-5.79089	7.00E-09	1.48E-06
FLHvFLL	AT2G36920	4.21743	-5.75247	1.87307	-3.07115	0.00213236	0.029071
FLHvFLL	AT3G09450	522.904	-5.62834	0.986567	-5.70498	1.16E-08	2.27E-06
FLHvFLL	AT4G21745	3.76865	-5.43818	1.61418	-3.369	0.000754415	0.0147386
FLHvFLL	AT3G21150	391.943	-5.38034	1.14242	-4.7096	2.48E-06	0.000187635
FLHvFLL	AT3G13405	37.315	-5.34541	1.24043	-4.30933	1.64E-05	0.000809482
FLHvFLL	AT1G72490	49.1406	-5.33573	1.42834	-3.73561	0.000187257	0.00534491
FLHvFLL	AT1G62190	8.92014	-5.28191	1.65254	-3.19625	0.00139227	0.0221923
FLHvFLL	AT3G23109	18.4763	-5.23475	1.22289	-4.28063	1.86E-05	0.000891854
FLHvFLL	AT5G18670	4061.99	-5.20447	0.90807	-5.73135	9.96E-09	2.00E-06
FLHvFLL	AT3G54510	115.089	-5.18811	1.28722	-4.03048	5.57E-05	0.00209928
FLHvFLL	AT3G02380	5049.06	-5.15687	0.781267	-6.60066	4.09E-11	2.44E-08
FLHvFLL	AT1G10155	248.239	-5.0455	0.860177	-5.86566	4.47E-09	1.03E-06
FLHvFLL	AT4G38960	896.389	-5.01909	0.797026	-6.29727	3.03E-10	1.26E-07
FLHvFLL	AT1G55960	14242	-5.00684	0.847057	-5.91087	3.40E-09	8.07E-07
FLHvFLL	AT5G15900	11.3976	-4.95336	1.6763	-2.95494	0.00312732	0.0376595
FLHvFLL	AT3G09330	4.01555	-4.80631	1.44987	-3.315	0.000916422	0.0169664
FLHvFLL	AT3G24750	44.9266	-4.75822	1.51718	-3.13623	0.00171138	0.0252144
FLHvFLL	AT1G74890	392.91	-4.70686	0.845727	-5.56546	2.61E-08	4.26E-06
FLHvFLL	AT5G15830	80.3778	-4.65418	0.862016	-5.39918	6.69E-08	9.84E-06
FLHvFLL	AT3G09600	3318.97	-4.59221	0.856644	-5.3607	8.29E-08	1.18E-05
FLHvFLL	AT1G11740	8.96584	-4.53539	1.55856	-2.91	0.00361433	0.0412995
FLHvFLL	AT2G31380	4113.75	-4.51046	0.767364	-5.87787	4.16E-09	9.63E-07
FLHvFLL	AT1G53690	9.11239	-4.48193	1.57151	-2.85199	0.00434463	0.0460763
FLHvFLL	AT4G38092	31.8937	-4.43778	0.926197	-4.7914	1.66E-06	0.000138228
FLHvFLL	AT4G25850	11.5477	-4.42921	1.49336	-2.96594	0.00301756	0.036825
FLHvFLL	AT4G24700	556.663	-4.40922	0.867511	-5.08262	3.72E-07	4.07E-05
FLHvFLL	AT5G52170	6.65962	-4.3879	1.359	-3.22877	0.00124322	0.0206035
FLHvFLL	AT5G32621	41.3079	-4.35744	1.46718	-2.96993	0.00297863	0.0365368
FLHvFLL	AT4G15248	307.696	-4.34929	1.23986	-3.5079	0.000451666	0.0101442
FLHvFLL	AT5G46830	346.09	-4.27423	0.890582	-4.79936	1.59E-06	0.000133379
FLHvFLL	AT5G19600	21.7196	-4.26141	1.49483	-2.85077	0.00436141	0.0462013
FLHvFLL	AT3G48240	121.399	-4.25712	0.970152	-4.3881	1.14E-05	0.000614893
FLHvFLL	AT1G27045	28.9241	-4.23143	1.09638	-3.85946	0.000113638	0.00373162
FLHvFLL	AT2G41250	4543.33	-4.17811	0.947514	-4.40955	1.04E-05	0.000570275
FLHvFLL	AT1G15760	16.4076	-4.17065	1.11548	-3.73887	0.000184846	0.00529652
FLHvFLL	AT1G64500	5495.71	-4.14922	0.784777	-5.28713	1.24E-07	1.67E-05
FLHvFLL	AT1G15050	7.57564	-4.13171	1.45772	-2.83437	0.00459162	0.04795
FLHvFLL	AT4G26950	115.96	-4.11082	1.15713	-3.5526	0.000381445	0.00897232
FLHvFLL	AT3G12320	5967.5	-4.10971	0.719806	-5.70948	1.13E-08	2.23E-06
FLHvFLL	AT3G13404	77.7552	-4.05501	0.907156	-4.47003	7.82E-06	0.000453284
FLHvFLL	AT5G42760	1863.02	-4.04881	1.04369	-3.87933	0.000104745	0.00350803
FLHvFLL	AT5G48490	1014.97	-4.04212	0.942174	-4.29021	1.79E-05	0.000860167
FLHvFLL	AT1G60590	1796.18	-4.03577	0.768073	-5.25441	1.49E-07	1.90E-05
FLHvFLL	AT5G15600	381.21	-4.02932	0.810962	-4.96857	6.74E-07	6.58E-05
FLHvFLL	AT5G18404	51.8254	-4.02537	0.955098	-4.21461	2.50E-05	0.0011203
FLHvFLL	AT4G39510	825.413	-3.96887	0.650646	-6.09989	1.06E-09	3.36E-07
FLHvFLL	AT2G42980	70.7947	-3.9274	0.692945	-5.6677	1.45E-08	2.70E-06
FLHvFLL	AT3G17185	749.622	-3.90334	0.674158	-5.78994	7.04E-09	1.48E-06
FLHvFLL	AT5G54470	683.122	-3.89534	0.755771	-5.15413	2.55E-07	2.92E-05
FLHvFLL	AT5G14760	2024.87	-3.88947	0.917151	-4.24082	2.23E-05	0.00102579
FLHvFLL	AT5G35935	9.72844	-3.86208	1.32186	-2.92169	0.00348132	0.0403768
FLHvFLL	AT4G10150	32.2257	-3.83808	0.968531	-3.96279	7.41E-05	0.00263316
FLHvFLL	AT5G15430	61.9123	-3.77765	0.689213	-5.48111	4.23E-08	6.44E-06
FLHvFLL	AT2G47150	40.7186	-3.74467	1.1971	-3.12811	0.00175936	0.0255456
FLHvFLL	AT2G18120	53.762	-3.69393	1.15774	-3.19064	0.00141959	0.0224772
FLHvFLL	AT3G43715	13.1623	-3.66684	1.02012	-3.59453	0.000324975	0.00797719
FLHvFLL	AT3G54500	24611.7	-3.66302	0.654339	-5.59804	2.17E-08	3.68E-06
FLHvFLL	AT1G73870	5583.14	-3.6366	0.563891	-6.44912	1.13E-10	5.42E-08
FLHvFLL	AT5G36910	512.668	-3.58571	1.14179	-3.14043	0.00168697	0.0249636
FLHvFLL	AT1G80760	502.268	-3.57321	0.789635	-4.52515	6.04E-06	0.000371469
FLHvFLL	AT5G19970	60.3344	-3.55359	0.860563	-4.12937	3.64E-05	0.00148817
FLHvFLL	AT2G39560	81.1179	-3.52808	0.722215	-4.88508	1.03E-06	9.30E-05
FLHvFLL	AT3G28345	38.6572	-3.52671	1.05587	-3.34009	0.000837511	0.0159005
FLHvFLL	AT3G03450	170.66	-3.51097	0.712973	-4.9244	8.46E-07	7.85E-05
FLHvFLL	AT5G19730	711.003	-3.50068	0.713747	-4.90465	9.36E-07	8.53E-05
FLHvFLL	AT5G03555	1249.05	-3.49505	0.701129	-4.98488	6.20E-07	6.13E-05
FLHvFLL	AT1G04540	198.569	-3.46448	0.615272	-5.63082	1.79E-08	3.17E-06
FLHvFLL	AT5G39660	757.416	-3.46428	0.806266	-4.29669	1.73E-05	0.000847135
FLHvFLL	AT1G19490	421.995	-3.44592	0.831744	-4.143	3.43E-05	0.0014269
FLHvFLL	AT2G37720	80.3116	-3.40784	0.891289	-3.8235	0.000131573	0.0041886
FLHvFLL	AT4G33790	311.004	-3.39739	0.521623	-6.51311	7.36E-11	3.96E-08
FLHvFLL	AT1G69160	680.768	-3.37965	0.75457	-4.47891	7.50E-06	0.000440956
FLHvFLL	AT3G06868	26.8723	-3.35512	0.517352	-6.48518	8.86E-11	4.55E-08
FLHvFLL	AT5G18020	262.507	-3.30577	0.601973	-5.49156	3.98E-08	6.11E-06
FLHvFLL	AT3G04140	1270.35	-3.2749	0.740649	-4.42167	9.79E-06	0.000542063
FLHvFLL	AT4G02850	536.713	-3.2702	0.687997	-4.75322	2.00E-06	0.000160045
FLHvFLL	AT2G19650	696.937	-3.26774	0.537776	-6.0764	1.23E-09	3.83E-07
FLHvFLL	AT1G18810	1021.23	-3.26739	0.512807	-6.37158	1.87E-10	8.31E-08
FLHvFLL	AT5G44540	7.82989	-3.25385	0.983741	-3.30763	0.000940903	0.0171608
FLHvFLL	AT2G46790	2405.07	-3.24966	0.616847	-5.26818	1.38E-07	1.81E-05
FLHvFLL	AT2G21320	1709.31	-3.24283	0.802063	-4.04311	5.27E-05	0.00200102
FLHvFLL	AT3G52360	686.643	-3.23651	0.601743	-5.37855	7.51E-08	1.09E-05
FLHvFLL	AT5G15180	14.1667	-3.23103	0.900792	-3.58688	0.00033466	0.00812533
FLHvFLL	AT4G36105	24.0137	-3.2094	0.773446	-4.14948	3.33E-05	0.00139613
FLHvFLL	AT4G19820	32.8451	-3.20687	1.01201	-3.16881	0.00153064	0.0234657
FLHvFLL	AT3G55646	330.553	-3.193	0.984182	-3.24432	0.00117731	0.0197782
FLHvFLL	AT5G24120	6539.01	-3.1886	0.78039	-4.0859	4.39E-05	0.00174166
FLHvFLL	AT4G00960	102.864	-3.18038	0.61332	-5.18552	2.15E-07	2.54E-05
FLHvFLL	AT5G43630	2991.14	-3.17523	0.645859	-4.9163	8.82E-07	8.11E-05
FLHvFLL	AT4G13680	16.8317	-3.16466	1.07893	-2.93315	0.00335542	0.0393319
FLHvFLL	AT1G69530	19965.9	-3.1616	0.684917	-4.61604	3.91E-06	0.000271014
FLHvFLL	AT3G21660	46.7411	-3.15956	0.928479	-3.40294	0.000666647	0.0134005
FLHvFLL	AT4G31875	172.948	-3.15037	0.744612	-4.23088	2.33E-05	0.00105815
FLHvFLL	AT5G55380	182.478	-3.12712	0.553172	-5.65306	1.58E-08	2.84E-06
FLHvFLL	AT3G47420	2980.2	-3.11484	0.826206	-3.77005	0.000163215	0.00487866
FLHvFLL	AT5G10250	207.68	-3.08095	0.644401	-4.78112	1.74E-06	0.000143765
FLHvFLL	AT3G24460	1994.96	-3.06606	1.02535	-2.99025	0.00278749	0.0346816
FLHvFLL	AT5G03130	35.7988	-3.06322	0.741009	-4.13385	3.57E-05	0.00146523
FLHvFLL	AT1G78290	2318.63	-3.04996	0.669052	-4.55863	5.15E-06	0.000326531
FLHvFLL	AT5G06980	4214.96	-3.046	0.838318	-3.63346	0.000279642	0.00721441
FLHvFLL	AT3G27690	63918.2	-3.04477	0.658083	-4.62672	3.72E-06	0.000259247
FLHvFLL	AT3G21460	317.329	-3.04307	0.993049	-3.06437	0.00218132	0.0294203
FLHvFLL	AT2G23673	71.0379	-3.03027	0.813876	-3.72325	0.000196673	0.00553042
FLHvFLL	AT2G38995	633.369	-3.02582	0.525189	-5.7614	8.34E-09	1.72E-06
FLHvFLL	AT1G76240	508.195	-3.00491	0.600823	-5.00132	5.69E-07	5.82E-05
FLHvFLL	AT4G16162	12.5297	-3.00169	0.941834	-3.18707	0.0014372	0.0225807
FLHvFLL	AT5G62730	101.306	-2.98876	0.750028	-3.98486	6.75E-05	0.00244162
FLHvFLL	AT2G20750	352.506	-2.98728	0.646094	-4.6236	3.77E-06	0.000262298
FLHvFLL	AT5G10930	914.106	-2.9811	0.801732	-3.71832	0.000200554	0.00559433
FLHvFLL	AT5G54585	873.816	-2.96454	0.892698	-3.32088	0.000897353	0.0166874
FLHvFLL	AT1G09610	12.4543	-2.96104	0.876444	-3.37847	0.000728892	0.0143475
FLHvFLL	AT3G14770	1507.42	-2.95487	0.759687	-3.88959	0.000100415	0.00340122
FLHvFLL	AT2G22240	5287.19	-2.94543	0.700739	-4.20332	2.63E-05	0.00116029
FLHvFLL	AT5G20790	45.685	-2.9445	0.782969	-3.76069	0.000169446	0.00499362
FLHvFLL	AT3G23930	34.8267	-2.94166	0.859794	-3.42135	0.0006231	0.0127836
FLHvFLL	AT5G52570	2848.83	-2.94039	0.911181	-3.22701	0.00125091	0.0206938
FLHvFLL	AT1G65870	461.238	-2.9336	1.01386	-2.89348	0.00380995	0.0425788
FLHvFLL	AT5G46871	57.3296	-2.92261	0.950608	-3.07447	0.0021088	0.0287959
FLHvFLL	AT5G16600	36.7041	-2.91236	0.725599	-4.01372	5.98E-05	0.00219941
FLHvFLL	AT3G47100	20.1342	-2.90172	0.725402	-4.00016	6.33E-05	0.002309
FLHvFLL	AT3G25905	8.93921	-2.89793	0.807358	-3.5894	0.000331444	0.00809787
FLHvFLL	ATCG00460	10.5427	-2.89793	0.899795	-3.22065	0.001279	0.0210294
FLHvFLL	AT1G20470	231.352	-2.8945	0.78238	-3.69961	0.000215933	0.0059049
FLHvFLL	AT5G18030	174.751	-2.87019	0.519282	-5.52722	3.25E-08	5.22E-06
FLHvFLL	AT3G55580	210.59	-2.86705	0.706566	-4.05772	4.96E-05	0.00190413
FLHvFLL	AT1G79060	104.503	-2.86277	0.701515	-4.08084	4.49E-05	0.00177323
FLHvFLL	AT3G27170	1276.83	-2.85986	0.955222	-2.99392	0.00275417	0.0344312
FLHvFLL	AT5G35740	195.749	-2.85791	0.35121	-8.13733	4.04E-16	1.41E-12
FLHvFLL	AT1G07450	130.973	-2.85575	0.84468	-3.38087	0.000722578	0.0142771
FLHvFLL	AT5G47610	304.245	-2.84508	0.679363	-4.18787	2.82E-05	0.00122149
FLHvFLL	AT3G28750	14.9658	-2.84349	0.757841	-3.75209	0.000175364	0.00511767
FLHvFLL	AT1G77870	65.2331	-2.81283	0.627982	-4.47916	7.49E-06	0.000440956
FLHvFLL	AT3G48290	62.9024	-2.80952	0.593276	-4.7356	2.18E-06	0.000170039
FLHvFLL	AT2G47750	223.171	-2.79441	0.45307	-6.16773	6.93E-10	2.37E-07
FLHvFLL	AT3G25590	243.746	-2.78858	0.647758	-4.30497	1.67E-05	0.000821857
FLHvFLL	AT1G10460	55.9845	-2.78326	0.65964	-4.21937	2.45E-05	0.00109947
FLHvFLL	AT2G32540	1130.34	-2.77403	0.721214	-3.84634	0.000119895	0.0039149
FLHvFLL	AT2G46660	150.766	-2.76836	0.750356	-3.68939	0.000224795	0.00607557
FLHvFLL	AT4G33560	210.969	-2.76181	0.72719	-3.79792	0.000145917	0.00451046
FLHvFLL	AT1G66100	15310.8	-2.7439	0.756216	-3.62846	0.000285122	0.00731743
FLHvFLL	AT4G20070	1857.2	-2.73735	0.614905	-4.45166	8.52E-06	0.000477928
FLHvFLL	AT1G48100	450.049	-2.7316	0.651385	-4.19353	2.75E-05	0.00119388
FLHvFLL	AT1G49200	130.391	-2.72739	0.792437	-3.44177	0.000577919	0.0120824
FLHvFLL	AT3G27350	1705.26	-2.72213	0.590844	-4.60719	4.08E-06	0.000276492
FLHvFLL	AT3G46900	149.956	-2.72206	0.942607	-2.8878	0.0038795	0.0430792
FLHvFLL	AT1G20190	762.565	-2.70415	0.646058	-4.18562	2.84E-05	0.00123107
FLHvFLL	AT4G15550	1461.47	-2.69943	0.624819	-4.32034	1.56E-05	0.000785157
FLHvFLL	AT4G19380	96.8191	-2.6885	0.837563	-3.20991	0.00132776	0.0215257
FLHvFLL	AT1G31320	23.2588	-2.68602	0.844503	-3.18059	0.00146974	0.0228511
FLHvFLL	AT3G03820	225.445	-2.68315	0.670258	-4.00317	6.25E-05	0.00228382
FLHvFLL	AT3G15354	4554.2	-2.66923	0.672152	-3.97117	7.15E-05	0.00255968
FLHvFLL	AT4G00050	2983.77	-2.66648	0.857497	-3.10961	0.00187332	0.0266622
FLHvFLL	AT5G11260	536.403	-2.66581	0.768924	-3.46694	0.000526423	0.0113235
FLHvFLL	AT5G51850	47.02	-2.66504	0.85367	-3.12186	0.00179713	0.0258423
FLHvFLL	AT2G46940	117.835	-2.6631	0.894131	-2.97842	0.00289734	0.0357076
FLHvFLL	AT5G10660	15.1198	-2.65177	0.78097	-3.39548	0.00068509	0.0136658
FLHvFLL	AT5G55620	2374.14	-2.65021	0.652278	-4.063	4.84E-05	0.00187103
FLHvFLL	AT5G39860	389.144	-2.64824	0.667584	-3.9669	7.28E-05	0.0026001
FLHvFLL	AT1G05550	52.1305	-2.63981	0.852308	-3.09725	0.00195323	0.0274256
FLHvFLL	AT1G73860	26.4861	-2.634	0.688205	-3.82734	0.000129534	0.00413893
FLHvFLL	AT1G29720	4044.62	-2.63266	0.587101	-4.48417	7.32E-06	0.000432658
FLHvFLL	AT2G45800	89.1114	-2.6325	0.770519	-3.41652	0.000634261	0.0129617
FLHvFLL	AT2G41290	551.955	-2.62598	0.78981	-3.32483	0.000884736	0.0165412
FLHvFLL	AT2G40670	469.457	-2.62277	0.577066	-4.545	5.49E-06	0.000343173
FLHvFLL	AT2G43340	323.58	-2.58502	0.673222	-3.83978	0.000123145	0.00398979
FLHvFLL	AT3G18217	105.282	-2.57967	0.481911	-5.353	8.65E-08	1.22E-05
FLHvFLL	AT5G49100	958.493	-2.57869	0.424742	-6.07119	1.27E-09	3.84E-07
FLHvFLL	AT3G16280	90.1749	-2.57492	0.800817	-3.21536	0.00130279	0.0212531
FLHvFLL	AT1G49405	61.8606	-2.56828	0.809196	-3.17387	0.00150424	0.0232316
FLHvFLL	AT2G22420	189.404	-2.54856	0.535235	-4.76156	1.92E-06	0.00015416
FLHvFLL	AT5G06790	204.452	-2.53298	0.732541	-3.45779	0.000544617	0.0116429
FLHvFLL	AT1G26762	21.7369	-2.52718	0.765566	-3.30106	0.000963201	0.0173701
FLHvFLL	AT1G13080	1473.17	-2.52718	0.541112	-4.67035	3.01E-06	0.000216373
FLHvFLL	AT2G40610	2880.32	-2.51972	0.845481	-2.98022	0.00288042	0.0355201
FLHvFLL	AT5G35495	145.988	-2.50617	0.738567	-3.39328	0.000690609	0.0137365
FLHvFLL	AT2G34080	107.376	-2.5022	0.859524	-2.91115	0.003601	0.0412471
FLHvFLL	AT3G21870	515.18	-2.47368	0.615331	-4.02008	5.82E-05	0.00215992
FLHvFLL	AT1G11700	768.757	-2.47212	0.695978	-3.55201	0.000382303	0.00897273
FLHvFLL	AT5G41070	332.726	-2.47079	0.410468	-6.01945	1.75E-09	4.91E-07
FLHvFLL	AT2G40200	112.57	-2.45298	0.652642	-3.75854	0.00017091	0.00502967
FLHvFLL	AT5G34810	15.113	-2.45093	0.817223	-2.9991	0.00270778	0.0340773
FLHvFLL	AT3G17510	7510.47	-2.4493	0.540699	-4.52988	5.90E-06	0.00036432
FLHvFLL	AT2G34060	163.891	-2.44243	0.603214	-4.04903	5.14E-05	0.00196179
FLHvFLL	AT2G47490	2279.62	-2.44063	0.562731	-4.33712	1.44E-05	0.000734676
FLHvFLL	AT3G47500	4632.4	-2.44057	0.492092	-4.95958	7.06E-07	6.79E-05
FLHvFLL	AT3G10150	303.036	-2.42704	0.633043	-3.83393	0.000126112	0.00405631
FLHvFLL	AT4G25420	73.7498	-2.41514	0.71081	-3.39773	0.000679466	0.0135666
FLHvFLL	AT3G23000	4325.74	-2.40694	0.638406	-3.77024	0.000163093	0.00487866
FLHvFLL	AT3G50630	373.154	-2.40638	0.56752	-4.24016	2.23E-05	0.00102651
FLHvFLL	AT3G56300	243.662	-2.40137	0.505713	-4.74849	2.05E-06	0.000162504
FLHvFLL	AT4G37800	1518.07	-2.39816	0.743854	-3.22396	0.00126431	0.0208371
FLHvFLL	AT1G29420	34.6838	-2.39216	0.715599	-3.34288	0.000829141	0.0158136
FLHvFLL	AT1G75100	4541.82	-2.38367	0.479416	-4.97203	6.63E-07	6.52E-05
FLHvFLL	AT5G44530	1500.21	-2.38098	0.42684	-5.57816	2.43E-08	4.01E-06
FLHvFLL	AT4G30410	155.803	-2.34963	0.490931	-4.78606	1.70E-06	0.000141388
FLHvFLL	AT5G18080	152.064	-2.34924	0.341911	-6.87091	6.38E-12	4.59E-09
FLHvFLL	AT1G75700	26.045	-2.34552	0.779767	-3.00797	0.00262997	0.0333582
FLHvFLL	AT3G57040	1509.7	-2.33933	0.707087	-3.3084	0.000938304	0.0171565
FLHvFLL	AT2G21730	27.3059	-2.33198	0.674472	-3.45749	0.000545242	0.0116443
FLHvFLL	AT1G05870	1666.2	-2.3241	0.358438	-6.48398	8.93E-11	4.55E-08
FLHvFLL	AT5G22390	1453.01	-2.32391	0.715049	-3.25	0.00115405	0.0195001
FLHvFLL	AT5G17165	26.7551	-2.32214	0.789122	-2.94269	0.00325375	0.0385766
FLHvFLL	AT1G15410	1758.93	-2.31654	0.530453	-4.36711	1.26E-05	0.000660041
FLHvFLL	AT5G57780	242.012	-2.30516	0.440595	-5.23192	1.68E-07	2.10E-05
FLHvFLL	AT4G34630	1796.36	-2.30211	0.542487	-4.24362	2.20E-05	0.00101527
FLHvFLL	AT1G44000	7024.49	-2.30023	0.51184	-4.49404	6.99E-06	0.000415417
FLHvFLL	AT1G33480	152.138	-2.29789	0.524726	-4.37922	1.19E-05	0.000635582
FLHvFLL	AT1G78530	174.53	-2.2942	0.352284	-6.51234	7.40E-11	3.96E-08
FLHvFLL	AT4G22570	4574.22	-2.29002	0.628148	-3.64567	0.000266699	0.00698202
FLHvFLL	AT1G51440	540.526	-2.26962	0.555303	-4.08717	4.37E-05	0.00173545
FLHvFLL	AT4G26850	35288.3	-2.26748	0.795079	-2.8519	0.00434594	0.0460763
FLHvFLL	AT4G14550	648.023	-2.26465	0.514789	-4.39919	1.09E-05	0.000590933
FLHvFLL	AT3G02410	95.4077	-2.25776	0.669621	-3.3717	0.00074706	0.0146223
FLHvFLL	AT4G30610	528.334	-2.2239	0.582814	-3.8158	0.00013574	0.00425259
FLHvFLL	AT4G11990	117.383	-2.22012	0.454119	-4.88886	1.01E-06	9.16E-05
FLHvFLL	AT1G42430	1259.16	-2.21905	0.459888	-4.82519	1.40E-06	0.000119606
FLHvFLL	AT5G45720	85.8373	-2.21311	0.78474	-2.82019	0.0047996	0.0491029
FLHvFLL	AT2G41312	151.211	-2.2089	0.562955	-3.92377	8.72E-05	0.00304045
FLHvFLL	AT5G56860	2120.48	-2.20149	0.453476	-4.85469	1.21E-06	0.000106154
FLHvFLL	AT3G13510	685.949	-2.19275	0.421387	-5.20364	1.95E-07	2.37E-05
FLHvFLL	AT3G50560	444.744	-2.18855	0.719731	-3.04079	0.00235956	0.0311019
FLHvFLL	AT2G27360	483.265	-2.1862	0.559981	-3.90406	9.46E-05	0.00324083
FLHvFLL	AT1G13650	5584.83	-2.18429	0.756371	-2.88785	0.00387881	0.0430792
FLHvFLL	AT1G27120	594.771	-2.18349	0.608777	-3.58669	0.000334905	0.00812533
FLHvFLL	AT1G80130	1797.11	-2.17874	0.584922	-3.72484	0.000195435	0.00551048
FLHvFLL	AT1G07010	5446.55	-2.17622	0.586621	-3.70975	0.000207463	0.00574861
FLHvFLL	AT4G36230	41.4128	-2.17059	0.672236	-3.22891	0.00124263	0.0206035
FLHvFLL	AT2G34070	1653.08	-2.15431	0.574776	-3.74808	0.000178191	0.00516381
FLHvFLL	AT5G03552	55.2573	-2.15406	0.418561	-5.14634	2.66E-07	3.01E-05
FLHvFLL	AT1G80280	197.669	-2.15096	0.378433	-5.68385	1.32E-08	2.52E-06
FLHvFLL	AT1G07570	534.968	-2.15007	0.528829	-4.06572	4.79E-05	0.00185442
FLHvFLL	AT2G40475	960.465	-2.14966	0.408741	-5.25924	1.45E-07	1.87E-05
FLHvFLL	AT5G03670	32.6292	-2.14051	0.748241	-2.86072	0.0042268	0.0452965
FLHvFLL	AT2G31560	2084.76	-2.13673	0.575493	-3.71287	0.000204923	0.00570857
FLHvFLL	AT3G15270	321.296	-2.13423	0.466289	-4.57705	4.72E-06	0.000308443
FLHvFLL	AT2G34360	164.026	-2.13126	0.721622	-2.95343	0.00314261	0.037771
FLHvFLL	AT2G37100	222.124	-2.12812	0.538365	-3.95292	7.72E-05	0.00273483
FLHvFLL	AT5G02840	6124.81	-2.12748	0.565239	-3.76387	0.000167305	0.00497268
FLHvFLL	AT1G66840	1363.91	-2.12733	0.413978	-5.13875	2.77E-07	3.12E-05
FLHvFLL	AT4G21320	39.0838	-2.11818	0.631155	-3.35603	0.000790703	0.0152477
FLHvFLL	AT4G38860	2125.36	-2.10278	0.611796	-3.43705	0.000588076	0.0122335
FLHvFLL	AT5G57785	72.3315	-2.09485	0.600841	-3.48652	0.000489345	0.0107476
FLHvFLL	AT5G67385	4645.03	-2.09139	0.479357	-4.3629	1.28E-05	0.000671171
FLHvFLL	AT5G49740	10084.2	-2.08511	0.479558	-4.34798	1.37E-05	0.000707865
FLHvFLL	AT1G16720	13760.9	-2.08439	0.527413	-3.9521	7.75E-05	0.00273964
FLHvFLL	AT2G42975	1211.27	-2.0628	0.604048	-3.41496	0.000637908	0.012998
FLHvFLL	AT1G29460	279.365	-2.06237	0.521951	-3.95127	7.77E-05	0.00274449
FLHvFLL	AT5G56840	164.335	-2.05752	0.713226	-2.8848	0.00391657	0.0433966
FLHvFLL	AT1G32780	90.2399	-2.05734	0.601694	-3.41924	0.000627954	0.012858
FLHvFLL	AT4G18970	1597.9	-2.0556	0.471389	-4.36072	1.30E-05	0.000676073
FLHvFLL	AT4G38850	98.7658	-2.05143	0.644306	-3.18394	0.00145283	0.0227406
FLHvFLL	AT2G41310	1288.99	-2.04469	0.503683	-4.05948	4.92E-05	0.00189332
FLHvFLL	AT1G52340	641.608	-2.03816	0.426884	-4.7745	1.80E-06	0.00014626
FLHvFLL	AT3G08730	6399.03	-2.03706	0.542798	-3.75289	0.000174811	0.00511767
FLHvFLL	AT3G21670	7285.3	-2.0327	0.692315	-2.93608	0.00332384	0.0390935
FLHvFLL	AT5G06270	122.877	-2.0326	0.276801	-7.34318	2.09E-13	3.11E-10
FLHvFLL	AT3G15115	457.617	-2.01663	0.487513	-4.13657	3.53E-05	0.00145368
FLHvFLL	AT2G26220	55.7047	-2.00091	0.608139	-3.29021	0.00100112	0.0177972
FLHvFLL	AT2G36970	490.85	-1.99516	0.584881	-3.41122	0.000646721	0.0131008
FLHvFLL	AT4G14750	301.079	-1.99191	0.411577	-4.83971	1.30E-06	0.000113042
FLHvFLL	AT5G64530	62.6183	-1.99017	0.563967	-3.52887	0.000417338	0.00955846
FLHvFLL	AT5G59750	2109.37	-1.9892	0.457294	-4.34994	1.36E-05	0.000703294
FLHvFLL	AT5G48460	570.582	-1.9877	0.38365	-5.18103	2.21E-07	2.57E-05
FLHvFLL	AT3G14170	135.269	-1.98622	0.643098	-3.08852	0.00201153	0.0277583
FLHvFLL	AT5G17600	996.929	-1.97446	0.568684	-3.47198	0.000516635	0.0111821
FLHvFLL	AT1G64625	41.0278	-1.97011	0.625372	-3.1503	0.00163104	0.0243779
FLHvFLL	AT1G29920	292634	-1.96999	0.453665	-4.34238	1.41E-05	0.000722562
FLHvFLL	AT2G30520	8973.66	-1.96636	0.468839	-4.1941	2.74E-05	0.00119333
FLHvFLL	AT4G24780	5756.55	-1.96557	0.442205	-4.44492	8.79E-06	0.000490511
FLHvFLL	AT1G64530	655.288	-1.96456	0.447523	-4.38985	1.13E-05	0.00061155
FLHvFLL	AT1G53680	49.7436	-1.9632	0.637752	-3.07831	0.0020818	0.0285393
FLHvFLL	AT4G17350	376.797	-1.95798	0.576931	-3.3938	0.000689312	0.0137238
FLHvFLL	AT1G48315	23.422	-1.95779	0.598281	-3.27235	0.00106657	0.0185605
FLHvFLL	AT5G47560	7496.42	-1.95603	0.662201	-2.95383	0.00313854	0.0377657
FLHvFLL	AT3G59400	13182.4	-1.95172	0.423875	-4.60447	4.14E-06	0.000278325
FLHvFLL	AT5G65730	7227.65	-1.94904	0.521041	-3.74066	0.000183537	0.00527047
FLHvFLL	AT4G30980	43.8742	-1.94409	0.470422	-4.13264	3.59E-05	0.00147004
FLHvFLL	AT3G08505	734.758	-1.94403	0.416824	-4.66392	3.10E-06	0.000220933
FLHvFLL	AT4G25290	3131.47	-1.94029	0.513349	-3.77967	0.000157036	0.00477562
FLHvFLL	AT5G04190	370.55	-1.93558	0.666817	-2.90271	0.0036995	0.0418987
FLHvFLL	AT1G20870	61.0948	-1.93302	0.429597	-4.49962	6.81E-06	0.00040901
FLHvFLL	AT1G08250	839.082	-1.92723	0.545502	-3.53295	0.000410957	0.00947347
FLHvFLL	AT3G47430	2654.8	-1.92571	0.62116	-3.10018	0.00193402	0.0273282
FLHvFLL	AT1G14280	3095.18	-1.92475	0.461893	-4.1671	3.08E-05	0.00130828
FLHvFLL	AT4G27595	337.358	-1.92322	0.375706	-5.11895	3.07E-07	3.43E-05
FLHvFLL	AT5G64840	39596.7	-1.91823	0.543363	-3.53028	0.000415115	0.00953895
FLHvFLL	AT5G01075	169.345	-1.91508	0.545424	-3.51118	0.000446125	0.0100523
FLHvFLL	AT4G34650	482.361	-1.91342	0.592118	-3.23148	0.00123152	0.0204584
FLHvFLL	AT4G27310	2504.43	-1.91221	0.533119	-3.58683	0.000334719	0.00812533
FLHvFLL	AT5G17310	2816.77	-1.90595	0.625911	-3.04508	0.0023262	0.0309148
FLHvFLL	AT2G10940	30497.4	-1.90234	0.632941	-3.00555	0.002651	0.0335435
FLHvFLL	AT1G67710	49.3927	-1.89923	0.600565	-3.1624	0.00156473	0.0238481
FLHvFLL	AT5G46690	250.945	-1.89693	0.607334	-3.12338	0.00178788	0.0257626
FLHvFLL	AT5G19500	1234.07	-1.89446	0.375386	-5.04671	4.49E-07	4.77E-05
FLHvFLL	AT3G12920	1733.42	-1.89377	0.532012	-3.55964	0.000371359	0.00875526
FLHvFLL	AT2G32960	146.73	-1.89174	0.515915	-3.66677	0.000245637	0.00654131
FLHvFLL	AT4G12390	666.701	-1.88253	0.621105	-3.03094	0.00243793	0.0317327
FLHvFLL	AT5G46500	636.205	-1.88186	0.603904	-3.11616	0.00183221	0.0262923
FLHvFLL	AT4G17880	1189.36	-1.87639	0.456712	-4.10848	3.98E-05	0.00160736
FLHvFLL	AT5G37790	294.071	-1.87525	0.514326	-3.64604	0.000266318	0.0069808
FLHvFLL	AT1G53090	1449.97	-1.87341	0.48431	-3.8682	0.00010964	0.00363118
FLHvFLL	AT4G25050	11321.7	-1.8605	0.495942	-3.75144	0.000175823	0.00512366
FLHvFLL	AT1G62030	139.943	-1.85748	0.430465	-4.31506	1.60E-05	0.000792681
FLHvFLL	AT1G10740	1453.21	-1.8542	0.5018	-3.6951	0.0002198	0.00597931
FLHvFLL	AT4G00955	656	-1.85117	0.554704	-3.33723	0.000846181	0.0160214
FLHvFLL	AT1G70550	365.282	-1.84888	0.396265	-4.66577	3.07E-06	0.0002197
FLHvFLL	AT2G39450	3035.53	-1.84476	0.516	-3.57511	0.000350077	0.00838616
FLHvFLL	AT1G29450	260.444	-1.84206	0.528068	-3.4883	0.000486102	0.010707
FLHvFLL	AT2G21560	272.827	-1.83657	0.596823	-3.07725	0.0020892	0.0285843
FLHvFLL	AT2G39730	503060	-1.8336	0.475122	-3.85923	0.000113746	0.00373162
FLHvFLL	AT3G20830	122.421	-1.83333	0.603516	-3.03775	0.00238353	0.0313319
FLHvFLL	AT3G18750	1174.33	-1.82957	0.45001	-4.06562	4.79E-05	0.00185442
FLHvFLL	AT1G54790	35.268	-1.82816	0.560369	-3.26242	0.00110466	0.0190643
FLHvFLL	AT5G13630	122984	-1.82572	0.383357	-4.76245	1.91E-06	0.000154075
FLHvFLL	AT5G20110	342.421	-1.82546	0.560235	-3.25837	0.00112053	0.019211
FLHvFLL	AT2G26690	3351.19	-1.82458	0.573576	-3.18107	0.00146733	0.0228477
FLHvFLL	AT2G12460	117.917	-1.82278	0.513457	-3.55002	0.000385196	0.00903046
FLHvFLL	AT1G61215	210.176	-1.81527	0.463353	-3.91769	8.94E-05	0.00309866
FLHvFLL	AT2G34720	1918.96	-1.81396	0.501919	-3.61405	0.00030145	0.00759631
FLHvFLL	AT1G63295	63.2778	-1.81088	0.628337	-2.88202	0.00395132	0.0435982
FLHvFLL	AT4G34350	23650.7	-1.81033	0.515393	-3.51253	0.000443869	0.0100122
FLHvFLL	AT4G29310	633.078	-1.8088	0.530072	-3.41236	0.000644024	0.0130864
FLHvFLL	AT5G67030	36031.6	-1.80447	0.565794	-3.18927	0.00142634	0.0224973
FLHvFLL	AT3G21390	1270.48	-1.8014	0.499485	-3.60651	0.00031034	0.00772702
FLHvFLL	AT4G01460	827.786	-1.79609	0.619621	-2.89869	0.00374725	0.0421718
FLHvFLL	AT5G56850	5121.38	-1.79458	0.258929	-6.9308	4.18E-12	3.36E-09
FLHvFLL	AT4G37925	3751.65	-1.79404	0.550295	-3.26015	0.00111355	0.0191543
FLHvFLL	AT1G48480	1225.65	-1.79241	0.319944	-5.60226	2.12E-08	3.62E-06
FLHvFLL	AT5G13770	4771.26	-1.79177	0.516642	-3.46811	0.000524139	0.011286
FLHvFLL	AT2G36895	4697.33	-1.79035	0.463071	-3.86626	0.000110516	0.00365439
FLHvFLL	AT1G29510	184.601	-1.78341	0.443854	-4.01801	5.87E-05	0.00217336
FLHvFLL	AT3G26932	189.077	-1.78174	0.515757	-3.45462	0.000551078	0.0116971
FLHvFLL	AT3G10570	79.1521	-1.77948	0.470504	-3.78207	0.000155532	0.00474126
FLHvFLL	AT3G47580	254.533	-1.77795	0.352552	-5.04309	4.58E-07	4.80E-05
FLHvFLL	AT3G58850	285.855	-1.77757	0.560941	-3.16891	0.0015301	0.0234657
FLHvFLL	AT1G44446	15698.3	-1.77321	0.398151	-4.45361	8.44E-06	0.000474966
FLHvFLL	AT2G46735	757.54	-1.76212	0.552184	-3.19118	0.00141695	0.0224772
FLHvFLL	AT3G60070	255.246	-1.76207	0.484374	-3.63783	0.000274944	0.0071175
FLHvFLL	AT1G62960	3242.88	-1.75635	0.485143	-3.62028	0.000294286	0.00748813
FLHvFLL	AT2G30010	1018.59	-1.74746	0.617542	-2.8297	0.00465921	0.0482897
FLHvFLL	AT1G80520	53.8841	-1.74595	0.522681	-3.34038	0.00083665	0.0158986
FLHvFLL	AT1G04220	454.696	-1.74265	0.462279	-3.76971	0.00016344	0.00487866
FLHvFLL	AT5G67140	652.198	-1.74139	0.513759	-3.38952	0.000700163	0.0139105
FLHvFLL	AT1G56720	396.861	-1.73763	0.567691	-3.06088	0.00220689	0.0297076
FLHvFLL	AT3G51950	5832.31	-1.73719	0.288875	-6.01366	1.81E-09	4.91E-07
FLHvFLL	AT3G12110	668.088	-1.73526	0.546179	-3.17708	0.00148765	0.0230437
FLHvFLL	AT2G41170	510.042	-1.73369	0.367632	-4.71583	2.41E-06	0.000184662
FLHvFLL	AT1G79110	1064.17	-1.73033	0.421146	-4.10862	3.98E-05	0.00160736
FLHvFLL	AT2G05100	166731	-1.72889	0.44335	-3.89961	9.63E-05	0.00329016
FLHvFLL	AT5G37020	1318.18	-1.71929	0.363598	-4.72854	2.26E-06	0.000175405
FLHvFLL	AT5G01260	1695.18	-1.71906	0.46514	-3.69579	0.000219206	0.00597094
FLHvFLL	AT1G10650	1297.71	-1.71584	0.606952	-2.82698	0.00469885	0.0484749
FLHvFLL	AT1G26945	485.586	-1.71519	0.533489	-3.21504	0.00130425	0.0212602
FLHvFLL	AT3G13000	449.186	-1.71381	0.425771	-4.0252	5.69E-05	0.00212847
FLHvFLL	AT5G02120	5483.07	-1.71092	0.534051	-3.20367	0.00135689	0.0218622
FLHvFLL	AT1G70250	1600.47	-1.71029	0.409067	-4.18094	2.90E-05	0.00125321
FLHvFLL	AT1G27370	722.371	-1.70924	0.357799	-4.77711	1.78E-06	0.00014551
FLHvFLL	AT1G78230	1754.19	-1.70765	0.496132	-3.44193	0.000577575	0.0120824
FLHvFLL	AT2G45190	674.22	-1.7063	0.455157	-3.74881	0.000177673	0.00515599
FLHvFLL	AT1G04550	1184.17	-1.69371	0.466155	-3.63335	0.000279763	0.00721441
FLHvFLL	AT4G18740	1933.78	-1.6898	0.490771	-3.44316	0.000574955	0.0120567
FLHvFLL	AT1G35670	1232.06	-1.68824	0.546224	-3.09075	0.0019965	0.0276565
FLHvFLL	AT2G34925	40.8639	-1.68564	0.508651	-3.31395	0.000919883	0.0169863
FLHvFLL	AT1G14350	224.502	-1.68404	0.437152	-3.85229	0.000117017	0.0038329
FLHvFLL	AT1G64390	3831.75	-1.68193	0.399281	-4.21241	2.53E-05	0.00112647
FLHvFLL	AT1G78170	226.586	-1.68036	0.536793	-3.13037	0.00174585	0.0254379
FLHvFLL	AT1G49990	147.074	-1.67456	0.364509	-4.594	4.35E-06	0.000288935
FLHvFLL	AT2G29910	611.838	-1.6743	0.482744	-3.46829	0.000523776	0.011286
FLHvFLL	AT1G66810	31.5666	-1.67284	0.554315	-3.01784	0.00254579	0.0326077
FLHvFLL	AT1G66330	6651.44	-1.6701	0.402709	-4.14715	3.37E-05	0.00140759
FLHvFLL	AT1G69700	661.923	-1.66906	0.353532	-4.72111	2.35E-06	0.000180593
FLHvFLL	AT3G52310	409.016	-1.66351	0.583688	-2.85	0.00437199	0.0462634
FLHvFLL	AT1G50180	366.228	-1.66148	0.502308	-3.3077	0.000940668	0.0171608
FLHvFLL	AT1G06250	51.3582	-1.65283	0.497164	-3.32451	0.000885729	0.016545
FLHvFLL	AT3G47750	363.088	-1.65271	0.573766	-2.88046	0.00397089	0.0437217
FLHvFLL	AT5G10605	43.7889	-1.65141	0.543773	-3.03696	0.00238978	0.0313406
FLHvFLL	AT1G80050	660.928	-1.65138	0.467458	-3.53269	0.000411357	0.00947347
FLHvFLL	AT1G70610	5791.78	-1.64722	0.536515	-3.07021	0.00213905	0.0291138
FLHvFLL	AT1G23205	963.781	-1.64545	0.455088	-3.61567	0.000299573	0.0075673
FLHvFLL	AT5G66580	125.758	-1.6402	0.523449	-3.13345	0.00172767	0.0253394
FLHvFLL	AT3G22810	148.053	-1.63882	0.399363	-4.10358	4.07E-05	0.00163863
FLHvFLL	AT3G27050	1924.9	-1.63862	0.553187	-2.96215	0.00305504	0.0370601
FLHvFLL	AT1G75690	8710.06	-1.63751	0.348744	-4.69545	2.66E-06	0.000196828
FLHvFLL	AT4G35270	1264.99	-1.63561	0.358353	-4.56425	5.01E-06	0.00032084
FLHvFLL	AT5G18290	63.6487	-1.63165	0.564764	-2.88909	0.00386358	0.042971
FLHvFLL	AT5G49730	13866.8	-1.63153	0.565735	-2.88391	0.00392769	0.0434293
FLHvFLL	AT4G22560	93.1018	-1.63049	0.451029	-3.61505	0.000300291	0.00757625
FLHvFLL	AT5G59660	97.728	-1.62506	0.535877	-3.03252	0.00242521	0.0315867
FLHvFLL	AT3G47295	798.268	-1.62382	0.538314	-3.01649	0.00255722	0.0327071
FLHvFLL	AT1G69526	297.845	-1.62285	0.574238	-2.82609	0.00471199	0.0485749
FLHvFLL	AT1G05170	1296.43	-1.62115	0.499479	-3.24568	0.00117172	0.0197112
FLHvFLL	AT2G04170	240.557	-1.61994	0.568258	-2.85071	0.00436216	0.0462013
FLHvFLL	AT1G10360	2893.81	-1.6193	0.324218	-4.99449	5.90E-07	5.90E-05
FLHvFLL	AT2G46710	1296.42	-1.61762	0.513911	-3.14767	0.00164578	0.024493
FLHvFLL	AT5G64770	3847.6	-1.6168	0.477722	-3.3844	0.000713345	0.0141348
FLHvFLL	AT4G01680	38.3349	-1.61596	0.549646	-2.94	0.00328211	0.0387953
FLHvFLL	AT5G09990	147.608	-1.61377	0.479914	-3.36263	0.000772029	0.0149706
FLHvFLL	AT1G70210	525.409	-1.6135	0.487728	-3.30819	0.000939023	0.0171565
FLHvFLL	AT1G49010	1624.18	-1.61182	0.271354	-5.93991	2.85E-09	7.00E-07
FLHvFLL	AT3G26700	371.909	-1.61125	0.368307	-4.37474	1.22E-05	0.000642194
FLHvFLL	AT5G14650	87.9601	-1.61083	0.536123	-3.00459	0.00265938	0.0335991
FLHvFLL	AT2G16500	9132.65	-1.60719	0.552064	-2.91123	0.00360007	0.0412471
FLHvFLL	AT5G47650	804.006	-1.60266	0.411439	-3.89525	9.81E-05	0.00333349
FLHvFLL	AT2G33330	495.514	-1.60207	0.551726	-2.90375	0.00368721	0.0418572
FLHvFLL	AT3G20820	2386.04	-1.60202	0.432615	-3.7031	0.00021298	0.00586258
FLHvFLL	AT1G19070	24.388	-1.60125	0.525697	-3.04596	0.00231941	0.0308456
FLHvFLL	AT4G22200	2478.77	-1.59932	0.395055	-4.04835	5.16E-05	0.00196392
FLHvFLL	AT4G35100	11953.6	-1.5974	0.53413	-2.99066	0.00278375	0.0346763
FLHvFLL	AT1G64860	13267.1	-1.59728	0.349137	-4.57493	4.76E-06	0.000310612
FLHvFLL	AT1G68780	246.882	-1.59394	0.47982	-3.32196	0.000893864	0.0166374
FLHvFLL	AT1G29500	166.946	-1.58971	0.449534	-3.53636	0.000405689	0.00939477
FLHvFLL	AT4G33130	34.5033	-1.58854	0.540462	-2.93922	0.00329037	0.0388098
FLHvFLL	AT5G64940	25867	-1.58596	0.415257	-3.81922	0.000133875	0.00423868
FLHvFLL	AT2G01150	128.331	-1.58418	0.551777	-2.87105	0.00409108	0.0443874
FLHvFLL	AT3G56080	962.274	-1.58191	0.320653	-4.93341	8.08E-07	7.55E-05
FLHvFLL	AT1G68570	3281.91	-1.57881	0.426704	-3.7	0.000215597	0.00590346
FLHvFLL	AT2G45960	45810.4	-1.57468	0.471105	-3.34253	0.000830195	0.0158192
FLHvFLL	AT2G31750	921.124	-1.56249	0.496202	-3.14889	0.0016389	0.0244263
FLHvFLL	AT3G25585	1953.73	-1.55596	0.505157	-3.08015	0.00206894	0.0284189
FLHvFLL	AT3G53190	430.764	-1.55507	0.397166	-3.91542	9.02E-05	0.00311755
FLHvFLL	AT2G21880	174.866	-1.55491	0.336954	-4.61461	3.94E-06	0.000271203
FLHvFLL	AT1G09440	300.524	-1.553	0.294432	-5.27457	1.33E-07	1.77E-05
FLHvFLL	AT3G12345	5387.74	-1.55279	0.426325	-3.64226	0.000270251	0.00702216
FLHvFLL	AT5G35970	25361.9	-1.55064	0.517397	-2.997	0.00272649	0.0341246
FLHvFLL	AT5G12360	78.8518	-1.54819	0.541433	-2.85943	0.004244	0.0453944
FLHvFLL	AT4G14096	322.996	-1.54718	0.402853	-3.84057	0.00012275	0.00398316
FLHvFLL	AT5G15910	1308.79	-1.54697	0.525422	-2.94424	0.00323745	0.0384897
FLHvFLL	AT1G05540	211.093	-1.54196	0.505015	-3.0533	0.00226336	0.0303113
FLHvFLL	AT2G04790	896.045	-1.5419	0.485081	-3.17865	0.00147962	0.0229704
FLHvFLL	AT2G23755	77.8263	-1.53597	0.531376	-2.89055	0.00384564	0.0427942
FLHvFLL	AT2G40711	39.4993	-1.53563	0.444432	-3.45526	0.000549758	0.0116929
FLHvFLL	AT2G23420	3471.4	-1.53461	0.508765	-3.01635	0.00255839	0.0327071
FLHvFLL	AT3G26310	939.687	-1.52206	0.491001	-3.0999	0.00193584	0.0273282
FLHvFLL	AT2G46450	4721.87	-1.51686	0.526511	-2.88096	0.00396465	0.0436991
FLHvFLL	AT5G19090	1091.01	-1.51591	0.466849	-3.24711	0.00116583	0.0196486
FLHvFLL	AT1G70505	352.919	-1.51495	0.384335	-3.94174	8.09E-05	0.00284149
FLHvFLL	AT3G13040	3965.03	-1.51245	0.329458	-4.59071	4.42E-06	0.000292602
FLHvFLL	AT4G02420	1211.36	-1.50967	0.481422	-3.13585	0.00171359	0.0252144
FLHvFLL	AT3G51150	1290.96	-1.50816	0.309243	-4.87694	1.08E-06	9.61E-05
FLHvFLL	AT1G12900	82881.7	-1.50213	0.503428	-2.98381	0.00284684	0.0352153
FLHvFLL	AT1G17140	1123.63	-1.49594	0.309239	-4.83749	1.31E-06	0.000113839
FLHvFLL	AT3G60080	698.921	-1.49552	0.496857	-3.00995	0.0026129	0.0332023
FLHvFLL	AT5G50240	746.627	-1.49176	0.515722	-2.89257	0.00382103	0.0426797
FLHvFLL	AT1G68870	123.35	-1.48991	0.436632	-3.41227	0.000644245	0.0130864
FLHvFLL	AT1G75110	50.384	-1.48791	0.432125	-3.44324	0.000574799	0.0120567
FLHvFLL	AT4G13572	517.734	-1.4872	0.511505	-2.9075	0.00364335	0.0414948
FLHvFLL	AT2G34920	121.878	-1.48472	0.49396	-3.00576	0.00264921	0.0335412
FLHvFLL	AT4G37080	1403.77	-1.48362	0.328845	-4.51159	6.43E-06	0.000389136
FLHvFLL	AT3G63445	182.789	-1.47964	0.323477	-4.57417	4.78E-06	0.000310772
FLHvFLL	AT1G55360	1732.07	-1.47694	0.398221	-3.70884	0.000208214	0.00576178
FLHvFLL	AT2G19580	49.7687	-1.47604	0.48524	-3.04187	0.00235115	0.0310485
FLHvFLL	AT4G36540	2370.51	-1.47227	0.402813	-3.65498	0.000257206	0.00678976
FLHvFLL	AT2G05070	135608	-1.46944	0.505336	-2.90785	0.00363924	0.0414706
FLHvFLL	AT1G64080	262.599	-1.46823	0.460288	-3.1898	0.0014237	0.0224871
FLHvFLL	AT5G03140	573.535	-1.46615	0.372479	-3.9362	8.28E-05	0.00289802
FLHvFLL	AT1G32520	1452.15	-1.46536	0.479008	-3.05916	0.00221962	0.0298212
FLHvFLL	AT4G15500	139.076	-1.46351	0.459401	-3.1857	0.00144407	0.0226545
FLHvFLL	AT1G33260	590.786	-1.46239	0.447775	-3.2659	0.00109118	0.0189081
FLHvFLL	AT3G12610	713.513	-1.45777	0.393973	-3.70018	0.000215446	0.00590346
FLHvFLL	AT1G71340	1630.72	-1.45517	0.383542	-3.79403	0.00014822	0.00456138
FLHvFLL	AT1G26560	2917.39	-1.4546	0.297904	-4.8828	1.05E-06	9.37E-05
FLHvFLL	AT5G02830	4460.97	-1.45342	0.446589	-3.25449	0.00113597	0.0193328
FLHvFLL	AT3G09160	499.315	-1.45243	0.424589	-3.42079	0.000624388	0.0127975
FLHvFLL	AT5G10600	655.222	-1.45177	0.491545	-2.95348	0.00314211	0.037771
FLHvFLL	AT2G42190	2364.08	-1.45135	0.413988	-3.50577	0.000455293	0.0101819
FLHvFLL	AT3G02830	6625.09	-1.45047	0.468372	-3.09683	0.00195602	0.0274462
FLHvFLL	AT1G05690	398.985	-1.45005	0.508126	-2.85373	0.00432096	0.0459047
FLHvFLL	AT3G56060	770.953	-1.44889	0.445718	-3.25068	0.00115128	0.0194909
FLHvFLL	AT1G18610	369.304	-1.44517	0.355037	-4.07048	4.69E-05	0.00182971
FLHvFLL	AT4G33000	1147.68	-1.44445	0.309566	-4.66604	3.07E-06	0.0002197
FLHvFLL	AT1G02180	94.2259	-1.44123	0.338849	-4.25331	2.11E-05	0.000985398
FLHvFLL	AT2G32720	469.073	-1.44114	0.290535	-4.96028	7.04E-07	6.79E-05
FLHvFLL	AT2G30790	496.605	-1.43489	0.442114	-3.24552	0.00117238	0.0197112
FLHvFLL	AT5G11420	6211.96	-1.43161	0.352382	-4.06268	4.85E-05	0.00187103
FLHvFLL	AT3G55990	103.274	-1.43085	0.41503	-3.44758	0.000565623	0.0119209
FLHvFLL	AT2G12462	219.195	-1.43054	0.496759	-2.87975	0.00397995	0.0437522
FLHvFLL	AT3G26650	120214	-1.43045	0.500926	-2.85561	0.00429542	0.0457717
FLHvFLL	AT3G52920	1792.06	-1.43018	0.474591	-3.01349	0.00258258	0.0329173
FLHvFLL	AT3G17050	456.655	-1.42519	0.339752	-4.1948	2.73E-05	0.00119215
FLHvFLL	AT3G56370	1016.9	-1.42488	0.476661	-2.9893	0.00279619	0.0347484
FLHvFLL	AT4G37550	1998.29	-1.42219	0.408892	-3.47817	0.000504853	0.0109935
FLHvFLL	AT3G17640	353.209	-1.42161	0.387622	-3.66751	0.000244924	0.00653496
FLHvFLL	AT1G64670	468.928	-1.42083	0.34286	-4.14406	3.41E-05	0.00142388
FLHvFLL	AT1G29170	567.435	-1.41687	0.377622	-3.75208	0.000175372	0.00511767
FLHvFLL	AT5G64460	2914.08	-1.40856	0.397802	-3.54085	0.000398845	0.00927748
FLHvFLL	AT4G32890	142.944	-1.40758	0.484009	-2.90817	0.00363553	0.0414706
FLHvFLL	AT2G13128	28.3034	-1.40633	0.48123	-2.92236	0.00347389	0.0403129
FLHvFLL	AT5G06970	2247.69	-1.4059	0.333725	-4.21274	2.52E-05	0.00112647
FLHvFLL	AT5G27290	1786.46	-1.40464	0.326959	-4.29606	1.74E-05	0.000847512
FLHvFLL	AT3G22420	2357.32	-1.40393	0.362339	-3.87463	0.000106788	0.00355933
FLHvFLL	AT2G38980	833.334	-1.40144	0.414282	-3.38281	0.000717488	0.0141899
FLHvFLL	AT5G64040	59081.9	-1.39904	0.441221	-3.17084	0.00152	0.0233369
FLHvFLL	AT2G46780	191.891	-1.38957	0.426371	-3.25906	0.00111783	0.0191804
FLHvFLL	AT2G28315	47.7246	-1.38931	0.400438	-3.46946	0.000521498	0.011264
FLHvFLL	AT5G65640	193.02	-1.38871	0.428253	-3.24273	0.00118391	0.0198412
FLHvFLL	AT5G15310	951.845	-1.38726	0.294512	-4.71038	2.47E-06	0.000187601
FLHvFLL	AT1G04530	4836.43	-1.38699	0.392036	-3.53792	0.000403287	0.00935994
FLHvFLL	AT2G30890	75.4327	-1.38532	0.491105	-2.82083	0.00479001	0.0490641
FLHvFLL	AT5G16240	558.027	-1.38504	0.476577	-2.90623	0.0036581	0.0415946
FLHvFLL	AT4G24910	47.0831	-1.38448	0.372075	-3.72098	0.000198453	0.00555801
FLHvFLL	AT1G62250	3166.99	-1.3833	0.433586	-3.19037	0.00142092	0.0224772
FLHvFLL	AT5G36700	133.434	-1.38292	0.466627	-2.96365	0.0030401	0.036928
FLHvFLL	AT5G49300	49.4009	-1.38167	0.45705	-3.02302	0.00250269	0.0322536
FLHvFLL	AT2G24580	709.272	-1.38133	0.44425	-3.10935	0.00187502	0.0266683
FLHvFLL	AT1G15100	571.632	-1.38005	0.454377	-3.03723	0.00238762	0.0313319
FLHvFLL	AT2G33360	585.539	-1.37942	0.389401	-3.54243	0.000396466	0.00923244
FLHvFLL	AT4G05090	1609.03	-1.37708	0.413497	-3.33033	0.000867424	0.0163199
FLHvFLL	AT5G49230	896.53	-1.37705	0.319587	-4.30885	1.64E-05	0.000809482
FLHvFLL	AT3G19080	359.527	-1.36795	0.351277	-3.89423	9.85E-05	0.00334217
FLHvFLL	AT5G34800	104.641	-1.3646	0.355849	-3.83476	0.000125686	0.00405324
FLHvFLL	AT2G37640	573.76	-1.36098	0.386739	-3.51913	0.000432972	0.00982959
FLHvFLL	AT3G23840	518.958	-1.35939	0.458035	-2.96788	0.00299857	0.0367166
FLHvFLL	AT1G50890	332.408	-1.35884	0.346336	-3.92346	8.73E-05	0.00304045
FLHvFLL	AT3G61310	549.996	-1.35553	0.297186	-4.56122	5.09E-06	0.000323886
FLHvFLL	AT3G25670	107.552	-1.35374	0.42838	-3.16015	0.00157688	0.0239285
FLHvFLL	AT1G15260	866.429	-1.35044	0.302272	-4.46763	7.91E-06	0.000457131
FLHvFLL	AT5G57960	3323.09	-1.34619	0.394538	-3.41205	0.000644755	0.0130864
FLHvFLL	AT2G46810	537.262	-1.3443	0.400174	-3.35928	0.000781446	0.0151111
FLHvFLL	AT5G54690	45.3511	-1.34277	0.475167	-2.82589	0.00471498	0.0485818
FLHvFLL	AT3G18070	79.8477	-1.34111	0.463269	-2.89489	0.00379287	0.0425017
FLHvFLL	AT1G52550	460.732	-1.33858	0.470667	-2.84401	0.004455	0.0469226
FLHvFLL	AT2G47160	661.722	-1.33538	0.407507	-3.27694	0.00104939	0.0183227
FLHvFLL	AT2G31110	383.653	-1.33342	0.405109	-3.29151	0.000996524	0.0177574
FLHvFLL	AT1G04350	4458.88	-1.33058	0.413946	-3.21438	0.00130726	0.0212927
FLHvFLL	AT4G16490	5463.64	-1.32917	0.447831	-2.96801	0.00299733	0.0367166
FLHvFLL	AT3G05345	1373.42	-1.329	0.379455	-3.50239	0.000461104	0.0102984
FLHvFLL	AT4G32295	217.389	-1.32872	0.424646	-3.12901	0.00175395	0.0254999
FLHvFLL	AT5G43870	1491.08	-1.32814	0.313914	-4.23091	2.33E-05	0.00105815
FLHvFLL	AT1G23890	90.6816	-1.32559	0.318358	-4.16383	3.13E-05	0.00132181
FLHvFLL	AT5G46730	431.942	-1.3237	0.361047	-3.66628	0.000246103	0.00654131
FLHvFLL	AT2G33250	1643.61	-1.32338	0.380325	-3.4796	0.000502171	0.0109715
FLHvFLL	AT3G48720	2063.65	-1.32269	0.327273	-4.04156	5.31E-05	0.00200911
FLHvFLL	AT3G49650	297.868	-1.31951	0.323323	-4.08108	4.48E-05	0.00177323
FLHvFLL	AT1G22630	3582.98	-1.31863	0.396829	-3.32291	0.00089083	0.0166134
FLHvFLL	AT1G50290	370.945	-1.31567	0.425346	-3.09318	0.00198025	0.0276005
FLHvFLL	AT1G02335	204.372	-1.3145	0.433331	-3.03347	0.0024176	0.0315271
FLHvFLL	AT3G55330	6932.84	-1.3133	0.294022	-4.46667	7.94E-06	0.000457906
FLHvFLL	AT5G48545	1549.11	-1.31022	0.314817	-4.16185	3.16E-05	0.00133065
FLHvFLL	AT1G14290	953.58	-1.30893	0.422456	-3.09838	0.0019458	0.0273949
FLHvFLL	AT5G08720	2835.6	-1.30301	0.380394	-3.42543	0.000613822	0.0126306
FLHvFLL	AT5G65683	510.962	-1.30297	0.30467	-4.27665	1.90E-05	0.00090271
FLHvFLL	AT4G25150	54.6477	-1.29982	0.44262	-2.93665	0.00331782	0.0390737
FLHvFLL	AT4G27435	141.726	-1.29736	0.41069	-3.15899	0.00158318	0.0239891
FLHvFLL	AT4G39330	5395.24	-1.29729	0.311989	-4.15813	3.21E-05	0.00134978
FLHvFLL	AT1G05900	1423.03	-1.29622	0.324804	-3.99077	6.59E-05	0.00238987
FLHvFLL	AT1G67400	149.115	-1.29568	0.421979	-3.07049	0.00213708	0.0291059
FLHvFLL	AT1G77580	639.146	-1.29367	0.345773	-3.74138	0.000183014	0.00527047
FLHvFLL	AT1G03930	2493.58	-1.29322	0.268171	-4.82238	1.42E-06	0.000120807
FLHvFLL	AT5G25590	403.277	-1.29162	0.426739	-3.02672	0.00247225	0.0319607
FLHvFLL	AT5G04660	193.985	-1.2913	0.370329	-3.4869	0.000488647	0.0107436
FLHvFLL	AT1G19700	2461.09	-1.28944	0.388941	-3.31526	0.000915581	0.0169659
FLHvFLL	AT3G11490	553.459	-1.28738	0.365717	-3.52015	0.00043131	0.00980313
FLHvFLL	AT2G47930	341.622	-1.28626	0.448035	-2.8709	0.00409305	0.0443874
FLHvFLL	AT5G56040	824.352	-1.28599	0.426164	-3.0176	0.00254788	0.0326144
FLHvFLL	AT5G58870	6631.03	-1.28526	0.391116	-3.28614	0.0010157	0.0179902
FLHvFLL	AT1G61210	2142.48	-1.28468	0.422102	-3.04353	0.00233819	0.0310148
FLHvFLL	AT4G24510	976.464	-1.28264	0.355844	-3.6045	0.000312751	0.00776852
FLHvFLL	AT1G02350	138.289	-1.28132	0.422873	-3.03004	0.00244523	0.0318078
FLHvFLL	AT3G10060	6833.95	-1.28116	0.414657	-3.08969	0.00200368	0.0276684
FLHvFLL	AT1G33811	948.288	-1.28007	0.443752	-2.88465	0.00391849	0.0433966
FLHvFLL	AT5G17230	21468	-1.27696	0.41534	-3.07449	0.00210865	0.0287959
FLHvFLL	AT1G51060	2050.75	-1.27456	0.331822	-3.84109	0.000122489	0.00398316
FLHvFLL	AT1G32240	201.153	-1.27361	0.312372	-4.07724	4.56E-05	0.00179411
FLHvFLL	AT3G28040	2251.74	-1.27322	0.293516	-4.33781	1.44E-05	0.000734146
FLHvFLL	AT1G73110	3058.91	-1.27011	0.361432	-3.51411	0.000441222	0.00997411
FLHvFLL	AT1G10850	318.788	-1.26837	0.314789	-4.02926	5.60E-05	0.00209974
FLHvFLL	AT2G39470	9850.08	-1.26732	0.368599	-3.43822	0.000585557	0.0122054
FLHvFLL	AT5G05330	74.2827	-1.26701	0.351202	-3.60763	0.00030901	0.00770309
FLHvFLL	AT1G23310	130230	-1.26321	0.443256	-2.84983	0.00437423	0.0462634
FLHvFLL	AT1G19950	234.541	-1.26218	0.363367	-3.47356	0.000513604	0.0111281
FLHvFLL	AT3G10230	4521.31	-1.25986	0.439492	-2.86663	0.00414874	0.0447588
FLHvFLL	AT4G14740	1096.34	-1.25527	0.290683	-4.31836	1.57E-05	0.000789426
FLHvFLL	AT5G63530	4311.35	-1.25444	0.290676	-4.31559	1.59E-05	0.000792639
FLHvFLL	AT5G65890	795.911	-1.25233	0.426857	-2.93385	0.00334783	0.0393208
FLHvFLL	AT5G13360	761.984	-1.24943	0.439544	-2.84257	0.00447518	0.0470638
FLHvFLL	AT5G41050	674.452	-1.24356	0.433691	-2.86738	0.00413884	0.0446982
FLHvFLL	AT3G09580	1026.84	-1.24306	0.326948	-3.80202	0.000143522	0.00444959
FLHvFLL	AT5G44190	6617.93	-1.24243	0.386595	-3.21378	0.00131	0.0213207
FLHvFLL	AT5G16540	1576.63	-1.23962	0.268716	-4.61312	3.97E-06	0.000271365
FLHvFLL	AT2G30960	397.137	-1.23658	0.345699	-3.57705	0.000347495	0.00835309
FLHvFLL	AT2G20100	227.638	-1.23531	0.301354	-4.09921	4.15E-05	0.00166023
FLHvFLL	AT1G79630	246.086	-1.23412	0.353445	-3.49168	0.000479986	0.0106315
FLHvFLL	AT2G46250	850.083	-1.23176	0.361347	-3.40881	0.000652461	0.0131787
FLHvFLL	AT5G53880	1763.47	-1.22894	0.337468	-3.64164	0.000270906	0.00703041
FLHvFLL	AT1G65295	540.374	-1.22475	0.392047	-3.12399	0.00178418	0.0257447
FLHvFLL	AT1G18650	626.088	-1.2231	0.313942	-3.89596	9.78E-05	0.00333259
FLHvFLL	AT1G69420	1750.41	-1.22135	0.277937	-4.39434	1.11E-05	0.000600933
FLHvFLL	AT5G14060	7805.11	-1.2194	0.357465	-3.41124	0.000646692	0.0131008
FLHvFLL	AT4G03270	57.9438	-1.21836	0.3639	-3.34806	0.000813791	0.0155973
FLHvFLL	AT1G18460	2212.64	-1.21781	0.432209	-2.81765	0.00483758	0.0492372
FLHvFLL	AT1G10380	222.24	-1.2176	0.381573	-3.19101	0.00141776	0.0224772
FLHvFLL	AT1G12244	383.737	-1.21473	0.318247	-3.81693	0.000135125	0.00424657
FLHvFLL	AT3G10760	892.085	-1.21335	0.21695	-5.59277	2.23E-08	3.76E-06
FLHvFLL	AT1G02010	544.208	-1.21278	0.322952	-3.7553	0.000173135	0.00508082
FLHvFLL	AT2G19400	314.236	-1.21255	0.301328	-4.02401	5.72E-05	0.00213176
FLHvFLL	AT3G16370	7624.5	-1.21167	0.294789	-4.11032	3.95E-05	0.00160078
FLHvFLL	AT5G60370	441.063	-1.20953	0.321432	-3.76294	0.000167927	0.00497699
FLHvFLL	AT4G37560	3321.44	-1.2058	0.425548	-2.83352	0.00460377	0.047991
FLHvFLL	AT2G07680	571.091	-1.20532	0.300146	-4.01577	5.93E-05	0.00218425
FLHvFLL	AT1G72310	283.376	-1.20043	0.295017	-4.06902	4.72E-05	0.00183784
FLHvFLL	AT1G80850	494.162	-1.20005	0.383259	-3.13116	0.00174115	0.0254174
FLHvFLL	AT4G30400	356.222	-1.19896	0.342504	-3.50057	0.000464271	0.0103273
FLHvFLL	AT4G37650	305.538	-1.19849	0.406352	-2.94938	0.0031841	0.0380942
FLHvFLL	AT2G47450	17341	-1.19578	0.329155	-3.63289	0.00028026	0.00721441
FLHvFLL	AT3G54690	1010.07	-1.1955	0.282189	-4.23651	2.27E-05	0.00103878
FLHvFLL	AT3G22104	703.028	-1.19462	0.33203	-3.59794	0.000320749	0.00790134
FLHvFLL	AT2G31230	507.946	-1.19436	0.316547	-3.77308	0.000161245	0.00486182
FLHvFLL	AT2G10931	37.9494	-1.19386	0.419317	-2.84715	0.00441123	0.0465791
FLHvFLL	AT5G58380	930.435	-1.19338	0.41705	-2.86149	0.00421657	0.0452333
FLHvFLL	AT2G21830	186.748	-1.19244	0.365856	-3.25931	0.00111683	0.0191792
FLHvFLL	AT5G38410	272948	-1.18926	0.362617	-3.27966	0.00103931	0.0182381
FLHvFLL	AT2G23180	142.375	-1.18534	0.35698	-3.32045	0.000898724	0.016698
FLHvFLL	AT2G01260	1361.89	-1.18365	0.344693	-3.43392	0.000594918	0.0123267
FLHvFLL	AT4G14540	1526.33	-1.1799	0.282771	-4.17262	3.01E-05	0.0012848
FLHvFLL	AT4G16980	13142.1	-1.17688	0.40439	-2.91026	0.00361124	0.0412868
FLHvFLL	AT3G56940	74309.7	-1.17322	0.326961	-3.58824	0.000332914	0.00811479
FLHvFLL	AT5G03250	78.8536	-1.16906	0.401589	-2.91108	0.00360183	0.0412471
FLHvFLL	AT4G32710	289.323	-1.16784	0.289947	-4.02778	5.63E-05	0.00210921
FLHvFLL	AT5G15790	260.44	-1.16654	0.320084	-3.64448	0.000267936	0.00699082
FLHvFLL	AT2G22670	5172.01	-1.1665	0.277983	-4.19631	2.71E-05	0.0011892
FLHvFLL	AT1G61600	142.493	-1.16571	0.375189	-3.107	0.00188995	0.026844
FLHvFLL	AT1G03440	768.234	-1.16428	0.375103	-3.10389	0.00190995	0.0270911
FLHvFLL	AT2G42220	12487.1	-1.16321	0.312096	-3.72709	0.0001937	0.00548379
FLHvFLL	AT5G45950	2526.81	-1.16079	0.250851	-4.62741	3.70E-06	0.000259247
FLHvFLL	AT5G65820	150.444	-1.1599	0.263229	-4.40642	1.05E-05	0.000574012
FLHvFLL	AT3G54430	125.186	-1.15962	0.351113	-3.30269	0.000957615	0.017302
FLHvFLL	AT4G37330	1465	-1.15842	0.394501	-2.93642	0.00332028	0.0390737
FLHvFLL	AT2G32430	330.669	-1.15757	0.350529	-3.30235	0.00095878	0.0173053
FLHvFLL	AT5G20410	229.124	-1.15644	0.40213	-2.87579	0.00403023	0.0440211
FLHvFLL	AT2G27770	261.918	-1.15563	0.369348	-3.12884	0.00175499	0.0254999
FLHvFLL	AT1G32740	113.465	-1.15331	0.3193	-3.61201	0.000303833	0.00763792
FLHvFLL	AT5G44510	1082.76	-1.15215	0.308462	-3.73513	0.000187615	0.0053462
FLHvFLL	AT1G73660	2386.2	-1.152	0.347903	-3.31125	0.000928795	0.0170743
FLHvFLL	AT4G22730	382.14	-1.14939	0.267708	-4.29345	1.76E-05	0.000853596
FLHvFLL	AT5G19290	1206.61	-1.14608	0.303961	-3.7705	0.000162919	0.00487866
FLHvFLL	AT3G04310	338.087	-1.14566	0.304184	-3.76633	0.000165663	0.00493088
FLHvFLL	AT3G11900	1536.47	-1.14519	0.399756	-2.86472	0.00417385	0.044892
FLHvFLL	AT1G34640	176.232	-1.14367	0.321133	-3.56136	0.000368945	0.0087082
FLHvFLL	AT3G11280	2359.44	-1.14279	0.35524	-3.21695	0.0012956	0.0211855
FLHvFLL	AT4G24790	414.925	-1.14251	0.329809	-3.46415	0.000531902	0.0113944
FLHvFLL	AT2G16070	1717	-1.13935	0.38426	-2.96504	0.00302644	0.0368532
FLHvFLL	AT1G63260	717.41	-1.13806	0.326266	-3.48814	0.0004864	0.010707
FLHvFLL	AT1G07700	3315.04	-1.13738	0.392824	-2.89538	0.00378698	0.0424814
FLHvFLL	AT4G20300	1190.55	-1.13588	0.307118	-3.69851	0.000216873	0.00592285
FLHvFLL	AT3G50530	866.566	-1.13484	0.399678	-2.8394	0.00451987	0.0474144
FLHvFLL	AT2G40020	676.622	-1.13411	0.394032	-2.87823	0.00399916	0.0439118
FLHvFLL	AT1G77930	4767.5	-1.13326	0.374393	-3.02691	0.00247065	0.0319607
FLHvFLL	AT1G71330	107.179	-1.13308	0.400045	-2.83239	0.00462016	0.0480359
FLHvFLL	AT3G04485	206.669	-1.13306	0.39088	-2.89875	0.00374652	0.0421718
FLHvFLL	AT5G47540	1239.69	-1.13302	0.305845	-3.70456	0.000211756	0.00583659
FLHvFLL	AT2G32690	9125.55	-1.13225	0.266756	-4.24451	2.19E-05	0.00101352
FLHvFLL	AT2G31450	681.742	-1.13037	0.300878	-3.75691	0.000172026	0.00505539
FLHvFLL	AT1G31440	2343.42	-1.12389	0.313943	-3.57993	0.000343692	0.00827121
FLHvFLL	AT2G05310	7124.86	-1.11991	0.28601	-3.91564	9.02E-05	0.00311755
FLHvFLL	AT2G01505	78.6739	-1.11443	0.341459	-3.26372	0.00109958	0.0190081
FLHvFLL	AT1G67480	2817.48	-1.11373	0.313855	-3.54855	0.000387362	0.00904999
FLHvFLL	AT5G03260	191.264	-1.11336	0.392949	-2.83335	0.00460632	0.047991
FLHvFLL	AT2G34710	929.033	-1.11131	0.263861	-4.21175	2.53E-05	0.00112735
FLHvFLL	AT5G61670	4775.96	-1.10803	0.34225	-3.23748	0.00120591	0.0200969
FLHvFLL	AT3G56590	1106.3	-1.10742	0.309754	-3.57517	0.000350002	0.00838616
FLHvFLL	AT5G18460	686.858	-1.10616	0.341952	-3.23484	0.00121711	0.0202512
FLHvFLL	AT5G47620	2101.14	-1.10536	0.379026	-2.91633	0.00354177	0.0408282
FLHvFLL	AT1G15290	6556.27	-1.10385	0.298505	-3.69794	0.000217359	0.00592837
FLHvFLL	AT4G15630	1255.87	-1.10344	0.386114	-2.85781	0.00426581	0.0455042
FLHvFLL	AT2G24280	4599.96	-1.10125	0.276411	-3.98409	6.77E-05	0.00244527
FLHvFLL	AT2G17340	3193.14	-1.09587	0.359341	-3.04966	0.00229099	0.0306028
FLHvFLL	AT1G31650	1480.94	-1.0955	0.215903	-5.07405	3.89E-07	4.19E-05
FLHvFLL	AT3G17040	7232.49	-1.09452	0.281443	-3.88898	0.000100667	0.00340423
FLHvFLL	AT5G27300	586.086	-1.09443	0.37781	-2.89678	0.00377009	0.0423374
FLHvFLL	AT5G45460	88.0472	-1.09256	0.366884	-2.97795	0.00290188	0.0357411
FLHvFLL	AT3G11670	4133.55	-1.0892	0.337101	-3.23109	0.0012332	0.0204699
FLHvFLL	AT1G14840	1412.82	-1.08843	0.246486	-4.4158	1.01E-05	0.00055549
FLHvFLL	AT4G12990	259.544	-1.08815	0.304718	-3.57103	0.000355583	0.00848883
FLHvFLL	AT1G12330	410.434	-1.08705	0.297433	-3.65478	0.000257402	0.00678976
FLHvFLL	AT2G43900	1157.03	-1.08294	0.336552	-3.21775	0.001292	0.0211431
FLHvFLL	AT1G42550	5460.95	-1.07893	0.359711	-2.99943	0.00270484	0.0340773
FLHvFLL	AT2G03280	330.035	-1.0738	0.252744	-4.24857	2.15E-05	0.00099976
FLHvFLL	AT1G08810	373.402	-1.07229	0.306197	-3.50197	0.000461838	0.0102984
FLHvFLL	AT5G13920	88.2591	-1.07221	0.292752	-3.6625	0.000249761	0.00663012
FLHvFLL	AT4G00755	551.507	-1.06955	0.235316	-4.54517	5.49E-06	0.000343173
FLHvFLL	AT4G39710	3950.46	-1.06849	0.32536	-3.28402	0.00102339	0.0180959
FLHvFLL	AT5G54260	228.034	-1.06701	0.261935	-4.07356	4.63E-05	0.00180905
FLHvFLL	AT3G19800	3848.06	-1.06601	0.323737	-3.29284	0.000991818	0.0177432
FLHvFLL	AT4G09920	54.2593	-1.06485	0.322323	-3.30366	0.000954321	0.0172697
FLHvFLL	AT1G52230	54298.2	-1.06455	0.326978	-3.25571	0.00113107	0.0193125
FLHvFLL	AT1G26820	101.792	-1.06183	0.293636	-3.61614	0.000299024	0.00756606
FLHvFLL	AT5G47900	442.404	-1.06183	0.375518	-2.82764	0.00468929	0.0484749
FLHvFLL	AT5G63700	1109.25	-1.06038	0.295712	-3.58586	0.000335975	0.00813403
FLHvFLL	AT3G16220	2013.25	-1.05989	0.37655	-2.81473	0.00488183	0.0494943
FLHvFLL	AT1G78995	1288.11	-1.05909	0.26487	-3.99853	6.37E-05	0.00232086
FLHvFLL	AT3G56480	541.021	-1.05761	0.338696	-3.1226	0.00179263	0.0258131
FLHvFLL	AT4G10340	301024	-1.05707	0.332288	-3.1812	0.00146665	0.0228477
FLHvFLL	AT2G42690	7673.14	-1.05671	0.265157	-3.98524	6.74E-05	0.00244162
FLHvFLL	AT1G68830	8998.28	-1.05503	0.358127	-2.94598	0.00321938	0.0383808
FLHvFLL	AT4G30570	163.61	-1.055	0.341427	-3.08996	0.00200184	0.0276684
FLHvFLL	AT3G04860	108.025	-1.05342	0.363942	-2.89446	0.0037981	0.0425375
FLHvFLL	AT4G04850	5941.81	-1.0524	0.349114	-3.0145	0.00257403	0.0328284
FLHvFLL	AT1G51500	5951.32	-1.05125	0.364114	-2.88716	0.00388735	0.0431434
FLHvFLL	AT1G51340	742.915	-1.04955	0.334981	-3.13316	0.00172935	0.0253394
FLHvFLL	AT1G65230	4339.53	-1.04833	0.298794	-3.50853	0.000450598	0.0101312
FLHvFLL	AT5G02670	424.087	-1.04687	0.326314	-3.20815	0.00133591	0.0215909
FLHvFLL	AT1G49580	598.687	-1.04607	0.326563	-3.20328	0.00135872	0.0218747
FLHvFLL	AT2G28950	3122.25	-1.04601	0.369575	-2.83031	0.00465027	0.0482726
FLHvFLL	AT2G29360	4710.63	-1.04379	0.309496	-3.37253	0.000744799	0.0145918
FLHvFLL	AT4G29990	143.622	-1.04151	0.315706	-3.299	0.000970315	0.0174833
FLHvFLL	AT5G49215	582.852	-1.04102	0.319232	-3.26102	0.00111012	0.0191111
FLHvFLL	AT3G54220	1004.35	-1.0408	0.283539	-3.67075	0.000241839	0.0064775
FLHvFLL	AT5G11460	133.504	-1.0402	0.288783	-3.60201	0.000315762	0.00782466
FLHvFLL	AT5G15050	722.72	-1.03693	0.260419	-3.98179	6.84E-05	0.00246053
FLHvFLL	AT2G40260	272.126	-1.03213	0.240687	-4.28825	1.80E-05	0.000865779
FLHvFLL	AT1G20650	1977.05	-1.03096	0.356241	-2.894	0.00380374	0.0425429
FLHvFLL	AT2G45023	212.124	-1.02966	0.332696	-3.0949	0.00196878	0.0275295
FLHvFLL	AT3G02690	3243.74	-1.02879	0.35338	-2.91128	0.00359956	0.0412471
FLHvFLL	AT5G56210	857.325	-1.02521	0.341197	-3.00475	0.00265803	0.0335991
FLHvFLL	AT3G15520	2786.35	-1.02463	0.243749	-4.20363	2.63E-05	0.00116029
FLHvFLL	AT2G32410	335.8	-1.02347	0.209288	-4.89026	1.01E-06	9.14E-05
FLHvFLL	AT1G70760	3667.17	-1.02273	0.355441	-2.87734	0.00401041	0.0439482
FLHvFLL	AT4G19830	894.326	-1.01776	0.309664	-3.28667	0.00101378	0.0179726
FLHvFLL	AT3G59140	1001.25	-1.01718	0.309348	-3.28813	0.00100854	0.0179091
FLHvFLL	AT3G26445	87.5726	-1.0164	0.272983	-3.7233	0.000196639	0.00553042
FLHvFLL	AT3G20270	897.5	-1.01627	0.353762	-2.87275	0.00406917	0.0441975
FLHvFLL	AT1G77490	4941.16	-1.01599	0.224099	-4.53366	5.80E-06	0.000358923
FLHvFLL	AT1G72500	1527.46	-1.01514	0.325886	-3.115	0.00183943	0.0263778
FLHvFLL	AT1G06040	11501.3	-1.01122	0.340627	-2.9687	0.00299066	0.0366629
FLHvFLL	AT1G64440	762.802	-1.00886	0.23728	-4.25177	2.12E-05	0.000988853
FLHvFLL	AT3G12350	873.63	-1.00672	0.351623	-2.86308	0.00419546	0.0450532
FLHvFLL	AT4G00180	1052.63	-1.00665	0.33574	-2.99831	0.00271478	0.0341023
FLHvFLL	AT5G01090	783.839	-1.00657	0.268619	-3.74719	0.000178827	0.00517506
FLHvFLL	AT5G47820	2373.63	-1.00547	0.325841	-3.08578	0.00203022	0.0279792
FLHvFLL	AT2G32950	2381.37	-1.00391	0.297566	-3.37372	0.0007416	0.0145427
FLHvFLL	AT4G27240	212.231	-1.00313	0.333305	-3.00964	0.00261557	0.033216
FLHvFLL	AT5G55260	804.197	-1.00309	0.354278	-2.83136	0.00463504	0.0481624
FLHvFLL	AT5G39080	1607.91	-1.00217	0.282424	-3.54848	0.000387465	0.00904999
FLHvFLL	AT2G38780	2087.51	-1.00187	0.3481	-2.8781	0.00400078	0.0439118
FLHvFLL	AT4G15545	12429.4	-0.999393	0.308193	-3.24275	0.00118381	0.0198412
FLHvFLL	AT4G25280	730.081	-0.999284	0.312162	-3.20117	0.00136873	0.0219712
FLHvFLL	AT3G52890	924.126	-0.997462	0.308008	-3.23843	0.00120189	0.020078
FLHvFLL	AT3G53350	287.865	-0.996071	0.274192	-3.63275	0.000280416	0.00721441
FLHvFLL	AT3G61080	2881.08	-0.995225	0.322972	-3.08146	0.00205987	0.028313
FLHvFLL	AT5G48790	4169.33	-0.995058	0.263288	-3.77934	0.000157242	0.00477562
FLHvFLL	AT1G63850	734.886	-0.993598	0.319475	-3.1101	0.00187024	0.0266548
FLHvFLL	AT2G43465	286.31	-0.985972	0.23169	-4.25556	2.09E-05	0.000978889
FLHvFLL	AT1G35460	944.28	-0.985676	0.345283	-2.85469	0.00430792	0.0458167
FLHvFLL	AT5G01620	236.536	-0.985511	0.285531	-3.4515	0.000557486	0.0118211
FLHvFLL	AT4G22550	138.418	-0.985368	0.3003	-3.28128	0.00103338	0.018226
FLHvFLL	AT4G18570	1177.35	-0.982955	0.233943	-4.20169	2.65E-05	0.0011662
FLHvFLL	AT2G29050	270.436	-0.980724	0.322524	-3.04078	0.00235966	0.0311019
FLHvFLL	AT4G38330	212.325	-0.980254	0.302755	-3.23778	0.00120464	0.0200969
FLHvFLL	AT5G53020	530.319	-0.978232	0.311441	-3.14099	0.00168379	0.0249342
FLHvFLL	AT2G18570	130.779	-0.975895	0.288929	-3.37763	0.000731146	0.0143722
FLHvFLL	AT1G62380	5164.19	-0.971857	0.342039	-2.84136	0.00449216	0.0471948
FLHvFLL	AT3G01480	11134.1	-0.971346	0.196898	-4.93325	8.09E-07	7.55E-05
FLHvFLL	AT3G06330	1103.67	-0.970637	0.323684	-2.99871	0.00271121	0.0340985
FLHvFLL	AT1G80640	939.229	-0.96532	0.328726	-2.93655	0.00331886	0.0390737
FLHvFLL	AT1G08390	332.28	-0.963014	0.332032	-2.90037	0.00372725	0.04206
FLHvFLL	AT5G56990	231.604	-0.961709	0.326494	-2.94556	0.00322371	0.038392
FLHvFLL	AT2G46380	214.758	-0.96166	0.339162	-2.8354	0.00457687	0.0478439
FLHvFLL	AT3G12520	300.813	-0.959004	0.328823	-2.91648	0.00354008	0.0408282
FLHvFLL	AT4G21280	64471.3	-0.958033	0.280467	-3.41585	0.000635838	0.01297
FLHvFLL	AT5G67200	252.21	-0.956441	0.249578	-3.83224	0.000126982	0.00406362
FLHvFLL	AT1G32100	177.169	-0.956186	0.284575	-3.36005	0.000779296	0.0150975
FLHvFLL	AT5G21222	2923.58	-0.954824	0.230487	-4.14264	3.43E-05	0.0014269
FLHvFLL	AT2G30460	697.777	-0.954382	0.270707	-3.52552	0.000422656	0.00965905
FLHvFLL	AT5G08430	1428.6	-0.951636	0.303456	-3.13599	0.00171274	0.0252144
FLHvFLL	AT2G40960	1303.16	-0.944842	0.222557	-4.24539	2.18E-05	0.00101178
FLHvFLL	AT1G27920	507.414	-0.942892	0.319417	-2.95191	0.00315812	0.037892
FLHvFLL	AT3G05932	74.649	-0.941823	0.319714	-2.94583	0.00322093	0.0383808
FLHvFLL	AT4G02425	157.019	-0.941676	0.282229	-3.33657	0.000848195	0.016045
FLHvFLL	AT2G37050	1576.38	-0.941521	0.254342	-3.7018	0.000214077	0.00587726
FLHvFLL	AT5G11020	176.12	-0.940669	0.289548	-3.24874	0.00115916	0.0195678
FLHvFLL	AT4G22290	1030.46	-0.936051	0.313359	-2.98715	0.0028159	0.0349517
FLHvFLL	AT4G03440	181.411	-0.93153	0.27735	-3.35868	0.000783147	0.01513
FLHvFLL	AT4G19985	1214.75	-0.928483	0.292314	-3.17632	0.00149156	0.02307
FLHvFLL	AT1G80800	570.819	-0.927654	0.279713	-3.31645	0.000911705	0.0169091
FLHvFLL	AT2G25480	998.713	-0.926314	0.31418	-2.94835	0.00319473	0.0381776
FLHvFLL	AT1G57790	200.499	-0.924489	0.322547	-2.86621	0.00415415	0.0447709
FLHvFLL	AT3G61440	13275.6	-0.922556	0.312991	-2.94755	0.00320302	0.0382349
FLHvFLL	AT2G46225	583.5	-0.918201	0.276137	-3.32517	0.000883648	0.0165357
FLHvFLL	AT5G38140	682.302	-0.918193	0.251402	-3.65229	0.000259914	0.00683872
FLHvFLL	AT1G60690	677.837	-0.916319	0.319551	-2.86752	0.00413706	0.0446982
FLHvFLL	AT5G08440	968.96	-0.915628	0.219834	-4.16508	3.11E-05	0.00131725
FLHvFLL	AT1G67740	62271.8	-0.912229	0.29182	-3.126	0.001772	0.0256591
FLHvFLL	AT1G53290	553.665	-0.912054	0.269855	-3.37979	0.000725405	0.0142923
FLHvFLL	AT3G03360	379.589	-0.909079	0.313214	-2.90242	0.00370291	0.0418987
FLHvFLL	AT5G59780	1403.87	-0.908673	0.300157	-3.02733	0.00246727	0.0319551
FLHvFLL	AT4G16470	160.114	-0.905206	0.321965	-2.8115	0.00493107	0.0498241
FLHvFLL	AT5G66170	170.036	-0.901284	0.303854	-2.96617	0.0030153	0.036825
FLHvFLL	AT1G63670	627.026	-0.900485	0.268055	-3.35933	0.000781315	0.0151111
FLHvFLL	AT2G03750	1995.41	-0.899009	0.287136	-3.13095	0.00174242	0.0254174
FLHvFLL	AT5G53900	792.917	-0.894117	0.259098	-3.45088	0.000558762	0.0118241
FLHvFLL	AT5G27250	155.844	-0.893759	0.311613	-2.86817	0.0041286	0.0446569
FLHvFLL	AT3G56650	2715.43	-0.884487	0.277258	-3.19012	0.00142213	0.0224794
FLHvFLL	AT1G22610	2739.83	-0.881295	0.238758	-3.69116	0.000223235	0.00604125
FLHvFLL	AT3G09980	3003.26	-0.877584	0.268439	-3.26922	0.00107846	0.0187517
FLHvFLL	AT1G12860	915.63	-0.875408	0.266683	-3.28258	0.0010286	0.0181572
FLHvFLL	AT1G67840	3417.46	-0.873904	0.257168	-3.39818	0.000678351	0.0135573
FLHvFLL	AT5G47110	11934.6	-0.871635	0.295314	-2.95156	0.00316175	0.037892
FLHvFLL	AT2G05790	2050.7	-0.870811	0.307755	-2.82956	0.00466118	0.0482897
FLHvFLL	AT2G17820	2356.87	-0.868733	0.254326	-3.41582	0.000635912	0.01297
FLHvFLL	AT1G69170	372.459	-0.86843	0.287231	-3.02345	0.00249907	0.0322468
FLHvFLL	AT1G61300	2387.87	-0.867385	0.283835	-3.05595	0.00224349	0.0300838
FLHvFLL	AT1G62950	127.648	-0.863908	0.30637	-2.81982	0.00480504	0.0491029
FLHvFLL	AT5G04110	513.924	-0.862551	0.278153	-3.101	0.00192871	0.0273016
FLHvFLL	AT3G48040	306.844	-0.862269	0.264039	-3.26569	0.00109199	0.0189081
FLHvFLL	AT1G62630	1241.5	-0.85764	0.199657	-4.29556	1.74E-05	0.000847512
FLHvFLL	AT4G09010	13649.4	-0.856071	0.251065	-3.40976	0.00065019	0.0131583
FLHvFLL	AT3G28070	2118.66	-0.854957	0.257677	-3.31794	0.000906834	0.0168337
FLHvFLL	AT2G43560	6150.9	-0.851923	0.252761	-3.37047	0.000750389	0.0146737
FLHvFLL	AT4G38910	279.204	-0.851286	0.302589	-2.81334	0.00490294	0.0495878
FLHvFLL	AT3G05750	454.26	-0.850806	0.243429	-3.49508	0.000473914	0.0105082
FLHvFLL	AT1G15180	1569.99	-0.850778	0.296035	-2.87391	0.00405421	0.0441424
FLHvFLL	AT3G59780	13667.8	-0.849229	0.294421	-2.8844	0.00392159	0.0434079
FLHvFLL	AT3G26085	2274.77	-0.845034	0.234773	-3.59936	0.000319001	0.00787422
FLHvFLL	AT1G54780	17944.8	-0.84177	0.279919	-3.00719	0.00263674	0.0334193
FLHvFLL	AT2G20570	14337.4	-0.840173	0.276904	-3.03417	0.00241197	0.031482
FLHvFLL	AT2G40540	1998.09	-0.839246	0.199592	-4.2048	2.61E-05	0.00115759
FLHvFLL	AT3G23590	1137.73	-0.838771	0.237864	-3.52626	0.000421476	0.00964265
FLHvFLL	AT3G53920	3130.3	-0.832994	0.250685	-3.32286	0.000890983	0.0166134
FLHvFLL	AT2G32440	1294.87	-0.831218	0.231808	-3.5858	0.000336043	0.00813403
FLHvFLL	AT1G19350	2038.93	-0.829058	0.283319	-2.92623	0.00343095	0.039948
FLHvFLL	AT3G56830	202.295	-0.828171	0.219549	-3.77214	0.000161851	0.00487158
FLHvFLL	AT1G15960	448.984	-0.825876	0.260248	-3.17341	0.00150657	0.0232505
FLHvFLL	AT2G18560	527.403	-0.825406	0.28444	-2.90186	0.00370953	0.0419509
FLHvFLL	AT1G64330	743.04	-0.825109	0.257476	-3.2046	0.0013525	0.0218251
FLHvFLL	AT3G06410	1098.05	-0.824135	0.292239	-2.82007	0.0048013	0.0491029
FLHvFLL	AT2G38570	247.574	-0.823135	0.260456	-3.16036	0.00157576	0.0239285
FLHvFLL	AT2G26550	1335.37	-0.816367	0.233122	-3.50188	0.000461983	0.0102984
FLHvFLL	AT1G31420	5754.2	-0.81313	0.275547	-2.95096	0.00316784	0.0379432
FLHvFLL	AT1G20810	2647.27	-0.811779	0.272945	-2.97415	0.00293806	0.0361028
FLHvFLL	AT5G58140	14096	-0.809967	0.257513	-3.14534	0.00165892	0.0246358
FLHvFLL	AT3G16060	1483.95	-0.805061	0.186507	-4.31652	1.59E-05	0.000791227
FLHvFLL	AT5G04270	196.104	-0.802716	0.272687	-2.94372	0.00324288	0.0384982
FLHvFLL	AT5G38690	390.521	-0.802211	0.279514	-2.87002	0.00410439	0.0444643
FLHvFLL	AT5G45940	299.23	-0.799343	0.259556	-3.07965	0.00207242	0.0284481
FLHvFLL	AT3G46180	342.573	-0.799122	0.257953	-3.09794	0.00194874	0.0274176
FLHvFLL	AT4G38430	3237.24	-0.79769	0.218882	-3.64438	0.00026804	0.00699082
FLHvFLL	AT1G63360	2127.07	-0.796411	0.262916	-3.02914	0.00245248	0.0318339
FLHvFLL	AT3G53240	427.591	-0.792388	0.275659	-2.87453	0.00404635	0.0441333
FLHvFLL	AT1G47740	1015.52	-0.785475	0.207695	-3.78187	0.000155656	0.00474126
FLHvFLL	AT5G25630	6620.88	-0.777607	0.254809	-3.05172	0.00227531	0.0304518
FLHvFLL	AT5G58340	269.144	-0.776276	0.269484	-2.8806	0.00396918	0.0437217
FLHvFLL	AT3G23700	6622.41	-0.774657	0.26314	-2.9439	0.00324105	0.0384982
FLHvFLL	AT5G57210	502.686	-0.770211	0.24344	-3.16386	0.00155691	0.0237811
FLHvFLL	AT2G04845	277.649	-0.76771	0.271379	-2.82892	0.00467047	0.048362
FLHvFLL	AT2G30170	2366.98	-0.765725	0.247074	-3.09917	0.00194062	0.0273403
FLHvFLL	AT4G19060	691.714	-0.759942	0.240707	-3.15712	0.00159333	0.024108
FLHvFLL	AT4G24540	882.324	-0.758286	0.256081	-2.96112	0.00306521	0.0370757
FLHvFLL	AT5G35170	10899	-0.757946	0.237794	-3.18741	0.00143555	0.0225717
FLHvFLL	AT3G23310	1401.76	-0.757703	0.239765	-3.16019	0.00157667	0.0239285
FLHvFLL	AT2G14045	1633.75	-0.75629	0.261606	-2.89095	0.00384082	0.0427807
FLHvFLL	AT5G19390	2831.63	-0.755543	0.240821	-3.13736	0.00170475	0.0251553
FLHvFLL	AT5G55760	282.065	-0.751671	0.211409	-3.55552	0.000377229	0.00888361
FLHvFLL	AT4G13100	780.71	-0.746978	0.260244	-2.8703	0.00410079	0.0444483
FLHvFLL	AT2G23430	1275.59	-0.745778	0.254896	-2.92581	0.00343561	0.03998
FLHvFLL	AT3G50660	260.977	-0.745542	0.2253	-3.3091	0.000935952	0.0171454
FLHvFLL	AT4G13020	2532.4	-0.742323	0.219604	-3.38029	0.000724106	0.0142923
FLHvFLL	AT5G22820	345.671	-0.742276	0.234856	-3.16056	0.00157468	0.0239285
FLHvFLL	AT1G74160	1063.68	-0.742194	0.247105	-3.00356	0.00266842	0.0336821
FLHvFLL	AT1G12820	2184.63	-0.739621	0.234674	-3.1517	0.00162323	0.024329
FLHvFLL	AT1G12280	617.586	-0.7392	0.23585	-3.13419	0.0017233	0.0253394
FLHvFLL	AT1G74510	661.475	-0.733538	0.155667	-4.71221	2.45E-06	0.000187285
FLHvFLL	AT4G18020	1409.74	-0.733381	0.251313	-2.9182	0.00352062	0.0407194
FLHvFLL	AT2G04560	157.474	-0.727293	0.239247	-3.03992	0.0023664	0.0311513
FLHvFLL	AT4G11680	457.196	-0.725826	0.23008	-3.15467	0.00160679	0.0242413
FLHvFLL	AT3G46200	291.453	-0.724241	0.219013	-3.30684	0.000943544	0.0171639
FLHvFLL	AT3G06910	339.217	-0.724012	0.200498	-3.61107	0.000304942	0.00764126
FLHvFLL	AT1G73730	917.151	-0.720028	0.22523	-3.19685	0.00138937	0.0221923
FLHvFLL	AT1G48610	579.655	-0.714006	0.227438	-3.13935	0.00169325	0.0250388
FLHvFLL	AT1G75460	7074.19	-0.712311	0.253184	-2.81341	0.00490184	0.0495878
FLHvFLL	AT1G72645	1867.88	-0.712174	0.252033	-2.82572	0.00471747	0.0485834
FLHvFLL	AT2G15280	479.906	-0.711438	0.245067	-2.90304	0.00369564	0.0418987
FLHvFLL	AT2G23950	498.216	-0.705349	0.233864	-3.01607	0.00256078	0.0327071
FLHvFLL	AT2G33320	345.995	-0.70418	0.239171	-2.94426	0.00323731	0.0384897
FLHvFLL	AT4G01050	22859.1	-0.702389	0.222088	-3.16267	0.00156331	0.0238439
FLHvFLL	AT3G20790	1401.11	-0.701426	0.247341	-2.83587	0.00457012	0.0477972
FLHvFLL	AT2G17150	470.461	-0.697771	0.214386	-3.25473	0.00113498	0.0193318
FLHvFLL	AT4G12110	738.127	-0.694751	0.206315	-3.36743	0.000758725	0.0147874
FLHvFLL	AT3G01980	931.755	-0.694115	0.153986	-4.50765	6.55E-06	0.000395289
FLHvFLL	AT1G73310	368.044	-0.693008	0.198072	-3.49877	0.000467409	0.010386
FLHvFLL	AT5G43740	1051.56	-0.691603	0.172424	-4.01105	6.04E-05	0.00221665
FLHvFLL	AT3G43540	2688.3	-0.691421	0.188165	-3.67454	0.000238277	0.0063903
FLHvFLL	AT4G29220	3232.22	-0.688839	0.145027	-4.74973	2.04E-06	0.000162214
FLHvFLL	AT5G48520	558.568	-0.680812	0.196139	-3.47106	0.000518402	0.0112088
FLHvFLL	AT1G11440	754.161	-0.679693	0.218029	-3.11744	0.00182431	0.026197
FLHvFLL	AT3G06650	4722.87	-0.675871	0.230765	-2.92883	0.00340241	0.0397043
FLHvFLL	AT1G55340	1334.5	-0.674434	0.178909	-3.76971	0.000163437	0.00487866
FLHvFLL	AT3G29760	1310.49	-0.659325	0.233599	-2.82247	0.00476558	0.0489093
FLHvFLL	AT4G38320	368.303	-0.657107	0.212674	-3.08974	0.00200334	0.0276684
FLHvFLL	AT5G64470	451.61	-0.652048	0.218081	-2.98993	0.00279037	0.0346967
FLHvFLL	AT2G25920	406.471	-0.643896	0.20563	-3.13133	0.00174015	0.0254174
FLHvFLL	AT1G49890	567.881	-0.637373	0.193323	-3.29693	0.000977466	0.0175666
FLHvFLL	AT2G41350	541.53	-0.636606	0.2038	-3.12368	0.00178606	0.025754
FLHvFLL	AT2G36740	561.032	-0.631208	0.216355	-2.91746	0.00352896	0.0407318
FLHvFLL	AT4G26450	1406.97	-0.62578	0.213969	-2.92463	0.00344867	0.0401095
FLHvFLL	AT2G17800	983.875	-0.620619	0.157306	-3.9453	7.97E-05	0.00280905
FLHvFLL	AT2G30120	388.47	-0.617035	0.19301	-3.1969	0.00138913	0.0221923
FLHvFLL	AT1G77080	2063.75	-0.614767	0.13827	-4.44615	8.74E-06	0.000489037
FLHvFLL	AT1G08510	5242.51	-0.614461	0.198381	-3.09737	0.00195243	0.0274256
FLHvFLL	AT2G38330	1566.66	-0.611197	0.196978	-3.10287	0.00191652	0.0271658
FLHvFLL	AT5G51080	171.394	-0.607623	0.211237	-2.87649	0.0040212	0.0439739
FLHvFLL	AT5G28530	257.958	-0.602509	0.207298	-2.90649	0.0036551	0.0415833
FLHvFLL	AT1G73170	3522.43	-0.589259	0.170034	-3.46553	0.000529186	0.0113712
FLHvFLL	AT4G33530	2268.65	-0.57914	0.175254	-3.30456	0.000951241	0.0172589
FLHvFLL	AT2G29900	408.755	-0.577448	0.203522	-2.83728	0.00455002	0.0476827
FLHvFLL	AT5G20580	659.965	-0.57103	0.18371	-3.10832	0.00188152	0.0267425
FLHvFLL	AT4G26570	1434.27	-0.569558	0.16418	-3.46911	0.000522195	0.0112674
FLHvFLL	AT1G65070	1651.08	-0.563718	0.183621	-3.07002	0.00214047	0.029114
FLHvFLL	AT3G49050	823.733	-0.557358	0.193968	-2.87346	0.00406005	0.0441424
FLHvFLL	AT3G28140	299.064	-0.55659	0.196608	-2.83097	0.00464075	0.0481978
FLHvFLL	AT5G11380	910.003	-0.554068	0.185567	-2.98582	0.0028282	0.0350418
FLHvFLL	AT1G35510	1175.19	-0.541103	0.188306	-2.87353	0.00405911	0.0441424
FLHvFLL	AT5G60170	2808.14	-0.540144	0.189162	-2.85546	0.00429748	0.0457717
FLHvFLL	AT1G09840	1686.78	-0.531317	0.175994	-3.01895	0.00253652	0.0325616
FLHvFLL	AT5G35100	2239.85	-0.527174	0.180385	-2.92249	0.00347242	0.0403129
FLHvFLL	AT5G46270	1222.9	-0.518372	0.173797	-2.98264	0.00285776	0.0353242
FLHvFLL	AT5G09850	2073.21	-0.517665	0.181371	-2.85417	0.0043149	0.0458637
FLHvFLL	AT1G26180	1263.41	-0.516596	0.173532	-2.97695	0.00291127	0.0357947
FLHvFLL	AT5G65685	1705.9	-0.51428	0.15766	-3.26195	0.0011065	0.0190644
FLHvFLL	AT1G18335	357.761	-0.510555	0.176794	-2.88786	0.00387872	0.0430792
FLHvFLL	AT5G59950	2422.3	0.517314	0.162946	3.17476	0.00149961	0.0231773
FLHvFLL	AT3G48890	1646.71	0.542265	0.191187	2.83631	0.00456377	0.0477548
FLHvFLL	AT5G11680	1300.48	0.587096	0.195795	2.99852	0.00271294	0.0340997
FLHvFLL	AT5G53560	2985.47	0.604328	0.196783	3.07104	0.00213313	0.029071
FLHvFLL	AT3G15730	12518.8	0.635354	0.21778	2.91741	0.0035295	0.0407318
FLHvFLL	AT4G25030	3745.86	0.640139	0.171655	3.72921	0.000192078	0.00544524
FLHvFLL	AT2G46505	1029.26	0.642925	0.217222	2.95976	0.00307876	0.0371965
FLHvFLL	AT1G80680	1079.21	0.650326	0.204436	3.18108	0.00146729	0.0228477
FLHvFLL	AT5G20900	4582.44	0.650358	0.230909	2.81652	0.00485475	0.0493397
FLHvFLL	AT3G02070	675.447	0.65084	0.216622	3.00449	0.00266023	0.0335991
FLHvFLL	AT3G62580	2578.2	0.653557	0.223636	2.92241	0.00347329	0.0403129
FLHvFLL	AT4G36650	348.803	0.674365	0.222023	3.03736	0.00238662	0.0313319
FLHvFLL	AT4G21560	863.758	0.678885	0.213278	3.1831	0.00145706	0.0227726
FLHvFLL	AT4G35830	12059.1	0.691016	0.245526	2.81444	0.00488629	0.0495155
FLHvFLL	AT1G70980	724.256	0.695396	0.222481	3.12564	0.00177418	0.0256591
FLHvFLL	AT1G06200	1801.17	0.696534	0.221568	3.14367	0.00166846	0.0247423
FLHvFLL	AT5G02600	649.935	0.701194	0.248823	2.81804	0.00483175	0.0492258
FLHvFLL	AT3G02130	1037.62	0.704722	0.227941	3.09169	0.00199022	0.0276565
FLHvFLL	AT1G26270	1193.05	0.70671	0.232753	3.03631	0.00239493	0.0313686
FLHvFLL	AT1G69370	659.316	0.71925	0.216289	3.32541	0.000882874	0.0165357
FLHvFLL	AT5G54650	259.801	0.729629	0.253062	2.8832	0.00393653	0.0434822
FLHvFLL	AT4G05460	329.945	0.75028	0.253364	2.96127	0.00306371	0.0370757
FLHvFLL	AT1G73030	2340.69	0.754556	0.203791	3.7026	0.000213399	0.00586636
FLHvFLL	AT1G73200	1296.11	0.757693	0.211333	3.5853	0.000336694	0.00814035
FLHvFLL	AT2G38770	944.534	0.766421	0.269814	2.84055	0.00450357	0.0472671
FLHvFLL	AT1G61065	219.521	0.781092	0.221692	3.52333	0.000426167	0.00972863
FLHvFLL	AT5G39600	403.522	0.794184	0.280313	2.83321	0.00460836	0.047991
FLHvFLL	AT1G20696	4314.55	0.800735	0.22112	3.62128	0.000293154	0.00747759
FLHvFLL	AT1G75220	2833.81	0.80152	0.261202	3.06859	0.00215075	0.0291399
FLHvFLL	AT2G41420	1940.75	0.805871	0.255923	3.14888	0.00163896	0.0244263
FLHvFLL	AT1G33600	1742.26	0.80735	0.216444	3.73006	0.000191436	0.00543444
FLHvFLL	AT1G64200	840.16	0.819917	0.237984	3.44526	0.00057051	0.0119876
FLHvFLL	AT4G33940	876.055	0.820365	0.168763	4.86105	1.17E-06	0.000103232
FLHvFLL	AT2G44490	7306.47	0.820577	0.285995	2.8692	0.00411513	0.0445575
FLHvFLL	AT4G12040	1333.92	0.829177	0.286341	2.89577	0.00378235	0.0424522
FLHvFLL	AT4G22980	264.82	0.83477	0.296735	2.81319	0.00490531	0.0495878
FLHvFLL	AT1G49950	1510.59	0.842191	0.281556	2.9912	0.0027788	0.0346561
FLHvFLL	AT1G12050	1900.65	0.843592	0.242403	3.48013	0.000501176	0.0109613
FLHvFLL	AT3G48000	11709.2	0.843631	0.230101	3.66635	0.000246038	0.00654131
FLHvFLL	AT4G13110	390.474	0.847048	0.267032	3.17209	0.00151347	0.0233052
FLHvFLL	AT2G01190	829.455	0.853315	0.225212	3.78893	0.000151297	0.00463554
FLHvFLL	AT5G20050	766.945	0.854178	0.1952	4.37591	1.21E-05	0.000642029
FLHvFLL	AT4G38440	532.496	0.855761	0.258603	3.30916	0.000935747	0.0171454
FLHvFLL	AT4G14430	987.779	0.859111	0.262106	3.27772	0.00104649	0.018318
FLHvFLL	AT3G01640	482.331	0.861195	0.231162	3.72551	0.000194923	0.00550348
FLHvFLL	AT1G53210	8198.24	0.863165	0.294672	2.92924	0.0033979	0.0397043
FLHvFLL	AT1G20693	6737.72	0.874174	0.25986	3.36401	0.000768178	0.0149237
FLHvFLL	AT1G25682	1234.23	0.87738	0.196766	4.45899	8.23E-06	0.000468155
FLHvFLL	AT5G04870	2063.44	0.884818	0.304224	2.90844	0.00363238	0.0414604
FLHvFLL	AT1G18500	2429.69	0.88503	0.314563	2.81352	0.0049002	0.0495878
FLHvFLL	AT3G51160	1187.65	0.885191	0.304098	2.91087	0.00360419	0.0412515
FLHvFLL	AT2G06530	2987.21	0.886988	0.275272	3.22223	0.00127198	0.0209304
FLHvFLL	AT2G30720	828.126	0.894487	0.280371	3.19038	0.00142088	0.0224772
FLHvFLL	AT5G41270	183.886	0.896163	0.293096	3.05758	0.00223135	0.0299595
FLHvFLL	AT3G48990	6997.57	0.899581	0.314232	2.86279	0.00419928	0.045071
FLHvFLL	AT4G39570	227.305	0.901768	0.254066	3.54935	0.000386181	0.00904339
FLHvFLL	AT1G61670	779.465	0.903002	0.268902	3.35811	0.000784774	0.0151474
FLHvFLL	AT3G44320	271.347	0.904961	0.304371	2.97321	0.00294698	0.0361911
FLHvFLL	AT3G51550	5403.67	0.911892	0.239111	3.81367	0.000136918	0.00427025
FLHvFLL	AT3G58680	5047.69	0.912451	0.321616	2.83708	0.0045528	0.0476878
FLHvFLL	AT2G30500	1146.92	0.915917	0.282947	3.23706	0.00120768	0.0201102
FLHvFLL	AT1G03730	265.433	0.918676	0.267672	3.43209	0.000598948	0.0123856
FLHvFLL	AT5G56760	2469.69	0.919284	0.301634	3.04769	0.00230611	0.0307346
FLHvFLL	AT5G67640	121.205	0.919343	0.314845	2.91999	0.00350045	0.0405761
FLHvFLL	AT4G08500	1357.73	0.919353	0.240877	3.81669	0.000135254	0.00424657
FLHvFLL	AT4G03550	1499.94	0.92941	0.32401	2.86847	0.00412468	0.0446377
FLHvFLL	AT4G29440	613.663	0.929648	0.299649	3.10246	0.00191922	0.0271856
FLHvFLL	AT5G42890	963.923	0.942026	0.269889	3.49042	0.000482261	0.0106706
FLHvFLL	AT4G16500	702.09	0.943992	0.3294	2.86579	0.00415968	0.0448073
FLHvFLL	AT5G15640	702.262	0.944638	0.331629	2.84848	0.00439286	0.0464086
FLHvFLL	AT3G15530	1152.29	0.965101	0.307476	3.13878	0.00169654	0.0250696
FLHvFLL	AT5G04760	647.592	0.969025	0.27677	3.5012	0.000463173	0.0103139
FLHvFLL	AT5G02290	2522.2	0.970096	0.289223	3.35414	0.000796111	0.0153237
FLHvFLL	AT1G25220	1285	0.974539	0.318469	3.06008	0.00221281	0.0297488
FLHvFLL	AT4G02150	435.422	0.976479	0.336368	2.90301	0.00369599	0.0418987
FLHvFLL	AT1G65980	5583.95	0.97673	0.254051	3.84463	0.000120737	0.0039362
FLHvFLL	AT1G76700	784.972	0.977704	0.321184	3.04406	0.00233407	0.0309799
FLHvFLL	AT1G29340	2378.79	0.995698	0.20898	4.76457	1.89E-06	0.000153056
FLHvFLL	AT4G02350	1376.47	0.996559	0.238376	4.18061	2.91E-05	0.00125321
FLHvFLL	AT5G58590	1212.64	0.998647	0.347276	2.87566	0.00403184	0.0440211
FLHvFLL	AT5G17990	4670.16	1.00746	0.311582	3.23337	0.00122339	0.0203395
FLHvFLL	AT4G00300	1892.03	1.00835	0.342805	2.94148	0.00326646	0.0386803
FLHvFLL	AT3G12490	3562.48	1.01675	0.307725	3.30408	0.000952898	0.0172589
FLHvFLL	AT1G01940	210.262	1.02498	0.346877	2.95488	0.00312791	0.0376595
FLHvFLL	AT2G45000	574.814	1.02548	0.334333	3.06723	0.00216051	0.0292531
[truncated: 7,385 more rows]

## Sheet: Table S7
Table S7: Functions of genes that are both differential methylated and differentially expressed in growth light regime comparisons in Arabidopsis. The gene code, gene name, and function were obtained from TAIR. Context refers to the methylated cytosine(s) that changed in methylation between regimes. log2FC= log2 Fold Change. SQH, SQL= square light regime of high or low intensity, respectively. FL…
[truncated: 308 more rows]

[truncated: 3 more sheets: Table S8, Table S9, Table S10]
